# Supplementary material for: Using Gene Ontology to describe the role of the neurexin-neuroligin-SHANK complex in human, mouse and rat and its relevance to autism
Source: BMC Bioinformatics. 2015 Jun 6;16(1):186. doi: 10.1186/s12859-015-0622-0 (PMC4458007; doi:10.1186/s12859-015-0622-0)
Supplement: Additional file 2: Table S1. — List of NRXN, NLGN, SHANK and DLG4 proteins annotated with GO terms, relevant to ASD. Includes hyperlinks to the QuickGO browser listing current annotations associated with these proteins. [file 12859_2015_622_MOESM2_ESM.xls]

## Sheet: Sheet1
HGNC symbol	Rodent symbol	Human UniProt ID	Mouse UniProt ID	Rat UniProt ID
(with protein isoforms indicated)		IDs hyperlinked to QuickGO protein record
CNTNAP1	Cntnap1	P78357	O54991	P97846
CNTNAP2	Cntnap2	Q9UHC6	Q9CPW0	F1LTJ9
DLG4	Dlg4	P78352	Q62108	P31016
NLGN1	Nlgn1	Q8N2Q7	Q99K10	Q62765
NLGN2	Nlgn2	Q8NFZ4	Q69ZK9	Q62888
NLGN3	Nlgn3	Q9NZ94	Q8BYM5	Q62889
	Nlgn4l		B0F2B4
NLGN4X		Q8N0W4
NLGN4Y		Q8NFZ3
NRXN1-α	Nrxn1-α	Q9ULB1	Q9CS84	Q63372
NRXN1-β	Nrxn1-β	P58400	P0DI97	Q63373
NRXN2-α	Nrxn2-α	Q9P2S2	Q3UGZ9	Q63374
NRXN2-β	Nrxn2-β	P58401	E9PUN2	Q63376
NRXN3-α	Nrxn3-α	Q9Y4C0	Q6P9K9	Q07310
NRXN3-β	Nrxn3-β	Q9HDB5	Q8C985
SHANK1	Shank1	Q9Y566	D3YZU1	Q9WV48
SHANK2	Shank2	Q9UPX8	Q80Z38	Q9QX74
SHANK3	Shank3	Q9BYB0	Q4ACU6	Q9JLU4
