# Supplementary material for: Using Gene Ontology to describe the role of the neurexin-neuroligin-SHANK complex in human, mouse and rat and its relevance to autism
Source: BMC Bioinformatics. 2015 Jun 6;16(1):186. doi: 10.1186/s12859-015-0622-0 (PMC4458007; doi:10.1186/s12859-015-0622-0)
Supplement: Additional file 3: Table S2. — Summary of the number of GO annotations associated with the NRXN, NLGN, SHANK and DLG4 human, mouse and rat protein families. The summary tab lists the number of GO annotations associated with the NRXN, NLGN, SHANK and DLG4 human, mouse and rat protein families. The all_data tab includes all annotations associated with these proteins. Downloaded using the QuickGO browser, filtering on the 47 protein IDs (see Additional file 2), 28 March 2014. Pre-focus annotations are those generated before the start of this autism-focused annotation project; Focus annotations are those generated by this autism-focused annotation project; Other annotations are those generated by other databases not involved in this autism-focused annotation project (e.g. MGI, RGD, UniProt); Automatic annotations are those generated by a variety of automatic scripts based on orthology (Ensembl), protein domain structure (InterPro) or UniProt Keyword mapping files (UniProt). [file 12859_2015_622_MOESM3_ESM.xls]

## Sheet: summary
	Count of Pre-focus/Focus/Other/Automatic Gene Ontology annotations to specific species
Gene family and species
	Component				Component Total	Function				Function Total	Process				Process Total	Total Annotations
	Pre-focus	Focus	Other	Automatic		Pre-focus	Focus	Other	Automatic		Pre-focus	Focus	Other	Automatic		All Manual	All
CNTNAP1
Human	1	4	0	8	13	2	1	1	2	6	1	8	3	11	23	21	42
Mouse	1	4	2	6	13	0	1	0	2	3	0	14	1	2	17	23	33
Rat	2	2	0	5	9	2	1	0	1	4	0	13	0	11	24	20	37
CNTNAP1 Total	4	10	2	19	35	4	3	1	5	13	1	35	4	24	64	64	112
CNTNAP2
Human	1	11	0	4	16	0	1	0	0	1	3	20	0	4	27	36	44
Mouse	0	13	1	3	17	0	1	1	0	2	0	5	2	2	9	23	28
Rat	0	15	0	0	15	0	1	0	0	1	0	3	0	0	3	19	19
CNTNAP2 Total	1	39	1	7	48	0	3	1	0	4	3	28	2	6	39	78	91
DLG4
Human	2	19	11	32	64	4	10	18	13	45	5	17	4	19	45	90	154
Mouse	13	6	16	18	53	16	10	44	11	81	9	17	0	12	38	131	172
Rat	3	15	6	26	50	22	5	64	2	93	1	18	2	13	34	136	177
DLG4 Total	18	40	33	76	167	42	25	126	26	219	15	52	6	44	117	357	503
NLGN1
Human	2	5	3	17	27	1	4	2	4	11	9	42	2	56	109	70	147
Mouse	4	5	3	15	27	1	3	2	3	9	11	39	2	25	77	70	113
Rat	2	9	0	12	23	2	7	1	1	11	11	43	1	33	88	76	122
NLGN1 Total	8	19	6	44	77	4	14	5	8	31	31	124	5	114	274	216	382
NLGN2
Human	2	4	3	11	20	1	2	2	1	6	4	23	2	19	48	43	74
Mouse	1	5	2	10	18	0	3	3	0	6	3	27	2	2	34	46	58
Rat	0	7	1	10	18	0	2	2	0	4	1	25	1	2	29	39	51
NLGN2 Total	3	16	6	31	56	1	7	7	1	16	8	75	5	23	111	128	183
NLGN3
Human	3	3	2	8	16	1	3	2	0	6	2	21	2	20	45	39	67
Mouse	1	5	3	11	20	0	2	2	0	4	7	21	3	8	39	44	63
Rat	1	5	0	8	14	0	3	1	0	4	1	29	0	2	32	40	50
NLGN3 Total	5	13	5	27	50	1	8	5	0	14	10	71	5	30	116	123	180
Nlgn4l
Mouse	0	6	3	8	17	0	1	2	0	3	1	10	2	0	13	25	33
Nlgn4l Total	0	6	3	8	17	0	1	2	0	3	1	10	2	0	13	25	33
NLGN4X
Human	4	5	1	9	19	5	2	2	0	9	4	15	0	2	21	38	49
NLGN4X Total	4	5	1	9	19	5	2	2	0	9	4	15	0	2	21	38	49
NLGN4Y
Human	0	0	3	9	12	1	1	2	0	4	0	5	2	2	9	14	25
NLGN4Y Total	0	0	3	9	12	1	1	2	0	4	0	5	2	2	9	14	25
NRXN1-α
Human	1	4	0	9	14	2	5	0	5	12	2	25	0	20	47	39	73
Mouse	1	3	0	8	12	1	4	5	1	11	5	14	3	9	31	36	54
Rat	1	3	2	7	13	2	4	0	1	7	0	20	2	1	23	34	43
NRXN1-α Total	3	10	2	24	39	5	13	5	7	30	7	59	5	30	101	109	170
NRXN1-β
Human	0	5	0	7	12	0	6	0	1	7	0	37	0	1	38	48	57
Mouse	1	7	0	7	15	1	5	5	1	12	5	28	3	1	37	55	64
Rat	1	3	0	7	11	3	9	3	1	16	0	30	1	1	32	50	59
NRXN1-β Total	2	15	0	21	38	4	20	8	3	35	5	95	4	3	107	153	180
NRXN2-α
Human	0	0	0	3	3	0	3	0	2	5	0	16	0	5	21	19	29
Mouse	1	0	0	2	3	1	3	3	0	7	4	5	0	0	9	17	19
Rat	1	0	0	3	4	1	3	0	1	5	0	9	0	1	10	14	19
NRXN2-α Total	2	0	0	8	10	2	9	3	3	17	4	30	0	6	40	50	67
NRXN2-β
Human	0	0	0	3	3	0	2	0	0	2	0	1	0	1	2	3	7
Mouse	1	0	0	2	3	1	0	3	0	4	4	0	0	0	4	9	11
Rat	1	0	0	3	4	1	0	0	0	1	0	0	0	1	1	2	6
NRXN2-β Total	2	0	0	8	10	2	2	3	0	7	4	1	0	2	7	14	24
NRXN3-α
Human	1	0	0	3	4	1	2	0	2	5	2	6	0	11	19	12	28
Mouse	1	0	0	3	4	1	0	1	1	3	4	0	0	7	11	7	18
Rat	0	0	0	6	6	0	0	0	1	1	0	0	0	7	7	0	14
NRXN3-α Total	2	0	0	12	14	2	2	1	4	9	6	6	0	25	37	19	60
NRXN3-β
Human	0	0	0	3	3	0	2	0	0	2	0	6	0	7	13	8	18
Mouse	1	0	0	3	4	1	0	0	0	1	4	0	0	7	11	6	16
NRXN3-β Total	1	0	0	6	7	1	2	0	0	3	4	6	0	14	24	14	34
SHANK1
Human	3	10	0	21	34	2	11	0	12	25	2	18	0	21	41	46	100
Mouse	1	9	0	14	24	0	10	0	10	20	0	19	1	9	29	40	73
Rat	3	8	0	18	29	4	5	11	2	22	2	15	3	21	41	51	92
SHANK1 Total	7	27	0	53	87	6	26	11	24	67	4	52	4	51	111	137	265
SHANK2
Human	1	14	0	13	28	2	1	5	1	9	0	9	0	0	9	32	46
Mouse	0	14	0	13	27	0	2	0	1	3	0	12	0	0	12	28	42
Rat	3	9	3	13	28	3	1	13	1	18	0	12	2	0	14	46	60
SHANK2 Total	4	37	3	39	83	5	4	18	3	30	0	33	2	0	35	106	148
SHANK3
Human	0	5	0	10	15	0	9	5	2	16	0	49	0	0	49	68	80
Mouse	0	6	0	15	21	2	8	0	8	18	2	46	1	1	50	65	89
Rat	3	5	1	13	22	4	5	5	5	19	1	38	1	37	77	63	118
SHANK3 Total	3	16	1	38	58	6	22	10	15	53	3	133	2	38	176	196	287
Grand Total	69	253	66	439	827	91	164	210	99	564	110	830	48	414	1402	1841	2793

## Sheet: all_data
DB	ID	Symbol (with isoform)	Symbol	Qualifier	GO ID	GO Name	Aspect	Evidence	Reference	With	Taxon	Taxon Name	Date	Source	Splice	Pre-focus/Focus/Other/Automatic
UniProtKB	P78357	CNTNAP1	CNTNAP1	-	GO:0008076	voltage-gated potassium channel complex	Component	IEA	GO_REF:0000019	Ensembl:ENSMUSP00000099398	9606	Human	20140315	Ensembl	-	Automatic
UniProtKB	P78357	CNTNAP1	CNTNAP1	-	GO:0016021	integral component of membrane	Component	IEA	GO_REF:0000019	Ensembl:ENSRNOP00000027505	9606	Human	20140315	Ensembl	-	Automatic
UniProtKB	P78357	CNTNAP1	CNTNAP1	-	GO:0030424	axon	Component	IEA	GO_REF:0000019	Ensembl:ENSRNOP00000027505	9606	Human	20140315	Ensembl	-	Automatic
UniProtKB	P78357	CNTNAP1	CNTNAP1	-	GO:0033270	paranode region of axon	Component	IEA	GO_REF:0000019	Ensembl:ENSMUSP00000099398	9606	Human	20140315	Ensembl	-	Automatic
UniProtKB	P78357	CNTNAP1	CNTNAP1	-	GO:0033270	paranode region of axon	Component	IEA	GO_REF:0000019	Ensembl:ENSRNOP00000027505	9606	Human	20140315	Ensembl	-	Automatic
UniProtKB	P78357	CNTNAP1	CNTNAP1	-	GO:0016020	membrane	Component	IEA	GO_REF:0000037	UniProtKB-KW:KW-0472	9606	Human	20140315	UniProt	-	Automatic
UniProtKB	P78357	CNTNAP1	CNTNAP1	-	GO:0016021	integral component of membrane	Component	IEA	GO_REF:0000037	UniProtKB-KW:KW-0812	9606	Human	20140315	UniProt	-	Automatic
UniProtKB	P78357	CNTNAP1	CNTNAP1	-	GO:0016020	membrane	Component	IEA	GO_REF:0000039	UniProtKB-SubCell:SL-0162	9606	Human	20140315	UniProt	-	Automatic
UniProtKB	P78357	CNTNAP1	CNTNAP1	-	GO:0033270	paranode region of axon	Component	ISS	GO_REF:0000024	UniProtKB:P97846	9606	Human	20091117	BHF-UCL	-	Focus
UniProtKB	P78357	CNTNAP1	CNTNAP1	-	GO:0033270	paranode region of axon	Component	ISS	GO_REF:0000024	UniProtKB:O54991	9606	Human	20110818	BHF-UCL	-	Focus
UniProtKB	P78357	CNTNAP1	CNTNAP1	colocalizes_with	GO:0008076	voltage-gated potassium channel complex	Component	ISS	GO_REF:0000024	UniProtKB:O54991	9606	Human	20110818	BHF-UCL	-	Focus
UniProtKB	P78357	CNTNAP1	CNTNAP1	-	GO:0016021	integral component of membrane	Component	ISS	GO_REF:0000024	UniProtKB:P97846	9606	Human	20131017	BHF-UCL	-	Focus
UniProtKB	P78357	CNTNAP1	CNTNAP1	-	GO:0005887	integral component of plasma membrane	Component	TAS	PMID:9118959	-	9606	Human	20030904	PINC	-	Pre-focus
UniProtKB	P78357	CNTNAP1	CNTNAP1	-	GO:0017124	SH3 domain binding	Function	IEA	GO_REF:0000019	Ensembl:ENSRNOP00000027505	9606	Human	20140315	Ensembl	-	Automatic
UniProtKB	P78357	CNTNAP1	CNTNAP1	-	GO:0017124	SH3 domain binding	Function	IEA	GO_REF:0000037	UniProtKB-KW:KW-0729	9606	Human	20140315	UniProt	-	Automatic
UniProtKB	P78357	CNTNAP1	CNTNAP1	-	GO:0017124	SH3 domain binding	Function	ISS	GO_REF:0000024	UniProtKB:P97846	9606	Human	20131017	BHF-UCL	-	Focus
UniProtKB	P78357	CNTNAP1	CNTNAP1	-	GO:0005515	protein binding	Function	IPI	PMID:17474147	UniProtKB:P16333	9606	Human	20140316	IntAct	-	Other
UniProtKB	P78357	CNTNAP1	CNTNAP1	-	GO:0004872	receptor activity	Function	TAS	PMID:9118959	-	9606	Human	20030904	PINC	-	Pre-focus
UniProtKB	P78357	CNTNAP1	CNTNAP1	-	GO:0005070	SH3/SH2 adaptor activity	Function	TAS	PMID:9118959	-	9606	Human	20030904	PINC	-	Pre-focus
UniProtKB	P78357	CNTNAP1	CNTNAP1	-	GO:0007155	cell adhesion	Process	IEA	GO_REF:0000002	InterPro:IPR000421	9606	Human	20140315	InterPro	-	Automatic
UniProtKB	P78357	CNTNAP1	CNTNAP1	-	GO:0002175	protein localization to paranode region of axon	Process	IEA	GO_REF:0000019	Ensembl:ENSMUSP00000099398	9606	Human	20140315	Ensembl	-	Automatic
UniProtKB	P78357	CNTNAP1	CNTNAP1	-	GO:0007010	cytoskeleton organization	Process	IEA	GO_REF:0000019	Ensembl:ENSMUSP00000099398	9606	Human	20140315	Ensembl	-	Automatic
UniProtKB	P78357	CNTNAP1	CNTNAP1	-	GO:0030913	paranodal junction assembly	Process	IEA	GO_REF:0000019	Ensembl:ENSMUSP00000099398	9606	Human	20140315	Ensembl	-	Automatic
UniProtKB	P78357	CNTNAP1	CNTNAP1	-	GO:0030913	paranodal junction assembly	Process	IEA	GO_REF:0000019	Ensembl:ENSMUSP00000099398	9606	Human	20140315	Ensembl	-	Automatic
UniProtKB	P78357	CNTNAP1	CNTNAP1	-	GO:0031175	neuron projection development	Process	IEA	GO_REF:0000019	Ensembl:ENSMUSP00000099398	9606	Human	20140315	Ensembl	-	Automatic
UniProtKB	P78357	CNTNAP1	CNTNAP1	-	GO:0048812	neuron projection morphogenesis	Process	IEA	GO_REF:0000019	Ensembl:ENSMUSP00000099398	9606	Human	20140315	Ensembl	-	Automatic
UniProtKB	P78357	CNTNAP1	CNTNAP1	-	GO:0050884	neuromuscular process controlling posture	Process	IEA	GO_REF:0000019	Ensembl:ENSMUSP00000099398	9606	Human	20140315	Ensembl	-	Automatic
UniProtKB	P78357	CNTNAP1	CNTNAP1	-	GO:0050885	neuromuscular process controlling balance	Process	IEA	GO_REF:0000019	Ensembl:ENSMUSP00000099398	9606	Human	20140315	Ensembl	-	Automatic
UniProtKB	P78357	CNTNAP1	CNTNAP1	-	GO:0007155	cell adhesion	Process	IEA	GO_REF:0000037	UniProtKB-KW:KW-0130	9606	Human	20140315	UniProt	-	Automatic
UniProtKB	P78357	CNTNAP1	CNTNAP1	-	GO:0002175	protein localization to paranode region of axon	Process	ISS	GO_REF:0000024	UniProtKB:O54991	9606	Human	20110818	BHF-UCL	-	Focus
UniProtKB	P78357	CNTNAP1	CNTNAP1	-	GO:0007010	cytoskeleton organization	Process	ISS	GO_REF:0000024	UniProtKB:O54991	9606	Human	20110818	BHF-UCL	-	Focus
UniProtKB	P78357	CNTNAP1	CNTNAP1	-	GO:0030913	paranodal junction assembly	Process	ISS	GO_REF:0000024	UniProtKB:O54991	9606	Human	20110818	BHF-UCL	-	Focus
UniProtKB	P78357	CNTNAP1	CNTNAP1	-	GO:0030913	paranodal junction assembly	Process	ISS	GO_REF:0000024	UniProtKB:O54991	9606	Human	20110818	BHF-UCL	-	Focus
UniProtKB	P78357	CNTNAP1	CNTNAP1	-	GO:0048812	neuron projection morphogenesis	Process	ISS	GO_REF:0000024	UniProtKB:O54991	9606	Human	20110818	BHF-UCL	-	Focus
UniProtKB	P78357	CNTNAP1	CNTNAP1	-	GO:0019227	neuronal action potential propagation	Process	ISS	GO_REF:0000024	UniProtKB:O54991	9606	Human	20131209	BHF-UCL	-	Focus
UniProtKB	P78357	CNTNAP1	CNTNAP1	-	GO:0019227	neuronal action potential propagation	Process	ISS	GO_REF:0000024	UniProtKB:O54991	9606	Human	20131209	BHF-UCL	-	Focus
UniProtKB	P78357	CNTNAP1	CNTNAP1	-	GO:0009967	positive regulation of signal transduction	Process	TAS	PMID:9118959	-	9606	Human	20140315	GOC	-	Other
UniProtKB	P78357	CNTNAP1	CNTNAP1	-	GO:0007411	axon guidance	Process	TAS	Reactome:REACT_18266	-	9606	Human	20130528	Reactome	-	Other
UniProtKB	P78357	CNTNAP1	CNTNAP1	-	GO:0007411	axon guidance	Process	TAS	Reactome:REACT_18266	-	9606	Human	20130528	Reactome	-	Other
UniProtKB	P78357	CNTNAP1	CNTNAP1	-	GO:0007165	signal transduction	Process	TAS	PMID:9118959	-	9606	Human	20030904	PINC	-	Pre-focus
UniProtKB	O54991	Cntnap1	Cntnap1	-	GO:0016021	integral component of membrane	Component	IEA	GO_REF:0000019	Ensembl:ENSRNOP00000027505	10090	Mouse	20140315	Ensembl	-	Automatic
UniProtKB	O54991	Cntnap1	Cntnap1	-	GO:0030424	axon	Component	IEA	GO_REF:0000019	Ensembl:ENSRNOP00000027505	10090	Mouse	20140315	Ensembl	-	Automatic
UniProtKB	O54991	Cntnap1	Cntnap1	-	GO:0033270	paranode region of axon	Component	IEA	GO_REF:0000019	Ensembl:ENSRNOP00000027505	10090	Mouse	20140315	Ensembl	-	Automatic
UniProtKB	O54991	Cntnap1	Cntnap1	-	GO:0016020	membrane	Component	IEA	GO_REF:0000037	UniProtKB-KW:KW-0472	10090	Mouse	20140315	UniProt	-	Automatic
UniProtKB	O54991	Cntnap1	Cntnap1	-	GO:0016021	integral component of membrane	Component	IEA	GO_REF:0000037	UniProtKB-KW:KW-0812	10090	Mouse	20140315	UniProt	-	Automatic
UniProtKB	O54991	Cntnap1	Cntnap1	-	GO:0016020	membrane	Component	IEA	GO_REF:0000039	UniProtKB-SubCell:SL-0162	10090	Mouse	20140315	UniProt	-	Automatic
UniProtKB	O54991	Cntnap1	Cntnap1	-	GO:0016021	integral component of membrane	Component	ISS	GO_REF:0000024	UniProtKB:P97846	10090	Mouse	20131017	BHF-UCL	-	Focus
UniProtKB	O54991	Cntnap1	Cntnap1	-	GO:0033270	paranode region of axon	Component	IDA	PMID:12975355	-	10090	Mouse	20091124	BHF-UCL	-	Focus
UniProtKB	O54991	Cntnap1	Cntnap1	colocalizes_with	GO:0008076	voltage-gated potassium channel complex	Component	IDA	PMID:12975355	-	10090	Mouse	20091124	BHF-UCL	-	Focus
UniProtKB	O54991	Cntnap1	Cntnap1	-	GO:0033270	paranode region of axon	Component	IDA	PMID:16551741	-	10090	Mouse	20110722	BHF-UCL	-	Focus
UniProtKB	O54991	Cntnap1	Cntnap1	-	GO:0033270	paranode region of axon	Component	IDA	PMID:15102918	-	10090	Mouse	20120713	MGI	-	Other
UniProtKB	O54991	Cntnap1	Cntnap1	-	GO:0033270	paranode region of axon	Component	IDA	PMID:20188654	-	10090	Mouse	20121121	MGI	-	Other
UniProtKB	O54991	Cntnap1	Cntnap1	-	GO:0005886	plasma membrane	Component	TAS	Reactome:REACT_22252	-	10090	Mouse	20080716	Reactome	-	Pre-focus
UniProtKB	O54991	Cntnap1	Cntnap1	-	GO:0017124	SH3 domain binding	Function	IEA	GO_REF:0000019	Ensembl:ENSRNOP00000027505	10090	Mouse	20140315	Ensembl	-	Automatic
UniProtKB	O54991	Cntnap1	Cntnap1	-	GO:0017124	SH3 domain binding	Function	IEA	GO_REF:0000037	UniProtKB-KW:KW-0729	10090	Mouse	20140315	UniProt	-	Automatic
UniProtKB	O54991	Cntnap1	Cntnap1	-	GO:0017124	SH3 domain binding	Function	ISS	GO_REF:0000024	UniProtKB:P97846	10090	Mouse	20131017	BHF-UCL	-	Focus
UniProtKB	O54991	Cntnap1	Cntnap1	-	GO:0007155	cell adhesion	Process	IEA	GO_REF:0000002	InterPro:IPR000421	10090	Mouse	20140315	InterPro	-	Automatic
UniProtKB	O54991	Cntnap1	Cntnap1	-	GO:0007155	cell adhesion	Process	IEA	GO_REF:0000037	UniProtKB-KW:KW-0130	10090	Mouse	20140315	UniProt	-	Automatic
UniProtKB	O54991	Cntnap1	Cntnap1	-	GO:0002175	protein localization to paranode region of axon	Process	IMP	PMID:16551741	-	10090	Mouse	20110722	BHF-UCL	-	Focus
UniProtKB	O54991	Cntnap1	Cntnap1	-	GO:0007010	cytoskeleton organization	Process	IMP	PMID:16551741	-	10090	Mouse	20110722	BHF-UCL	-	Focus
UniProtKB	O54991	Cntnap1	Cntnap1	-	GO:0030913	paranodal junction assembly	Process	IMP	PMID:16551741	-	10090	Mouse	20110722	BHF-UCL	-	Focus
UniProtKB	O54991	Cntnap1	Cntnap1	-	GO:0030913	paranodal junction assembly	Process	IMP	PMID:16551741	-	10090	Mouse	20110722	BHF-UCL	-	Focus
UniProtKB	O54991	Cntnap1	Cntnap1	-	GO:0048812	neuron projection morphogenesis	Process	IMP	PMID:16551741	-	10090	Mouse	20110722	BHF-UCL	-	Focus
UniProtKB	O54991	Cntnap1	Cntnap1	-	GO:0050885	neuromuscular process controlling balance	Process	IMP	PMID:16551741	-	10090	Mouse	20110722	BHF-UCL	-	Focus
UniProtKB	O54991	Cntnap1	Cntnap1	-	GO:0002175	protein localization to paranode region of axon	Process	IMP	PMID:19816196	-	10090	Mouse	20110722	BHF-UCL	-	Focus
UniProtKB	O54991	Cntnap1	Cntnap1	-	GO:0030913	paranodal junction assembly	Process	IMP	PMID:19816196	-	10090	Mouse	20110722	BHF-UCL	-	Focus
UniProtKB	O54991	Cntnap1	Cntnap1	-	GO:0030913	paranodal junction assembly	Process	IMP	PMID:19816196	-	10090	Mouse	20110722	BHF-UCL	-	Focus
UniProtKB	O54991	Cntnap1	Cntnap1	-	GO:0048812	neuron projection morphogenesis	Process	IMP	PMID:19816196	-	10090	Mouse	20110722	BHF-UCL	-	Focus
UniProtKB	O54991	Cntnap1	Cntnap1	-	GO:0050884	neuromuscular process controlling posture	Process	IMP	PMID:19816196	-	10090	Mouse	20110722	BHF-UCL	-	Focus
UniProtKB	O54991	Cntnap1	Cntnap1	-	GO:0019227	neuronal action potential propagation	Process	IMP	PMID:19816196	-	10090	Mouse	20131209	BHF-UCL	-	Focus
UniProtKB	O54991	Cntnap1	Cntnap1	-	GO:0019227	neuronal action potential propagation	Process	IMP	PMID:19816196	-	10090	Mouse	20131209	BHF-UCL	-	Focus
UniProtKB	O54991	Cntnap1	Cntnap1	-	GO:0031175	neuron projection development	Process	IGI	PMID:19458237	MGI:MGI:105980	10090	Mouse	20101217	MGI	-	Other
UniProtKB	P97846	Cntnap1	Cntnap1	-	GO:0008076	voltage-gated potassium channel complex	Component	IEA	GO_REF:0000019	Ensembl:ENSMUSP00000099398	10116	Rat	20140315	Ensembl	-	Automatic
UniProtKB	P97846	Cntnap1	Cntnap1	-	GO:0033270	paranode region of axon	Component	IEA	GO_REF:0000019	Ensembl:ENSMUSP00000099398	10116	Rat	20140315	Ensembl	-	Automatic
UniProtKB	P97846	Cntnap1	Cntnap1	-	GO:0016020	membrane	Component	IEA	GO_REF:0000037	UniProtKB-KW:KW-0472	10116	Rat	20140315	UniProt	-	Automatic
UniProtKB	P97846	Cntnap1	Cntnap1	-	GO:0016021	integral component of membrane	Component	IEA	GO_REF:0000037	UniProtKB-KW:KW-0812	10116	Rat	20140315	UniProt	-	Automatic
UniProtKB	P97846	Cntnap1	Cntnap1	-	GO:0016020	membrane	Component	IEA	GO_REF:0000039	UniProtKB-SubCell:SL-0162	10116	Rat	20140315	UniProt	-	Automatic
UniProtKB	P97846	Cntnap1	Cntnap1	colocalizes_with	GO:0008076	voltage-gated potassium channel complex	Component	ISS	GO_REF:0000024	UniProtKB:O54991	10116	Rat	20110818	BHF-UCL	-	Focus
UniProtKB	P97846	Cntnap1	Cntnap1	-	GO:0033270	paranode region of axon	Component	IDA	PMID:10624965	-	10116	Rat	20091117	BHF-UCL	-	Focus
UniProtKB	P97846	Cntnap1	Cntnap1	-	GO:0016021	integral component of membrane	Component	IDA	PMID:9292722	-	10116	Rat	20050217	RGD	-	Pre-focus
UniProtKB	P97846	Cntnap1	Cntnap1	-	GO:0030424	axon	Component	IDA	PMID:9292722	-	10116	Rat	20050217	RGD	-	Pre-focus
UniProtKB	P97846	Cntnap1	Cntnap1	-	GO:0017124	SH3 domain binding	Function	IEA	GO_REF:0000037	UniProtKB-KW:KW-0729	10116	Rat	20140315	UniProt	-	Automatic
UniProtKB	P97846	Cntnap1	Cntnap1	-	GO:0005515	protein binding	Function	IPI	PMID:12963709	UniProtKB:Q63198	10116	Rat	20091117	BHF-UCL	-	Focus
UniProtKB	P97846	Cntnap1	Cntnap1	-	GO:0017124	SH3 domain binding	Function	IDA	PMID:9118959	-	10116	Rat	20050217	RGD	-	Pre-focus
UniProtKB	P97846	Cntnap1	Cntnap1	-	GO:0005515	protein binding	Function	IPI	PMID:9292722	RGD:1564762	10116	Rat	20050217	RGD	-	Pre-focus
UniProtKB	P97846	Cntnap1	Cntnap1	-	GO:0007155	cell adhesion	Process	IEA	GO_REF:0000002	InterPro:IPR000421	10116	Rat	20140315	InterPro	-	Automatic
UniProtKB	P97846	Cntnap1	Cntnap1	-	GO:0002175	protein localization to paranode region of axon	Process	IEA	GO_REF:0000019	Ensembl:ENSMUSP00000099398	10116	Rat	20140315	Ensembl	-	Automatic
UniProtKB	P97846	Cntnap1	Cntnap1	-	GO:0007010	cytoskeleton organization	Process	IEA	GO_REF:0000019	Ensembl:ENSMUSP00000099398	10116	Rat	20140315	Ensembl	-	Automatic
UniProtKB	P97846	Cntnap1	Cntnap1	-	GO:0030913	paranodal junction assembly	Process	IEA	GO_REF:0000019	Ensembl:ENSMUSP00000099398	10116	Rat	20140315	Ensembl	-	Automatic
UniProtKB	P97846	Cntnap1	Cntnap1	-	GO:0030913	paranodal junction assembly	Process	IEA	GO_REF:0000019	Ensembl:ENSMUSP00000099398	10116	Rat	20140315	Ensembl	-	Automatic
UniProtKB	P97846	Cntnap1	Cntnap1	-	GO:0031175	neuron projection development	Process	IEA	GO_REF:0000019	Ensembl:ENSMUSP00000099398	10116	Rat	20140315	Ensembl	-	Automatic
UniProtKB	P97846	Cntnap1	Cntnap1	-	GO:0048812	neuron projection morphogenesis	Process	IEA	GO_REF:0000019	Ensembl:ENSMUSP00000099398	10116	Rat	20140315	Ensembl	-	Automatic
UniProtKB	P97846	Cntnap1	Cntnap1	-	GO:0050884	neuromuscular process controlling posture	Process	IEA	GO_REF:0000019	Ensembl:ENSMUSP00000099398	10116	Rat	20140315	Ensembl	-	Automatic
UniProtKB	P97846	Cntnap1	Cntnap1	-	GO:0050885	neuromuscular process controlling balance	Process	IEA	GO_REF:0000019	Ensembl:ENSMUSP00000099398	10116	Rat	20140315	Ensembl	-	Automatic
UniProtKB	P97846	Cntnap1	Cntnap1	-	GO:0007155	cell adhesion	Process	IEA	GO_REF:0000037	UniProtKB-KW:KW-0130	10116	Rat	20140315	UniProt	-	Automatic
UniProtKB	P97846	Cntnap1	Cntnap1	-	GO:0002175	protein localization to paranode region of axon	Process	ISS	GO_REF:0000024	UniProtKB:O54991	10116	Rat	20110818	BHF-UCL	-	Focus
UniProtKB	P97846	Cntnap1	Cntnap1	-	GO:0007010	cytoskeleton organization	Process	ISS	GO_REF:0000024	UniProtKB:O54991	10116	Rat	20110818	BHF-UCL	-	Focus
UniProtKB	P97846	Cntnap1	Cntnap1	-	GO:0030913	paranodal junction assembly	Process	ISS	GO_REF:0000024	UniProtKB:O54991	10116	Rat	20110818	BHF-UCL	-	Focus
UniProtKB	P97846	Cntnap1	Cntnap1	-	GO:0030913	paranodal junction assembly	Process	ISS	GO_REF:0000024	UniProtKB:O54991	10116	Rat	20110818	BHF-UCL	-	Focus
UniProtKB	P97846	Cntnap1	Cntnap1	-	GO:0048812	neuron projection morphogenesis	Process	ISS	GO_REF:0000024	UniProtKB:O54991	10116	Rat	20110818	BHF-UCL	-	Focus
UniProtKB	P97846	Cntnap1	Cntnap1	-	GO:0050884	neuromuscular process controlling posture	Process	ISS	GO_REF:0000024	UniProtKB:O54991	10116	Rat	20110818	BHF-UCL	-	Focus
UniProtKB	P97846	Cntnap1	Cntnap1	-	GO:0050885	neuromuscular process controlling balance	Process	ISS	GO_REF:0000024	UniProtKB:O54991	10116	Rat	20131015	BHF-UCL	-	Focus
UniProtKB	P97846	Cntnap1	Cntnap1	-	GO:0019227	neuronal action potential propagation	Process	ISS	GO_REF:0000024	UniProtKB:O54991	10116	Rat	20131209	BHF-UCL	-	Focus
UniProtKB	P97846	Cntnap1	Cntnap1	-	GO:0019227	neuronal action potential propagation	Process	ISS	GO_REF:0000024	UniProtKB:O54991	10116	Rat	20131209	BHF-UCL	-	Focus
UniProtKB	P97846	Cntnap1	Cntnap1	-	GO:0042552	myelination	Process	TAS	PMID:10624965	-	10116	Rat	20100429	BHF-UCL	-	Focus
UniProtKB	P97846	Cntnap1	Cntnap1	-	GO:0030913	paranodal junction assembly	Process	TAS	PMID:19166515	-	10116	Rat	20110722	BHF-UCL	-	Focus
UniProtKB	P97846	Cntnap1	Cntnap1	-	GO:0030913	paranodal junction assembly	Process	TAS	PMID:19166515	-	10116	Rat	20110722	BHF-UCL	-	Focus
UniProtKB	Q9UHC6	CNTNAP2	CNTNAP2	-	GO:0044224	juxtaparanode region of axon	Component	IEA	GO_REF:0000019	Ensembl:ENSMUSP00000110288	9606	Human	20140315	Ensembl	-	Automatic
UniProtKB	Q9UHC6	CNTNAP2	CNTNAP2	-	GO:0016020	membrane	Component	IEA	GO_REF:0000037	UniProtKB-KW:KW-0472	9606	Human	20140315	UniProt	-	Automatic
UniProtKB	Q9UHC6	CNTNAP2	CNTNAP2	-	GO:0016021	integral component of membrane	Component	IEA	GO_REF:0000037	UniProtKB-KW:KW-0812	9606	Human	20140315	UniProt	-	Automatic
UniProtKB	Q9UHC6	CNTNAP2	CNTNAP2	-	GO:0016020	membrane	Component	IEA	GO_REF:0000039	UniProtKB-SubCell:SL-0162	9606	Human	20140315	UniProt	-	Automatic
UniProtKB	Q9UHC6	CNTNAP2	CNTNAP2	-	GO:0044224	juxtaparanode region of axon	Component	ISS	GO_REF:0000024	UniProtKB:Q9CPW0	9606	Human	20091117	BHF-UCL	-	Focus
UniProtKB	Q9UHC6	CNTNAP2	CNTNAP2	-	GO:0030424	axon	Component	ISS	GO_REF:0000024	UniProtKB:F1LTJ9	9606	Human	20110818	BHF-UCL	-	Focus
UniProtKB	Q9UHC6	CNTNAP2	CNTNAP2	-	GO:0030425	dendrite	Component	ISS	GO_REF:0000024	UniProtKB:F1LTJ9	9606	Human	20110818	BHF-UCL	-	Focus
UniProtKB	Q9UHC6	CNTNAP2	CNTNAP2	-	GO:0043025	neuronal cell body	Component	ISS	GO_REF:0000024	UniProtKB:F1LTJ9	9606	Human	20110818	BHF-UCL	-	Focus
UniProtKB	Q9UHC6	CNTNAP2	CNTNAP2	-	GO:0043204	perikaryon	Component	ISS	GO_REF:0000024	UniProtKB:F1LTJ9	9606	Human	20110818	BHF-UCL	-	Focus
UniProtKB	Q9UHC6	CNTNAP2	CNTNAP2	-	GO:0008076	voltage-gated potassium channel complex	Component	IDA	PMID:10624965	-	9606	Human	20110722	BHF-UCL	-	Focus
UniProtKB	Q9UHC6	CNTNAP2	CNTNAP2	-	GO:0016020	membrane	Component	IDA	PMID:10624965	-	9606	Human	20110722	BHF-UCL	-	Focus
UniProtKB	Q9UHC6	CNTNAP2	CNTNAP2	-	GO:0005794	Golgi apparatus	Component	IDA	PMID:19166515	-	9606	Human	20110722	BHF-UCL	-	Focus
UniProtKB	Q9UHC6	CNTNAP2	CNTNAP2	-	GO:0005769	early endosome	Component	IDA	PMID:19706678	-	9606	Human	20110722	BHF-UCL	-	Focus
UniProtKB	Q9UHC6	CNTNAP2	CNTNAP2	-	GO:0009986	cell surface	Component	IDA	PMID:19706678	-	9606	Human	20110722	BHF-UCL	-	Focus
UniProtKB	Q9UHC6	CNTNAP2	CNTNAP2	-	GO:0030673	axolemma	Component	IDA	PMID:19706678	-	9606	Human	20110722	BHF-UCL	-	Focus
UniProtKB	Q9UHC6	CNTNAP2	CNTNAP2	-	GO:0016021	integral component of membrane	Component	NAS	PMID:11352571	-	9606	Human	20020114	UniProt	-	Pre-focus
UniProtKB	Q9UHC6	CNTNAP2	CNTNAP2	-	GO:0019899	enzyme binding	Function	IPI	PMID:19166515	UniProtKB:P16870	9606	Human	20110722	BHF-UCL	-	Focus
UniProtKB	Q9UHC6	CNTNAP2	CNTNAP2	-	GO:0007155	cell adhesion	Process	IEA	GO_REF:0000002	InterPro:IPR000421	9606	Human	20140315	InterPro	-	Automatic
UniProtKB	Q9UHC6	CNTNAP2	CNTNAP2	-	GO:0031175	neuron projection development	Process	IEA	GO_REF:0000019	Ensembl:ENSMUSP00000110288	9606	Human	20140315	Ensembl	-	Automatic
UniProtKB	Q9UHC6	CNTNAP2	CNTNAP2	-	GO:0071205	protein localization to juxtaparanode region of axon	Process	IEA	GO_REF:0000019	Ensembl:ENSMUSP00000110288	9606	Human	20140315	Ensembl	-	Automatic
UniProtKB	Q9UHC6	CNTNAP2	CNTNAP2	-	GO:0007155	cell adhesion	Process	IEA	GO_REF:0000037	UniProtKB-KW:KW-0130	9606	Human	20140315	UniProt	-	Automatic
UniProtKB	Q9UHC6	CNTNAP2	CNTNAP2	-	GO:0045163	clustering of voltage-gated potassium channels	Process	ISS	GO_REF:0000024	UniProtKB:Q9CPW0	9606	Human	20091117	BHF-UCL	-	Focus
UniProtKB	Q9UHC6	CNTNAP2	CNTNAP2	-	GO:0031175	neuron projection development	Process	ISS	GO_REF:0000024	UniProtKB:Q9CPW0	9606	Human	20131017	BHF-UCL	-	Focus
UniProtKB	Q9UHC6	CNTNAP2	CNTNAP2	-	GO:0071205	protein localization to juxtaparanode region of axon	Process	ISS	GO_REF:0000024	UniProtKB:Q9CPW0	9606	Human	20131017	BHF-UCL	-	Focus
UniProtKB	Q9UHC6	CNTNAP2	CNTNAP2	-	GO:0007420	brain development	Process	TAS	PMID:10624965	-	9606	Human	20091117	BHF-UCL	-	Focus
UniProtKB	Q9UHC6	CNTNAP2	CNTNAP2	-	GO:0021756	striatum development	Process	IEP	PMID:18179893	-	9606	Human	20091111	BHF-UCL	-	Focus
UniProtKB	Q9UHC6	CNTNAP2	CNTNAP2	-	GO:0021794	thalamus development	Process	IEP	PMID:18179893	-	9606	Human	20091111	BHF-UCL	-	Focus
UniProtKB	Q9UHC6	CNTNAP2	CNTNAP2	-	GO:0021987	cerebral cortex development	Process	IEP	PMID:18179893	-	9606	Human	20091111	BHF-UCL	-	Focus
UniProtKB	Q9UHC6	CNTNAP2	CNTNAP2	-	GO:0071109	superior temporal gyrus development	Process	IEP	PMID:18179893	-	9606	Human	20091117	BHF-UCL	-	Focus
UniProtKB	Q9UHC6	CNTNAP2	CNTNAP2	-	GO:0007612	learning	Process	IMP	PMID:18179893	-	9606	Human	20131107	BHF-UCL	-	Focus
UniProtKB	Q9UHC6	CNTNAP2	CNTNAP2	-	GO:0007612	learning	Process	IMP	PMID:18179893	-	9606	Human	20131107	BHF-UCL	-	Focus
UniProtKB	Q9UHC6	CNTNAP2	CNTNAP2	-	GO:0035176	social behavior	Process	IMP	PMID:18179893	-	9606	Human	20131107	BHF-UCL	-	Focus
UniProtKB	Q9UHC6	CNTNAP2	CNTNAP2	-	GO:0071625	vocalization behavior	Process	IMP	PMID:18179893	-	9606	Human	20131107	BHF-UCL	-	Focus
UniProtKB	Q9UHC6	CNTNAP2	CNTNAP2	-	GO:0030534	adult behavior	Process	IMP	PMID:18179893	-	9606	Human	20131120	BHF-UCL	-	Focus
UniProtKB	Q9UHC6	CNTNAP2	CNTNAP2	-	GO:0021761	limbic system development	Process	IEP	PMID:18179895	-	9606	Human	20091030	BHF-UCL	-	Focus
UniProtKB	Q9UHC6	CNTNAP2	CNTNAP2	-	GO:0021987	cerebral cortex development	Process	IEP	PMID:18987363	-	9606	Human	20091124	BHF-UCL	-	Focus
UniProtKB	Q9UHC6	CNTNAP2	CNTNAP2	-	GO:0071625	vocalization behavior	Process	IMP	PMID:19896112	-	9606	Human	20110725	BHF-UCL	-	Focus
UniProtKB	Q9UHC6	CNTNAP2	CNTNAP2	-	GO:0042297	vocal learning	Process	IMP	PMID:19896112	-	9606	Human	20130927	BHF-UCL	-	Focus
UniProtKB	Q9UHC6	CNTNAP2	CNTNAP2	-	GO:0007612	learning	Process	IMP	PMID:19896112	-	9606	Human	20130927	BHF-UCL	-	Focus
UniProtKB	Q9UHC6	CNTNAP2	CNTNAP2	-	GO:0035176	social behavior	Process	IMP	PMID:19896112	-	9606	Human	20130927	BHF-UCL	-	Focus
UniProtKB	Q9UHC6	CNTNAP2	CNTNAP2	-	GO:0008038	neuron recognition	Process	NAS	PMID:10624965	-	9606	Human	20020114	UniProt	-	Pre-focus
UniProtKB	Q9UHC6	CNTNAP2	CNTNAP2	-	GO:0019226	transmission of nerve impulse	Process	NAS	PMID:11352571	-	9606	Human	20020114	UniProt	-	Pre-focus
UniProtKB	Q9UHC6	CNTNAP2	CNTNAP2	-	GO:0019226	transmission of nerve impulse	Process	NAS	PMID:11352571	-	9606	Human	20020114	UniProt	-	Pre-focus
UniProtKB	Q9CPW0	Cntnap2	Cntnap2	-	GO:0016020	membrane	Component	IEA	GO_REF:0000037	UniProtKB-KW:KW-0472	10090	Mouse	20140315	UniProt	-	Automatic
UniProtKB	Q9CPW0	Cntnap2	Cntnap2	-	GO:0016021	integral component of membrane	Component	IEA	GO_REF:0000037	UniProtKB-KW:KW-0812	10090	Mouse	20140315	UniProt	-	Automatic
UniProtKB	Q9CPW0	Cntnap2	Cntnap2	-	GO:0016020	membrane	Component	IEA	GO_REF:0000039	UniProtKB-SubCell:SL-0162	10090	Mouse	20140315	UniProt	-	Automatic
UniProtKB	Q9CPW0	Cntnap2	Cntnap2	-	GO:0005769	early endosome	Component	ISS	GO_REF:0000024	UniProtKB:Q9UHC6	10090	Mouse	20110818	BHF-UCL	-	Focus
UniProtKB	Q9CPW0	Cntnap2	Cntnap2	-	GO:0005794	Golgi apparatus	Component	ISS	GO_REF:0000024	UniProtKB:Q9UHC6	10090	Mouse	20110818	BHF-UCL	-	Focus
UniProtKB	Q9CPW0	Cntnap2	Cntnap2	-	GO:0009986	cell surface	Component	ISS	GO_REF:0000024	UniProtKB:Q9UHC6	10090	Mouse	20110818	BHF-UCL	-	Focus
UniProtKB	Q9CPW0	Cntnap2	Cntnap2	-	GO:0030424	axon	Component	ISS	GO_REF:0000024	UniProtKB:F1LTJ9	10090	Mouse	20110818	BHF-UCL	-	Focus
UniProtKB	Q9CPW0	Cntnap2	Cntnap2	-	GO:0030425	dendrite	Component	ISS	GO_REF:0000024	UniProtKB:F1LTJ9	10090	Mouse	20110818	BHF-UCL	-	Focus
UniProtKB	Q9CPW0	Cntnap2	Cntnap2	-	GO:0030673	axolemma	Component	ISS	GO_REF:0000024	UniProtKB:Q9UHC6	10090	Mouse	20110818	BHF-UCL	-	Focus
UniProtKB	Q9CPW0	Cntnap2	Cntnap2	-	GO:0043025	neuronal cell body	Component	ISS	GO_REF:0000024	UniProtKB:F1LTJ9	10090	Mouse	20110818	BHF-UCL	-	Focus
UniProtKB	Q9CPW0	Cntnap2	Cntnap2	-	GO:0043204	perikaryon	Component	ISS	GO_REF:0000024	UniProtKB:F1LTJ9	10090	Mouse	20110818	BHF-UCL	-	Focus
UniProtKB	Q9CPW0	Cntnap2	Cntnap2	-	GO:0016020	membrane	Component	ISS	GO_REF:0000024	UniProtKB:Q9UHC6	10090	Mouse	20130927	BHF-UCL	-	Focus
UniProtKB	Q9CPW0	Cntnap2	Cntnap2	-	GO:0005794	Golgi apparatus	Component	ISS	GO_REF:0000024	UniProtKB:F1LTJ9	10090	Mouse	20131017	BHF-UCL	-	Focus
UniProtKB	Q9CPW0	Cntnap2	Cntnap2	-	GO:0044224	juxtaparanode region of axon	Component	IDA	PMID:12963709	-	10090	Mouse	20091117	BHF-UCL	-	Focus
UniProtKB	Q9CPW0	Cntnap2	Cntnap2	-	GO:0044224	juxtaparanode region of axon	Component	IDA	PMID:12975355	-	10090	Mouse	20091124	BHF-UCL	-	Focus
UniProtKB	Q9CPW0	Cntnap2	Cntnap2	colocalizes_with	GO:0008076	voltage-gated potassium channel complex	Component	IDA	PMID:12975355	-	10090	Mouse	20091124	BHF-UCL	-	Focus
UniProtKB	Q9CPW0	Cntnap2	Cntnap2	-	GO:0044224	juxtaparanode region of axon	Component	IDA	PMID:18760366	-	10090	Mouse	20101217	MGI	-	Other
UniProtKB	Q9CPW0	Cntnap2	Cntnap2	-	GO:0019899	enzyme binding	Function	ISS	GO_REF:0000024	UniProtKB:Q9UHC6	10090	Mouse	20110818	BHF-UCL	-	Focus
UniProtKB	Q9CPW0	Cntnap2	Cntnap2	-	GO:0005515	protein binding	Function	IPI	PMID:20962216	UniProtKB:Q61330	10090	Mouse	20101217	MGI	-	Other
UniProtKB	Q9CPW0	Cntnap2	Cntnap2	-	GO:0007155	cell adhesion	Process	IEA	GO_REF:0000002	InterPro:IPR000421	10090	Mouse	20140315	InterPro	-	Automatic
UniProtKB	Q9CPW0	Cntnap2	Cntnap2	-	GO:0007155	cell adhesion	Process	IEA	GO_REF:0000037	UniProtKB-KW:KW-0130	10090	Mouse	20140315	UniProt	-	Automatic
UniProtKB	Q9CPW0	Cntnap2	Cntnap2	-	GO:0071205	protein localization to juxtaparanode region of axon	Process	IMP	PMID:12963709	-	10090	Mouse	20091117	BHF-UCL	-	Focus
UniProtKB	Q9CPW0	Cntnap2	Cntnap2	-	GO:0045163	clustering of voltage-gated potassium channels	Process	IMP	PMID:12963709	-	10090	Mouse	20091117	BHF-UCL	-	Focus
UniProtKB	Q9CPW0	Cntnap2	Cntnap2	-	GO:0021761	limbic system development	Process	IEP	PMID:18179895	-	10090	Mouse	20091030	BHF-UCL	-	Focus
UniProtKB	Q9CPW0	Cntnap2	Cntnap2	-	GO:0007155	cell adhesion	Process	TAS	PMID:18987363	-	10090	Mouse	20091124	BHF-UCL	-	Focus
UniProtKB	Q9CPW0	Cntnap2	Cntnap2	-	GO:0008038	neuron recognition	Process	TAS	PMID:18987363	-	10090	Mouse	20091124	BHF-UCL	-	Focus
UniProtKB	Q9CPW0	Cntnap2	Cntnap2	-	GO:0071205	protein localization to juxtaparanode region of axon	Process	IMP	PMID:19109503	MGI:MGI:2677631	10090	Mouse	20101217	MGI	-	Other
UniProtKB	Q9CPW0	Cntnap2	Cntnap2	-	GO:0031175	neuron projection development	Process	IGI	PMID:19458237	MGI:MGI:104518	10090	Mouse	20101217	MGI	-	Other
UniProtKB	F1LTJ9	Cntnap2	Cntnap2	-	GO:0005769	early endosome	Component	ISS	GO_REF:0000024	UniProtKB:Q9UHC6	10116	Rat	20110818	BHF-UCL	-	Focus
UniProtKB	F1LTJ9	Cntnap2	Cntnap2	-	GO:0009986	cell surface	Component	ISS	GO_REF:0000024	UniProtKB:Q9UHC6	10116	Rat	20110818	BHF-UCL	-	Focus
UniProtKB	F1LTJ9	Cntnap2	Cntnap2	-	GO:0008076	voltage-gated potassium channel complex	Component	IDA	PMID:10624965	-	10116	Rat	20110722	BHF-UCL	-	Focus
UniProtKB	F1LTJ9	Cntnap2	Cntnap2	-	GO:0016020	membrane	Component	IDA	PMID:10624965	-	10116	Rat	20110722	BHF-UCL	-	Focus
UniProtKB	F1LTJ9	Cntnap2	Cntnap2	-	GO:0030425	dendrite	Component	IDA	PMID:10624965	-	10116	Rat	20110722	BHF-UCL	-	Focus
UniProtKB	F1LTJ9	Cntnap2	Cntnap2	-	GO:0030673	axolemma	Component	IDA	PMID:10624965	-	10116	Rat	20110722	BHF-UCL	-	Focus
UniProtKB	F1LTJ9	Cntnap2	Cntnap2	-	GO:0043025	neuronal cell body	Component	IDA	PMID:10624965	-	10116	Rat	20110722	BHF-UCL	-	Focus
UniProtKB	F1LTJ9	Cntnap2	Cntnap2	-	GO:0044224	juxtaparanode region of axon	Component	IDA	PMID:10624965	-	10116	Rat	20110722	BHF-UCL	-	Focus
UniProtKB	F1LTJ9	Cntnap2	Cntnap2	-	GO:0005794	Golgi apparatus	Component	IDA	PMID:19166515	-	10116	Rat	20110722	BHF-UCL	-	Focus
UniProtKB	F1LTJ9	Cntnap2	Cntnap2	-	GO:0016020	membrane	Component	IDA	PMID:19166515	-	10116	Rat	20110722	BHF-UCL	-	Focus
UniProtKB	F1LTJ9	Cntnap2	Cntnap2	-	GO:0030425	dendrite	Component	IDA	PMID:19166515	-	10116	Rat	20110722	BHF-UCL	-	Focus
UniProtKB	F1LTJ9	Cntnap2	Cntnap2	-	GO:0043204	perikaryon	Component	IDA	PMID:19166515	-	10116	Rat	20110722	BHF-UCL	-	Focus
UniProtKB	F1LTJ9	Cntnap2	Cntnap2	-	GO:0044224	juxtaparanode region of axon	Component	IDA	PMID:19166515	-	10116	Rat	20110722	BHF-UCL	-	Focus
UniProtKB	F1LTJ9	Cntnap2	Cntnap2	-	GO:0030424	axon	Component	IDA	PMID:19706678	-	10116	Rat	20110722	BHF-UCL	-	Focus
UniProtKB	F1LTJ9	Cntnap2	Cntnap2	-	GO:0043025	neuronal cell body	Component	IDA	PMID:19706678	-	10116	Rat	20110722	BHF-UCL	-	Focus
UniProtKB	F1LTJ9	Cntnap2	Cntnap2	-	GO:0019899	enzyme binding	Function	IPI	PMID:19166515	UniProtKB:P15087	10116	Rat	20110722	BHF-UCL	-	Focus
UniProtKB	F1LTJ9	Cntnap2	Cntnap2	-	GO:0031175	neuron projection development	Process	ISS	GO_REF:0000024	UniProtKB:Q9CPW0	10116	Rat	20131017	BHF-UCL	-	Focus
UniProtKB	F1LTJ9	Cntnap2	Cntnap2	-	GO:0071205	protein localization to juxtaparanode region of axon	Process	ISS	GO_REF:0000024	UniProtKB:Q9CPW0	10116	Rat	20131017	BHF-UCL	-	Focus
UniProtKB	F1LTJ9	Cntnap2	Cntnap2	-	GO:0007420	brain development	Process	IC	PMID:10624965	GO:0030425	10116	Rat	20110722	BHF-UCL	-	Focus
UniProtKB	P78352	DLG4	DLG4	-	GO:0005737	cytoplasm	Component	IEA	GO_REF:0000019	Ensembl:ENSMUSP00000018700	9606	Human	20140315	Ensembl	-	Automatic
UniProtKB	P78352	DLG4	DLG4	-	GO:0005783	endoplasmic reticulum	Component	IEA	GO_REF:0000019	Ensembl:ENSMUSP00000018700	9606	Human	20140315	Ensembl	-	Automatic
UniProtKB	P78352	DLG4	DLG4	-	GO:0005886	plasma membrane	Component	IEA	GO_REF:0000019	Ensembl:ENSMUSP00000018700	9606	Human	20140315	Ensembl	-	Automatic
UniProtKB	P78352	DLG4	DLG4	-	GO:0005886	plasma membrane	Component	IEA	GO_REF:0000019	Ensembl:ENSRNOP00000059045	9606	Human	20140315	Ensembl	-	Automatic
UniProtKB	P78352	DLG4	DLG4	-	GO:0008021	synaptic vesicle	Component	IEA	GO_REF:0000019	Ensembl:ENSMUSP00000018700	9606	Human	20140315	Ensembl	-	Automatic
UniProtKB	P78352	DLG4	DLG4	-	GO:0008328	ionotropic glutamate receptor complex	Component	IEA	GO_REF:0000019	Ensembl:ENSMUSP00000018700	9606	Human	20140315	Ensembl	-	Automatic
UniProtKB	P78352	DLG4	DLG4	-	GO:0014069	postsynaptic density	Component	IEA	GO_REF:0000019	Ensembl:ENSMUSP00000018700	9606	Human	20140315	Ensembl	-	Automatic
UniProtKB	P78352	DLG4	DLG4	-	GO:0014069	postsynaptic density	Component	IEA	GO_REF:0000019	Ensembl:ENSRNOP00000059045	9606	Human	20140315	Ensembl	-	Automatic
UniProtKB	P78352	DLG4	DLG4	-	GO:0016020	membrane	Component	IEA	GO_REF:0000019	Ensembl:ENSMUSP00000018700	9606	Human	20140315	Ensembl	-	Automatic
UniProtKB	P78352	DLG4	DLG4	-	GO:0030054	cell junction	Component	IEA	GO_REF:0000019	Ensembl:ENSMUSP00000018700	9606	Human	20140315	Ensembl	-	Automatic
UniProtKB	P78352	DLG4	DLG4	-	GO:0031234	extrinsic component of cytoplasmic side of plasma membrane	Component	IEA	GO_REF:0000019	Ensembl:ENSMUSP00000018700	9606	Human	20140315	Ensembl	-	Automatic
UniProtKB	P78352	DLG4	DLG4	-	GO:0032281	alpha-amino-3-hydroxy-5-methyl-4-isoxazolepropionic acid selective glutamate receptor complex	Component	IEA	GO_REF:0000019	Ensembl:ENSMUSP00000018700	9606	Human	20140315	Ensembl	-	Automatic
UniProtKB	P78352	DLG4	DLG4	-	GO:0032839	dendrite cytoplasm	Component	IEA	GO_REF:0000019	Ensembl:ENSRNOP00000059045	9606	Human	20140315	Ensembl	-	Automatic
UniProtKB	P78352	DLG4	DLG4	-	GO:0044224	juxtaparanode region of axon	Component	IEA	GO_REF:0000019	Ensembl:ENSMUSP00000018700	9606	Human	20140315	Ensembl	-	Automatic
UniProtKB	P78352	DLG4	DLG4	-	GO:0044224	juxtaparanode region of axon	Component	IEA	GO_REF:0000019	Ensembl:ENSRNOP00000059045	9606	Human	20140315	Ensembl	-	Automatic
UniProtKB	P78352	DLG4	DLG4	-	GO:0044306	neuron projection terminus	Component	IEA	GO_REF:0000019	Ensembl:ENSMUSP00000018700	9606	Human	20140315	Ensembl	-	Automatic
UniProtKB	P78352	DLG4	DLG4	-	GO:0044309	neuron spine	Component	IEA	GO_REF:0000019	Ensembl:ENSMUSP00000018700	9606	Human	20140315	Ensembl	-	Automatic
UniProtKB	P78352	DLG4	DLG4	-	GO:0045202	synapse	Component	IEA	GO_REF:0000019	Ensembl:ENSMUSP00000018700	9606	Human	20140315	Ensembl	-	Automatic
UniProtKB	P78352	DLG4	DLG4	-	GO:0045202	synapse	Component	IEA	GO_REF:0000019	Ensembl:ENSRNOP00000059045	9606	Human	20140315	Ensembl	-	Automatic
UniProtKB	P78352	DLG4	DLG4	-	GO:0045211	postsynaptic membrane	Component	IEA	GO_REF:0000019	Ensembl:ENSMUSP00000018700	9606	Human	20140315	Ensembl	-	Automatic
UniProtKB	P78352	DLG4	DLG4	-	GO:0045211	postsynaptic membrane	Component	IEA	GO_REF:0000019	Ensembl:ENSRNOP00000059045	9606	Human	20140315	Ensembl	-	Automatic
UniProtKB	P78352	DLG4	DLG4	-	GO:0060076	excitatory synapse	Component	IEA	GO_REF:0000019	Ensembl:ENSMUSP00000018700	9606	Human	20140315	Ensembl	-	Automatic
UniProtKB	P78352	DLG4	DLG4	-	GO:0060076	excitatory synapse	Component	IEA	GO_REF:0000019	Ensembl:ENSRNOP00000059045	9606	Human	20140315	Ensembl	-	Automatic
UniProtKB	P78352	DLG4	DLG4	-	GO:0097481	neuronal postsynaptic density	Component	IEA	GO_REF:0000019	Ensembl:ENSRNOP00000059045	9606	Human	20140315	Ensembl	-	Automatic
UniProtKB	P78352	DLG4	DLG4	-	GO:0005886	plasma membrane	Component	IEA	GO_REF:0000037	UniProtKB-KW:KW-1003	9606	Human	20140315	UniProt	-	Automatic
UniProtKB	P78352	DLG4	DLG4	-	GO:0016020	membrane	Component	IEA	GO_REF:0000037	UniProtKB-KW:KW-0472	9606	Human	20140315	UniProt	-	Automatic
UniProtKB	P78352	DLG4	DLG4	-	GO:0030054	cell junction	Component	IEA	GO_REF:0000037	UniProtKB-KW:KW-0965	9606	Human	20140315	UniProt	-	Automatic
UniProtKB	P78352	DLG4	DLG4	-	GO:0045202	synapse	Component	IEA	GO_REF:0000037	UniProtKB-KW:KW-0770	9606	Human	20140315	UniProt	-	Automatic
UniProtKB	P78352	DLG4	DLG4	-	GO:0045211	postsynaptic membrane	Component	IEA	GO_REF:0000037	UniProtKB-KW:KW-0628	9606	Human	20140315	UniProt	-	Automatic
UniProtKB	P78352	DLG4	DLG4	-	GO:0005886	plasma membrane	Component	IEA	GO_REF:0000039	UniProtKB-SubCell:SL-0039	9606	Human	20140315	UniProt	-	Automatic
UniProtKB	P78352	DLG4	DLG4	-	GO:0014069	postsynaptic density	Component	IEA	GO_REF:0000039	UniProtKB-SubCell:SL-0297	9606	Human	20140315	UniProt	-	Automatic
UniProtKB	P78352	DLG4	DLG4	-	GO:0045202	synapse	Component	IEA	GO_REF:0000039	UniProtKB-SubCell:SL-0258	9606	Human	20140315	UniProt	-	Automatic
UniProtKB	P78352	DLG4	DLG4	-	GO:0044309	neuron spine	Component	ISS	GO_REF:0000024	UniProtKB:Q62108	9606	Human	20110218	BHF-UCL	-	Focus
UniProtKB	P78352	DLG4	DLG4	-	GO:0014069	postsynaptic density	Component	ISS	GO_REF:0000024	UniProtKB:P31016	9606	Human	20110818	BHF-UCL	-	Focus
UniProtKB	P78352	DLG4	DLG4	-	GO:0032839	dendrite cytoplasm	Component	ISS	GO_REF:0000024	UniProtKB:P31016	9606	Human	20110818	BHF-UCL	-	Focus
UniProtKB	P78352	DLG4	DLG4	-	GO:0060076	excitatory synapse	Component	ISS	GO_REF:0000024	UniProtKB:Q62108	9606	Human	20110818	BHF-UCL	-	Focus
UniProtKB	P78352	DLG4	DLG4	-	GO:0014069	postsynaptic density	Component	ISS	GO_REF:0000024	UniProtKB:Q62108	9606	Human	20120314	BHF-UCL	-	Focus
UniProtKB	P78352	DLG4	DLG4	colocalizes_with	GO:0008328	ionotropic glutamate receptor complex	Component	ISS	GO_REF:0000024	UniProtKB:Q62108	9606	Human	20120314	BHF-UCL	-	Focus
UniProtKB	P78352	DLG4	DLG4	colocalizes_with	GO:0005886	plasma membrane	Component	ISS	GO_REF:0000024	UniProtKB:P31016	9606	Human	20120504	BHF-UCL	-	Focus
UniProtKB	P78352	DLG4	DLG4	-	GO:0005737	cytoplasm	Component	ISS	GO_REF:0000024	UniProtKB:Q62108	9606	Human	20131017	BHF-UCL	-	Focus
UniProtKB	P78352	DLG4	DLG4	-	GO:0005783	endoplasmic reticulum	Component	ISS	GO_REF:0000024	UniProtKB:Q62108	9606	Human	20131017	BHF-UCL	-	Focus
UniProtKB	P78352	DLG4	DLG4	-	GO:0008021	synaptic vesicle	Component	ISS	GO_REF:0000024	UniProtKB:Q62108	9606	Human	20131017	BHF-UCL	-	Focus
UniProtKB	P78352	DLG4	DLG4	-	GO:0030054	cell junction	Component	ISS	GO_REF:0000024	UniProtKB:Q62108	9606	Human	20131017	BHF-UCL	-	Focus
UniProtKB	P78352	DLG4	DLG4	-	GO:0031234	extrinsic component of cytoplasmic side of plasma membrane	Component	ISS	GO_REF:0000024	UniProtKB:Q62108	9606	Human	20131017	BHF-UCL	-	Focus
UniProtKB	P78352	DLG4	DLG4	-	GO:0032281	alpha-amino-3-hydroxy-5-methyl-4-isoxazolepropionic acid selective glutamate receptor complex	Component	ISS	GO_REF:0000024	UniProtKB:Q62108	9606	Human	20131017	BHF-UCL	-	Focus
UniProtKB	P78352	DLG4	DLG4	-	GO:0044224	juxtaparanode region of axon	Component	ISS	GO_REF:0000024	UniProtKB:P31016	9606	Human	20131017	BHF-UCL	-	Focus
UniProtKB	P78352	DLG4	DLG4	-	GO:0044224	juxtaparanode region of axon	Component	ISS	GO_REF:0000024	UniProtKB:Q62108	9606	Human	20131017	BHF-UCL	-	Focus
UniProtKB	P78352	DLG4	DLG4	-	GO:0044306	neuron projection terminus	Component	ISS	GO_REF:0000024	UniProtKB:Q62108	9606	Human	20131017	BHF-UCL	-	Focus
UniProtKB	P78352	DLG4	DLG4	-	GO:0060076	excitatory synapse	Component	ISS	GO_REF:0000024	UniProtKB:P31016	9606	Human	20131017	BHF-UCL	-	Focus
UniProtKB	P78352	DLG4	DLG4	-	GO:0097481	neuronal postsynaptic density	Component	ISS	GO_REF:0000024	UniProtKB:P31016	9606	Human	20131017	BHF-UCL	-	Focus
UniProtKB	P78352	DLG4	DLG4	-	GO:0045202	synapse	Component	IDA	PMID:15496675	-	9606	Human	20110629	BHF-UCL	-	Focus
UniProtKB	P78352	DLG4	DLG4	-	GO:0014069	postsynaptic density	Component	ISS	GO_REF:0000024	UniProtKB:P31016	9606	Human	20100408	UniProt	-	Other
UniProtKB	P78352	DLG4	DLG4	-	GO:0005886	plasma membrane	Component	TAS	Reactome:REACT_18393	-	9606	Human	20130114	Reactome	-	Other
UniProtKB	P78352	DLG4	DLG4	-	GO:0030666	endocytic vesicle membrane	Component	TAS	Reactome:REACT_18393	-	9606	Human	20130528	Reactome	-	Other
UniProtKB	P78352	DLG4	DLG4	-	GO:0005886	plasma membrane	Component	TAS	Reactome:REACT_20499	-	9606	Human	20130114	Reactome	-	Other
UniProtKB	P78352	DLG4	DLG4	-	GO:0005886	plasma membrane	Component	TAS	Reactome:REACT_20500	-	9606	Human	20130114	Reactome	-	Other
UniProtKB	P78352	DLG4	DLG4	-	GO:0005886	plasma membrane	Component	TAS	Reactome:REACT_20566	-	9606	Human	20130114	Reactome	-	Other
UniProtKB	P78352	DLG4	DLG4	-	GO:0005886	plasma membrane	Component	TAS	Reactome:REACT_20601	-	9606	Human	20130114	Reactome	-	Other
UniProtKB	P78352	DLG4	DLG4	-	GO:0005886	plasma membrane	Component	TAS	Reactome:REACT_20612	-	9606	Human	20130114	Reactome	-	Other
UniProtKB	P78352	DLG4	DLG4	-	GO:0005886	plasma membrane	Component	TAS	Reactome:REACT_20670	-	9606	Human	20130114	Reactome	-	Other
UniProtKB	P78352	DLG4	DLG4	-	GO:0005886	plasma membrane	Component	TAS	Reactome:REACT_21269	-	9606	Human	20130114	Reactome	-	Other
UniProtKB	P78352	DLG4	DLG4	-	GO:0005886	plasma membrane	Component	TAS	Reactome:REACT_21414	-	9606	Human	20130114	Reactome	-	Other
UniProtKB	P78352	DLG4	DLG4	-	GO:0030863	cortical cytoskeleton	Component	IDA	PMID:12151521	-	9606	Human	20050712	UniProt	-	Pre-focus
UniProtKB	P78352	DLG4	DLG4	-	GO:0045211	postsynaptic membrane	Component	IDA	PMID:12151521	-	9606	Human	20050712	UniProt	-	Pre-focus
UniProtKB	P78352	DLG4	DLG4	-	GO:0033130	acetylcholine receptor binding	Function	IEA	GO_REF:0000019	Ensembl:ENSRNOP00000059045	9606	Human	20140315	Ensembl	-	Automatic
UniProtKB	P78352	DLG4	DLG4	-	GO:0031697	beta-1 adrenergic receptor binding	Function	IEA	GO_REF:0000019	Ensembl:ENSRNOP00000059045	9606	Human	20140315	Ensembl	-	Automatic
UniProtKB	P78352	DLG4	DLG4	-	GO:0031748	D1 dopamine receptor binding	Function	IEA	GO_REF:0000019	Ensembl:ENSRNOP00000059045	9606	Human	20140315	Ensembl	-	Automatic
UniProtKB	P78352	DLG4	DLG4	-	GO:0035254	glutamate receptor binding	Function	IEA	GO_REF:0000019	Ensembl:ENSRNOP00000059045	9606	Human	20140315	Ensembl	-	Automatic
UniProtKB	P78352	DLG4	DLG4	-	GO:0035255	ionotropic glutamate receptor binding	Function	IEA	GO_REF:0000019	Ensembl:ENSMUSP00000018700	9606	Human	20140315	Ensembl	-	Automatic
UniProtKB	P78352	DLG4	DLG4	-	GO:0035255	ionotropic glutamate receptor binding	Function	IEA	GO_REF:0000019	Ensembl:ENSRNOP00000059045	9606	Human	20140315	Ensembl	-	Automatic
UniProtKB	P78352	DLG4	DLG4	-	GO:0031812	P2Y1 nucleotide receptor binding	Function	IEA	GO_REF:0000019	Ensembl:ENSRNOP00000059045	9606	Human	20140315	Ensembl	-	Automatic
UniProtKB	P78352	DLG4	DLG4	-	GO:0030165	PDZ domain binding	Function	IEA	GO_REF:0000019	Ensembl:ENSRNOP00000059045	9606	Human	20140315	Ensembl	-	Automatic
UniProtKB	P78352	DLG4	DLG4	-	GO:0008022	protein C-terminus binding	Function	IEA	GO_REF:0000019	Ensembl:ENSRNOP00000059045	9606	Human	20140315	Ensembl	-	Automatic
UniProtKB	P78352	DLG4	DLG4	-	GO:0032403	protein complex binding	Function	IEA	GO_REF:0000019	Ensembl:ENSRNOP00000059045	9606	Human	20140315	Ensembl	-	Automatic
UniProtKB	P78352	DLG4	DLG4	-	GO:0019903	protein phosphatase binding	Function	IEA	GO_REF:0000019	Ensembl:ENSRNOP00000059045	9606	Human	20140315	Ensembl	-	Automatic
UniProtKB	P78352	DLG4	DLG4	-	GO:0005102	receptor binding	Function	IEA	GO_REF:0000019	Ensembl:ENSRNOP00000059045	9606	Human	20140315	Ensembl	-	Automatic
UniProtKB	P78352	DLG4	DLG4	-	GO:0097110	scaffold protein binding	Function	IEA	GO_REF:0000019	Ensembl:ENSMUSP00000018700	9606	Human	20140315	Ensembl	-	Automatic
UniProtKB	P78352	DLG4	DLG4	-	GO:0097110	scaffold protein binding	Function	ISS	GO_REF:0000024	UniProtKB:Q62108	9606	Human	20110818	BHF-UCL	-	Focus
UniProtKB	P78352	DLG4	DLG4	-	GO:0035255	ionotropic glutamate receptor binding	Function	ISS	GO_REF:0000024	UniProtKB:Q62108	9606	Human	20120314	BHF-UCL	-	Focus
UniProtKB	P78352	DLG4	DLG4	-	GO:0031812	P2Y1 nucleotide receptor binding	Function	ISS	GO_REF:0000024	UniProtKB:P31016	9606	Human	20120504	BHF-UCL	-	Focus
UniProtKB	P78352	DLG4	DLG4	-	GO:0033130	acetylcholine receptor binding	Function	ISS	GO_REF:0000024	UniProtKB:P31016	9606	Human	20131017	BHF-UCL	-	Focus
UniProtKB	P78352	DLG4	DLG4	-	GO:0031697	beta-1 adrenergic receptor binding	Function	ISS	GO_REF:0000024	UniProtKB:P31016	9606	Human	20131017	BHF-UCL	-	Focus
UniProtKB	P78352	DLG4	DLG4	-	GO:0031748	D1 dopamine receptor binding	Function	ISS	GO_REF:0000024	UniProtKB:P31016	9606	Human	20131017	BHF-UCL	-	Focus
UniProtKB	P78352	DLG4	DLG4	-	GO:0035255	ionotropic glutamate receptor binding	Function	ISS	GO_REF:0000024	UniProtKB:P31016	9606	Human	20131017	BHF-UCL	-	Focus
UniProtKB	P78352	DLG4	DLG4	-	GO:0030165	PDZ domain binding	Function	ISS	GO_REF:0000024	UniProtKB:P31016	9606	Human	20131017	BHF-UCL	-	Focus
UniProtKB	P78352	DLG4	DLG4	-	GO:0032403	protein complex binding	Function	ISS	GO_REF:0000024	UniProtKB:P31016	9606	Human	20131017	BHF-UCL	-	Focus
UniProtKB	P78352	DLG4	DLG4	-	GO:0019903	protein phosphatase binding	Function	ISS	GO_REF:0000024	UniProtKB:P31016	9606	Human	20131017	BHF-UCL	-	Focus
UniProtKB	P78352	DLG4	DLG4	-	GO:0005515	protein binding	Function	IPI	PMID:10433268	UniProtKB:P15385	9606	Human	20140316	IntAct	-	Other
UniProtKB	P78352	DLG4	DLG4	-	GO:0005515	protein binding	Function	IPI	PMID:10433268	UniProtKB:P97836-5	9606	Human	20140316	IntAct	-	Other
UniProtKB	P78352	DLG4	DLG4	-	GO:0005515	protein binding	Function	IPI	PMID:10725395	UniProtKB:Q15303	9606	Human	20140316	IntAct	-	Other
UniProtKB	P78352	DLG4	DLG4	-	GO:0005515	protein binding	Function	IPI	PMID:11937501	UniProtKB:P22459	9606	Human	20140316	IntAct	-	Other
UniProtKB	P78352	DLG4	DLG4	-	GO:0005515	protein binding	Function	IPI	PMID:11937501	UniProtKB:Q09470	9606	Human	20140316	IntAct	-	Other
UniProtKB	P78352	DLG4	DLG4	-	GO:0005515	protein binding	Function	IPI	PMID:11937501	UniProtKB:Q12879	9606	Human	20140316	IntAct	-	Other
UniProtKB	P78352	DLG4	DLG4	-	GO:0005515	protein binding	Function	IPI	PMID:11937501	UniProtKB:Q13224	9606	Human	20140316	IntAct	-	Other
UniProtKB	P78352	DLG4	DLG4	-	GO:0005515	protein binding	Function	IPI	PMID:11937501	UniProtKB:Q14957	9606	Human	20140316	IntAct	-	Other
UniProtKB	P78352	DLG4	DLG4	-	GO:0005515	protein binding	Function	IPI	PMID:11937501	UniProtKB:Q9P021	9606	Human	20140316	IntAct	-	Other
UniProtKB	P78352	DLG4	DLG4	-	GO:0005515	protein binding	Function	IPI	PMID:12097473	UniProtKB:O60333-3	9606	Human	20140316	IntAct	-	Other
UniProtKB	P78352	DLG4	DLG4	-	GO:0005515	protein binding	Function	IPI	PMID:16767099	UniProtKB:Q15303	9606	Human	20140316	IntAct	-	Other
UniProtKB	P78352	DLG4	DLG4	-	GO:0005515	protein binding	Function	IPI	PMID:22117215	UniProtKB:O14490	9606	Human	20140316	IntAct	-	Other
UniProtKB	P78352	DLG4	DLG4	-	GO:0005515	protein binding	Function	IPI	PMID:22117215	UniProtKB:Q8VDU0	9606	Human	20140316	IntAct	-	Other
UniProtKB	P78352	DLG4	DLG4	-	GO:0005515	protein binding	Function	IPI	PMID:23260144	UniProtKB:Q00987	9606	Human	20140316	IntAct	-	Other
UniProtKB	P78352	DLG4	DLG4	-	GO:0005515	protein binding	Function	IPI	PMID:7477295	UniProtKB:P10499	9606	Human	20140316	IntAct	-	Other
UniProtKB	P78352	DLG4	DLG4	-	GO:0005515	protein binding	Function	IPI	PMID:7477295	UniProtKB:P15384	9606	Human	20140316	IntAct	-	Other
UniProtKB	P78352	DLG4	DLG4	-	GO:0005515	protein binding	Function	IPI	PMID:7477295	UniProtKB:P15385	9606	Human	20140316	IntAct	-	Other
UniProtKB	P78352	DLG4	DLG4	-	GO:0005515	protein binding	Function	IPI	PMID:7477295	UniProtKB:P63142	9606	Human	20140316	IntAct	-	Other
UniProtKB	P78352	DLG4	DLG4	-	GO:0005515	protein binding	Function	IPI	PMID:10859302	UniProtKB:Q9NQT8	9606	Human	20050214	UniProt	-	Pre-focus
UniProtKB	P78352	DLG4	DLG4	-	GO:0005515	protein binding	Function	IPI	PMID:12477932	UniProtKB:O39198	9606	Human	20090429	UniProt	-	Pre-focus
UniProtKB	P78352	DLG4	DLG4	-	GO:0005515	protein binding	Function	IPI	PMID:19118189	UniProtKB:Q14CM0	9606	Human	20091109	UniProt	-	Pre-focus
UniProtKB	P78352	DLG4	DLG4	-	GO:0008022	protein C-terminus binding	Function	IPI	PMID:7477295	UniProtKB:P22459	9606	Human	20050715	UniProt	-	Pre-focus
UniProtKB	P78352	DLG4	DLG4	-	GO:0097109	neuroligin family protein binding	Function	ISS	GO_REF:0000024	UniProtKB:P31016	9606	Human	20150320	BHF-UCL	-
UniProtKB	P78352	DLG4	DLG4	-	GO:0002091	negative regulation of receptor internalization	Process	IEA	GO_REF:0000019	Ensembl:ENSRNOP00000059045	9606	Human	20140315	Ensembl	-	Automatic
UniProtKB	P78352	DLG4	DLG4	-	GO:0007204	positive regulation of cytosolic calcium ion concentration	Process	IEA	GO_REF:0000019	Ensembl:ENSRNOP00000059045	9606	Human	20140315	Ensembl	-	Automatic
UniProtKB	P78352	DLG4	DLG4	-	GO:0016188	synaptic vesicle maturation	Process	IEA	GO_REF:0000019	Ensembl:ENSMUSP00000018700	9606	Human	20140315	Ensembl	-	Automatic
UniProtKB	P78352	DLG4	DLG4	-	GO:0016188	synaptic vesicle maturation	Process	IEA	GO_REF:0000019	Ensembl:ENSMUSP00000018700	9606	Human	20140315	Ensembl	-	Automatic
UniProtKB	P78352	DLG4	DLG4	-	GO:0016188	synaptic vesicle maturation	Process	IEA	GO_REF:0000019	Ensembl:ENSMUSP00000018700	9606	Human	20140315	Ensembl	-	Automatic
UniProtKB	P78352	DLG4	DLG4	-	GO:0035176	social behavior	Process	IEA	GO_REF:0000019	Ensembl:ENSMUSP00000018700	9606	Human	20140315	Ensembl	-	Automatic
UniProtKB	P78352	DLG4	DLG4	-	GO:0035418	protein localization to synapse	Process	IEA	GO_REF:0000019	Ensembl:ENSRNOP00000059045	9606	Human	20140315	Ensembl	-	Automatic
UniProtKB	P78352	DLG4	DLG4	-	GO:0035641	locomotory exploration behavior	Process	IEA	GO_REF:0000019	Ensembl:ENSMUSP00000018700	9606	Human	20140315	Ensembl	-	Automatic
UniProtKB	P78352	DLG4	DLG4	-	GO:0048169	regulation of long-term neuronal synaptic plasticity	Process	IEA	GO_REF:0000019	Ensembl:ENSMUSP00000018700	9606	Human	20140315	Ensembl	-	Automatic
UniProtKB	P78352	DLG4	DLG4	-	GO:0050806	positive regulation of synaptic transmission	Process	IEA	GO_REF:0000019	Ensembl:ENSRNOP00000059045	9606	Human	20140315	Ensembl	-	Automatic
UniProtKB	P78352	DLG4	DLG4	-	GO:0050885	neuromuscular process controlling balance	Process	IEA	GO_REF:0000019	Ensembl:ENSMUSP00000018700	9606	Human	20140315	Ensembl	-	Automatic
UniProtKB	P78352	DLG4	DLG4	-	GO:0060997	dendritic spine morphogenesis	Process	IEA	GO_REF:0000019	Ensembl:ENSMUSP00000018700	9606	Human	20140315	Ensembl	-	Automatic
UniProtKB	P78352	DLG4	DLG4	-	GO:0060997	dendritic spine morphogenesis	Process	IEA	GO_REF:0000019	Ensembl:ENSRNOP00000059045	9606	Human	20140315	Ensembl	-	Automatic
UniProtKB	P78352	DLG4	DLG4	-	GO:0071625	vocalization behavior	Process	IEA	GO_REF:0000019	Ensembl:ENSMUSP00000018700	9606	Human	20140315	Ensembl	-	Automatic
UniProtKB	P78352	DLG4	DLG4	-	GO:0097113	alpha-amino-3-hydroxy-5-methyl-4-isoxazole propionate selective glutamate receptor clustering	Process	IEA	GO_REF:0000019	Ensembl:ENSRNOP00000059045	9606	Human	20140315	Ensembl	-	Automatic
UniProtKB	P78352	DLG4	DLG4	-	GO:0097120	receptor localization to synapse	Process	IEA	GO_REF:0000019	Ensembl:ENSRNOP00000059045	9606	Human	20140315	Ensembl	-	Automatic
UniProtKB	P78352	DLG4	DLG4	-	GO:2000310	regulation of N-methyl-D-aspartate selective glutamate receptor activity	Process	IEA	GO_REF:0000019	Ensembl:ENSRNOP00000059045	9606	Human	20140315	Ensembl	-	Automatic
UniProtKB	P78352	DLG4	DLG4	-	GO:2000463	positive regulation of excitatory postsynaptic membrane potential	Process	IEA	GO_REF:0000019	Ensembl:ENSRNOP00000059045	9606	Human	20140315	Ensembl	-	Automatic
UniProtKB	P78352	DLG4	DLG4	-	GO:2000821	regulation of grooming behavior	Process	IEA	GO_REF:0000019	Ensembl:ENSMUSP00000018700	9606	Human	20140315	Ensembl	-	Automatic
UniProtKB	P78352	DLG4	DLG4	-	GO:0060997	dendritic spine morphogenesis	Process	ISS	GO_REF:0000024	UniProtKB:Q62108	9606	Human	20110818	BHF-UCL	-	Focus
UniProtKB	P78352	DLG4	DLG4	-	GO:0097113	alpha-amino-3-hydroxy-5-methyl-4-isoxazole propionate selective glutamate receptor clustering	Process	ISS	GO_REF:0000024	UniProtKB:P31016	9606	Human	20110818	BHF-UCL	-	Focus
UniProtKB	P78352	DLG4	DLG4	-	GO:0097120	receptor localization to synapse	Process	ISS	GO_REF:0000024	UniProtKB:P31016	9606	Human	20110818	BHF-UCL	-	Focus
UniProtKB	P78352	DLG4	DLG4	-	GO:0050806	positive regulation of synaptic transmission	Process	ISS	GO_REF:0000024	UniProtKB:P31016	9606	Human	20120314	BHF-UCL	-	Focus
UniProtKB	P78352	DLG4	DLG4	-	GO:2000310	regulation of N-methyl-D-aspartate selective glutamate receptor activity	Process	ISS	GO_REF:0000024	UniProtKB:P31016	9606	Human	20120314	BHF-UCL	-	Focus
UniProtKB	P78352	DLG4	DLG4	-	GO:2000463	positive regulation of excitatory postsynaptic membrane potential	Process	ISS	GO_REF:0000024	UniProtKB:P31016	9606	Human	20120314	BHF-UCL	-	Focus
UniProtKB	P78352	DLG4	DLG4	-	GO:0002091	negative regulation of receptor internalization	Process	ISS	GO_REF:0000024	UniProtKB:P31016	9606	Human	20131017	BHF-UCL	-	Focus
UniProtKB	P78352	DLG4	DLG4	-	GO:0007204	positive regulation of cytosolic calcium ion concentration	Process	ISS	GO_REF:0000024	UniProtKB:P31016	9606	Human	20131017	BHF-UCL	-	Focus
UniProtKB	P78352	DLG4	DLG4	-	GO:0016188	synaptic vesicle maturation	Process	ISS	GO_REF:0000024	UniProtKB:Q62108	9606	Human	20131017	BHF-UCL	-	Focus
UniProtKB	P78352	DLG4	DLG4	-	GO:0016188	synaptic vesicle maturation	Process	ISS	GO_REF:0000024	UniProtKB:Q62108	9606	Human	20131017	BHF-UCL	-	Focus
UniProtKB	P78352	DLG4	DLG4	-	GO:0016188	synaptic vesicle maturation	Process	ISS	GO_REF:0000024	UniProtKB:Q62108	9606	Human	20131017	BHF-UCL	-	Focus
UniProtKB	P78352	DLG4	DLG4	-	GO:0048169	regulation of long-term neuronal synaptic plasticity	Process	ISS	GO_REF:0000024	UniProtKB:Q62108	9606	Human	20131017	BHF-UCL	-	Focus
UniProtKB	P78352	DLG4	DLG4	-	GO:0060997	dendritic spine morphogenesis	Process	ISS	GO_REF:0000024	UniProtKB:P31016	9606	Human	20131017	BHF-UCL	-	Focus
UniProtKB	P78352	DLG4	DLG4	-	GO:0035418	protein localization to synapse	Process	IDA	PMID:15496675	-	9606	Human	20110629	BHF-UCL	-	Focus
UniProtKB	P78352	DLG4	DLG4	-	GO:0006461	protein complex assembly	Process	IDA	PMID:15496675	-	9606	Human	20110718	BHF-UCL	-	Focus
UniProtKB	P78352	DLG4	DLG4	-	GO:0045184	establishment of protein localization	Process	IDA	PMID:15496675	-	9606	Human	20110718	BHF-UCL	-	Focus
UniProtKB	P78352	DLG4	DLG4	-	GO:0097113	alpha-amino-3-hydroxy-5-methyl-4-isoxazole propionate selective glutamate receptor clustering	Process	TAS	PMID:19914352	-	9606	Human	20110811	BHF-UCL	-	Focus
UniProtKB	P78352	DLG4	DLG4	-	GO:0007268	synaptic transmission	Process	TAS	Reactome:REACT_13477	-	9606	Human	20130528	Reactome	-	Other
UniProtKB	P78352	DLG4	DLG4	-	GO:0007268	synaptic transmission	Process	TAS	Reactome:REACT_13685	-	9606	Human	20130528	Reactome	-	Other
UniProtKB	P78352	DLG4	DLG4	-	GO:0007411	axon guidance	Process	TAS	Reactome:REACT_18266	-	9606	Human	20131206	Reactome	-	Other
UniProtKB	P78352	DLG4	DLG4	-	GO:0007411	axon guidance	Process	TAS	Reactome:REACT_18266	-	9606	Human	20131206	Reactome	-	Other
UniProtKB	P78352	DLG4	DLG4	-	GO:0007165	signal transduction	Process	TAS	PMID:10364559	-	9606	Human	20030904	PINC	-	Pre-focus
UniProtKB	P78352	DLG4	DLG4	-	GO:0007399	nervous system development	Process	TAS	PMID:9286702	-	9606	Human	20030904	PINC	-	Pre-focus
UniProtKB	P78352	DLG4	DLG4	-	GO:0007268	synaptic transmission	Process	TAS	PMID:9853749	-	9606	Human	20030904	PINC	-	Pre-focus
UniProtKB	P78352	DLG4	DLG4	-	GO:0007612	learning	Process	TAS	PMID:9853749	-	9606	Human	20030904	PINC	-	Pre-focus
UniProtKB	P78352	DLG4	DLG4	-	GO:0007612	learning	Process	TAS	PMID:9853749	-	9606	Human	20030904	PINC	-	Pre-focus
UniProtKB	Q62108	Dlg4	Dlg4	-	GO:0005886	plasma membrane	Component	IEA	GO_REF:0000019	Ensembl:ENSRNOP00000059045	10090	Mouse	20140315	Ensembl	-	Automatic
UniProtKB	Q62108	Dlg4	Dlg4	-	GO:0014069	postsynaptic density	Component	IEA	GO_REF:0000019	Ensembl:ENSRNOP00000059045	10090	Mouse	20140315	Ensembl	-	Automatic
UniProtKB	Q62108	Dlg4	Dlg4	-	GO:0030863	cortical cytoskeleton	Component	IEA	GO_REF:0000019	Ensembl:ENSP00000382428	10090	Mouse	20140315	Ensembl	-	Automatic
UniProtKB	Q62108	Dlg4	Dlg4	-	GO:0032839	dendrite cytoplasm	Component	IEA	GO_REF:0000019	Ensembl:ENSRNOP00000059045	10090	Mouse	20140315	Ensembl	-	Automatic
UniProtKB	Q62108	Dlg4	Dlg4	-	GO:0044224	juxtaparanode region of axon	Component	IEA	GO_REF:0000019	Ensembl:ENSRNOP00000059045	10090	Mouse	20140315	Ensembl	-	Automatic
UniProtKB	Q62108	Dlg4	Dlg4	-	GO:0045202	synapse	Component	IEA	GO_REF:0000019	Ensembl:ENSP00000382428	10090	Mouse	20140315	Ensembl	-	Automatic
UniProtKB	Q62108	Dlg4	Dlg4	-	GO:0045202	synapse	Component	IEA	GO_REF:0000019	Ensembl:ENSRNOP00000059045	10090	Mouse	20140315	Ensembl	-	Automatic
UniProtKB	Q62108	Dlg4	Dlg4	-	GO:0045211	postsynaptic membrane	Component	IEA	GO_REF:0000019	Ensembl:ENSRNOP00000059045	10090	Mouse	20140315	Ensembl	-	Automatic
UniProtKB	Q62108	Dlg4	Dlg4	-	GO:0060076	excitatory synapse	Component	IEA	GO_REF:0000019	Ensembl:ENSRNOP00000059045	10090	Mouse	20140315	Ensembl	-	Automatic
UniProtKB	Q62108	Dlg4	Dlg4	-	GO:0097481	neuronal postsynaptic density	Component	IEA	GO_REF:0000019	Ensembl:ENSRNOP00000059045	10090	Mouse	20140315	Ensembl	-	Automatic
UniProtKB	Q62108	Dlg4	Dlg4	-	GO:0005886	plasma membrane	Component	IEA	GO_REF:0000037	UniProtKB-KW:KW-1003	10090	Mouse	20140315	UniProt	-	Automatic
UniProtKB	Q62108	Dlg4	Dlg4	-	GO:0016020	membrane	Component	IEA	GO_REF:0000037	UniProtKB-KW:KW-0472	10090	Mouse	20140315	UniProt	-	Automatic
UniProtKB	Q62108	Dlg4	Dlg4	-	GO:0030054	cell junction	Component	IEA	GO_REF:0000037	UniProtKB-KW:KW-0965	10090	Mouse	20140315	UniProt	-	Automatic
UniProtKB	Q62108	Dlg4	Dlg4	-	GO:0045202	synapse	Component	IEA	GO_REF:0000037	UniProtKB-KW:KW-0770	10090	Mouse	20140315	UniProt	-	Automatic
UniProtKB	Q62108	Dlg4	Dlg4	-	GO:0045211	postsynaptic membrane	Component	IEA	GO_REF:0000037	UniProtKB-KW:KW-0628	10090	Mouse	20140315	UniProt	-	Automatic
UniProtKB	Q62108	Dlg4	Dlg4	-	GO:0005886	plasma membrane	Component	IEA	GO_REF:0000039	UniProtKB-SubCell:SL-0039	10090	Mouse	20140315	UniProt	-	Automatic
UniProtKB	Q62108	Dlg4	Dlg4	-	GO:0014069	postsynaptic density	Component	IEA	GO_REF:0000039	UniProtKB-SubCell:SL-0297	10090	Mouse	20140315	UniProt	-	Automatic
UniProtKB	Q62108	Dlg4	Dlg4	-	GO:0045202	synapse	Component	IEA	GO_REF:0000039	UniProtKB-SubCell:SL-0258	10090	Mouse	20140315	UniProt	-	Automatic
UniProtKB	Q62108	Dlg4	Dlg4	-	GO:0032839	dendrite cytoplasm	Component	ISS	GO_REF:0000024	UniProtKB:P31016	10090	Mouse	20110818	BHF-UCL	-	Focus
UniProtKB	Q62108	Dlg4	Dlg4	-	GO:0097481	neuronal postsynaptic density	Component	ISS	GO_REF:0000024	UniProtKB:P31016	10090	Mouse	20131017	BHF-UCL	-	Focus
UniProtKB	Q62108	Dlg4	Dlg4	colocalizes_with	GO:0008328	ionotropic glutamate receptor complex	Component	IDA	PMID:15207857	-	10090	Mouse	20120314	BHF-UCL	-	Focus
UniProtKB	Q62108	Dlg4	Dlg4	colocalizes_with	GO:0045211	postsynaptic membrane	Component	IDA	PMID:15207857	-	10090	Mouse	20120314	BHF-UCL	-	Focus
UniProtKB	Q62108	Dlg4	Dlg4	-	GO:0044309	neuron spine	Component	IDA	PMID:16606358	-	10090	Mouse	20110218	BHF-UCL	-	Focus
UniProtKB	Q62108	Dlg4	Dlg4	-	GO:0060076	excitatory synapse	Component	IDA	PMID:18272690	-	10090	Mouse	20110622	BHF-UCL	-	Focus
UniProtKB	Q62108	Dlg4	Dlg4	-	GO:0014069	postsynaptic density	Component	ISS	GO_REF:0000024	UniProtKB:P31016	10090	Mouse	20100408	UniProt	-	Other
UniProtKB	Q62108	Dlg4	Dlg4	-	GO:0044306	neuron projection terminus	Component	IDA	PMID:12115694	-	10090	Mouse	20110107	MGI	-	Other
UniProtKB	Q62108	Dlg4	Dlg4	-	GO:0045202	synapse	Component	IDA	PMID:14645471	-	10090	Mouse	20120515	MGI	-	Other
UniProtKB	Q62108	Dlg4	Dlg4	-	GO:0016020	membrane	Component	IDA	PMID:15082773	-	10090	Mouse	20120515	MGI	-	Other
UniProtKB	Q62108	Dlg4	Dlg4	-	GO:0014069	postsynaptic density	Component	IDA	PMID:15748150	-	10090	Mouse	20120306	MGI	-	Other
UniProtKB	Q62108	Dlg4	Dlg4	-	GO:0005886	plasma membrane	Component	IDA	PMID:16520334	-	10090	Mouse	20120314	MGI	-	Other
UniProtKB	Q62108	Dlg4	Dlg4	-	GO:0008021	synaptic vesicle	Component	IDA	PMID:16520334	-	10090	Mouse	20120314	MGI	-	Other
UniProtKB	Q62108	Dlg4	Dlg4	-	GO:0005783	endoplasmic reticulum	Component	IDA	PMID:16814779	-	10090	Mouse	20130808	MGI	-	Other
UniProtKB	Q62108	Dlg4	Dlg4	-	GO:0044224	juxtaparanode region of axon	Component	IDA	PMID:19109503	-	10090	Mouse	20101217	MGI	-	Other
UniProtKB	Q62108	Dlg4	Dlg4	-	GO:0030054	cell junction	Component	IDA	PMID:21920314	-	10090	Mouse	20120725	MGI	-	Other
UniProtKB	Q62108	Dlg4	Dlg4	-	GO:0032281	alpha-amino-3-hydroxy-5-methyl-4-isoxazolepropionic acid selective glutamate receptor complex	Component	IDA	PMID:22632720	-	10090	Mouse	20121212	MGI	-	Other
UniProtKB	Q62108	Dlg4	Dlg4	-	GO:0030425	dendrite	Component	IDA	PMID:23395379	-	10090	Mouse	20140220	MGI	-	Other
UniProtKB	Q62108	Dlg4	Dlg4	-	GO:0044300	cerebellar mossy fiber	Component	IDA	PMID:23791195	-	10090	Mouse	20140203	MGI	-	Other
UniProtKB	Q62108	Dlg4	Dlg4	-	GO:0045202	synapse	Component	IDA	PMID:23791195	-	10090	Mouse	20140203	MGI	-	Other
UniProtKB	Q62108	Dlg4	Dlg4	-	GO:0097481	neuronal postsynaptic density	Component	IDA	PMID:23791195	-	10090	Mouse	20140203	MGI	-	Other
UniProtKB	Q62108	Dlg4	Dlg4	-	GO:0043197	dendritic spine	Component	IMP	PMID:24464040	-	10090	Mouse	20140307	ParkinsonsUK-UCL	-	Other
UniProtKB	Q62108	Dlg4	Dlg4	-	GO:0005737	cytoplasm	Component	IDA	PMID:11483650	-	10090	Mouse	20050429	MGI	-	Pre-focus
UniProtKB	Q62108	Dlg4	Dlg4	-	GO:0031234	extrinsic component of cytoplasmic side of plasma membrane	Component	IDA	PMID:11483650	-	10090	Mouse	20050429	MGI	-	Pre-focus
UniProtKB	Q62108	Dlg4	Dlg4	-	GO:0045202	synapse	Component	IDA	PMID:12972605	-	10090	Mouse	20040304	MGI	-	Pre-focus
UniProtKB	Q62108	Dlg4	Dlg4	-	GO:0045202	synapse	Component	IDA	PMID:14622577	-	10090	Mouse	20040326	MGI	-	Pre-focus
UniProtKB	Q62108	Dlg4	Dlg4	-	GO:0045202	synapse	Component	IDA	PMID:15071120	-	10090	Mouse	20041223	MGI	-	Pre-focus
UniProtKB	Q62108	Dlg4	Dlg4	-	GO:0014069	postsynaptic density	Component	IDA	PMID:15317856	-	10090	Mouse	20071026	MGI	-	Pre-focus
UniProtKB	Q62108	Dlg4	Dlg4	-	GO:0045202	synapse	Component	ISO	PMID:15657400	UniProtKB:P31016	10090	Mouse	20060111	MGI	-	Pre-focus
UniProtKB	Q62108	Dlg4	Dlg4	-	GO:0045202	synapse	Component	ISO	PMID:15681343	UniProtKB:P31016	10090	Mouse	20060111	MGI	-	Pre-focus
UniProtKB	Q62108	Dlg4	Dlg4	-	GO:0032281	alpha-amino-3-hydroxy-5-methyl-4-isoxazolepropionic acid selective glutamate receptor complex	Component	IDA	PMID:15883194	-	10090	Mouse	20080806	MGI	-	Pre-focus
UniProtKB	Q62108	Dlg4	Dlg4	-	GO:0045202	synapse	Component	IDA	PMID:16818724	-	10090	Mouse	20070228	MGI	-	Pre-focus
UniProtKB	Q62108	Dlg4	Dlg4	-	GO:0014069	postsynaptic density	Component	IDA	PMID:17018287	-	10090	Mouse	20090304	MGI	-	Pre-focus
UniProtKB	Q62108	Dlg4	Dlg4	-	GO:0014069	postsynaptic density	Component	IDA	PMID:17093100	-	10090	Mouse	20070418	MGI	-	Pre-focus
UniProtKB	Q62108	Dlg4	Dlg4	-	GO:0005886	plasma membrane	Component	TAS	Reactome:REACT_22207	-	10090	Mouse	20091012	Reactome	-	Pre-focus
UniProtKB	Q62108	Dlg4	Dlg4	-	GO:0033130	acetylcholine receptor binding	Function	IEA	GO_REF:0000019	Ensembl:ENSRNOP00000059045	10090	Mouse	20140315	Ensembl	-	Automatic
UniProtKB	Q62108	Dlg4	Dlg4	-	GO:0031697	beta-1 adrenergic receptor binding	Function	IEA	GO_REF:0000019	Ensembl:ENSRNOP00000059045	10090	Mouse	20140315	Ensembl	-	Automatic
UniProtKB	Q62108	Dlg4	Dlg4	-	GO:0031748	D1 dopamine receptor binding	Function	IEA	GO_REF:0000019	Ensembl:ENSRNOP00000059045	10090	Mouse	20140315	Ensembl	-	Automatic
UniProtKB	Q62108	Dlg4	Dlg4	-	GO:0035254	glutamate receptor binding	Function	IEA	GO_REF:0000019	Ensembl:ENSRNOP00000059045	10090	Mouse	20140315	Ensembl	-	Automatic
UniProtKB	Q62108	Dlg4	Dlg4	-	GO:0035255	ionotropic glutamate receptor binding	Function	IEA	GO_REF:0000019	Ensembl:ENSRNOP00000059045	10090	Mouse	20140315	Ensembl	-	Automatic
UniProtKB	Q62108	Dlg4	Dlg4	-	GO:0031812	P2Y1 nucleotide receptor binding	Function	IEA	GO_REF:0000019	Ensembl:ENSRNOP00000059045	10090	Mouse	20140315	Ensembl	-	Automatic
UniProtKB	Q62108	Dlg4	Dlg4	-	GO:0030165	PDZ domain binding	Function	IEA	GO_REF:0000019	Ensembl:ENSRNOP00000059045	10090	Mouse	20140315	Ensembl	-	Automatic
UniProtKB	Q62108	Dlg4	Dlg4	-	GO:0008022	protein C-terminus binding	Function	IEA	GO_REF:0000019	Ensembl:ENSRNOP00000059045	10090	Mouse	20140315	Ensembl	-	Automatic
UniProtKB	Q62108	Dlg4	Dlg4	-	GO:0032403	protein complex binding	Function	IEA	GO_REF:0000019	Ensembl:ENSRNOP00000059045	10090	Mouse	20140315	Ensembl	-	Automatic
UniProtKB	Q62108	Dlg4	Dlg4	-	GO:0019903	protein phosphatase binding	Function	IEA	GO_REF:0000019	Ensembl:ENSRNOP00000059045	10090	Mouse	20140315	Ensembl	-	Automatic
UniProtKB	Q62108	Dlg4	Dlg4	-	GO:0005102	receptor binding	Function	IEA	GO_REF:0000019	Ensembl:ENSRNOP00000059045	10090	Mouse	20140315	Ensembl	-	Automatic
UniProtKB	Q62108	Dlg4	Dlg4	-	GO:0031812	P2Y1 nucleotide receptor binding	Function	ISS	GO_REF:0000024	UniProtKB:P31016	10090	Mouse	20120504	BHF-UCL	-	Focus
UniProtKB	Q62108	Dlg4	Dlg4	-	GO:0033130	acetylcholine receptor binding	Function	ISS	GO_REF:0000024	UniProtKB:P31016	10090	Mouse	20131017	BHF-UCL	-	Focus
UniProtKB	Q62108	Dlg4	Dlg4	-	GO:0031697	beta-1 adrenergic receptor binding	Function	ISS	GO_REF:0000024	UniProtKB:P31016	10090	Mouse	20131017	BHF-UCL	-	Focus
UniProtKB	Q62108	Dlg4	Dlg4	-	GO:0031748	D1 dopamine receptor binding	Function	ISS	GO_REF:0000024	UniProtKB:P31016	10090	Mouse	20131017	BHF-UCL	-	Focus
UniProtKB	Q62108	Dlg4	Dlg4	-	GO:0030165	PDZ domain binding	Function	ISS	GO_REF:0000024	UniProtKB:P31016	10090	Mouse	20131017	BHF-UCL	-	Focus
UniProtKB	Q62108	Dlg4	Dlg4	-	GO:0008022	protein C-terminus binding	Function	ISS	GO_REF:0000024	UniProtKB:P31016	10090	Mouse	20131017	BHF-UCL	-	Focus
UniProtKB	Q62108	Dlg4	Dlg4	-	GO:0032403	protein complex binding	Function	ISS	GO_REF:0000024	UniProtKB:P31016	10090	Mouse	20131017	BHF-UCL	-	Focus
UniProtKB	Q62108	Dlg4	Dlg4	-	GO:0019903	protein phosphatase binding	Function	ISS	GO_REF:0000024	UniProtKB:P31016	10090	Mouse	20131017	BHF-UCL	-	Focus
UniProtKB	Q62108	Dlg4	Dlg4	-	GO:0035255	ionotropic glutamate receptor binding	Function	IPI	PMID:15207857	UniProtKB:Q61625	10090	Mouse	20120314	BHF-UCL	-	Focus
UniProtKB	Q62108	Dlg4	Dlg4	-	GO:0097110	scaffold protein binding	Function	IPI	PMID:16606358	UniProtKB:Q4ACU6	10090	Mouse	20110811	BHF-UCL	-	Focus
UniProtKB	Q62108	Dlg4	Dlg4	-	GO:0005515	protein binding	Function	IPI	PMID:10827173	UniProtKB:A2ARV4	10090	Mouse	20140316	IntAct	-	Other
UniProtKB	Q62108	Dlg4	Dlg4	-	GO:0005515	protein binding	Function	IPI	PMID:10827173	UniProtKB:Q91ZX7	10090	Mouse	20140316	IntAct	-	Other
UniProtKB	Q62108	Dlg4	Dlg4	-	GO:0005515	protein binding	Function	IPI	PMID:10862698	UniProtKB:P35438	10090	Mouse	20140316	IntAct	-	Other
UniProtKB	Q62108	Dlg4	Dlg4	-	GO:0005515	protein binding	Function	IPI	PMID:10862698	UniProtKB:Q01097	10090	Mouse	20140316	IntAct	-	Other
UniProtKB	Q62108	Dlg4	Dlg4	-	GO:0005515	protein binding	Function	IPI	PMID:12067714	UniProtKB:Q61090	10090	Mouse	20140316	IntAct	-	Other
UniProtKB	Q62108	Dlg4	Dlg4	-	GO:0005515	protein binding	Function	IPI	PMID:16332682	UniProtKB:P35436	10090	Mouse	20140316	IntAct	-	Other
UniProtKB	Q62108	Dlg4	Dlg4	-	GO:0005515	protein binding	Function	IPI	PMID:16332682	UniProtKB:Q01097	10090	Mouse	20140316	IntAct	-	Other
UniProtKB	Q62108	Dlg4	Dlg4	-	GO:0005515	protein binding	Function	IPI	PMID:16332682	UniProtKB:Q924X6	10090	Mouse	20140316	IntAct	-	Other
UniProtKB	Q62108	Dlg4	Dlg4	-	GO:0005515	protein binding	Function	IPI	PMID:16495444	UniProtKB:Q80TG9	10090	Mouse	20140316	IntAct	-	Other
UniProtKB	Q62108	Dlg4	Dlg4	-	GO:0005515	protein binding	Function	IPI	PMID:16601687	UniProtKB:P35438	10090	Mouse	20140316	IntAct	-	Other
UniProtKB	Q62108	Dlg4	Dlg4	-	GO:0005515	protein binding	Function	IPI	PMID:16635246	UniProtKB:P35438	10090	Mouse	20140316	IntAct	-	Other
UniProtKB	Q62108	Dlg4	Dlg4	-	GO:0005515	protein binding	Function	IPI	PMID:16635246	UniProtKB:Q01097	10090	Mouse	20140316	IntAct	-	Other
UniProtKB	Q62108	Dlg4	Dlg4	-	GO:0005515	protein binding	Function	IPI	PMID:16710293	UniProtKB:Q01097	10090	Mouse	20140316	IntAct	-	Other
UniProtKB	Q62108	Dlg4	Dlg4	-	GO:0005515	protein binding	Function	IPI	PMID:16882004	UniProtKB:Q810U4	10090	Mouse	20140316	IntAct	-	Other
UniProtKB	Q62108	Dlg4	Dlg4	-	GO:0005515	protein binding	Function	IPI	PMID:17529984	UniProtKB:Q01097	10090	Mouse	20120306	MGI	-	Other
UniProtKB	Q62108	Dlg4	Dlg4	-	GO:0005515	protein binding	Function	IPI	PMID:17950729	UniProtKB:P30873	10090	Mouse	20140316	IntAct	-	Other
UniProtKB	Q62108	Dlg4	Dlg4	-	GO:0005515	protein binding	Function	IPI	PMID:17950729	UniProtKB:P49660	10090	Mouse	20140316	IntAct	-	Other
UniProtKB	Q62108	Dlg4	Dlg4	-	GO:0005515	protein binding	Function	IPI	PMID:17950729	UniProtKB:Q01097	10090	Mouse	20140316	IntAct	-	Other
UniProtKB	Q62108	Dlg4	Dlg4	-	GO:0005515	protein binding	Function	IPI	PMID:17950729	UniProtKB:Q9WVI4	10090	Mouse	20140316	IntAct	-	Other
UniProtKB	Q62108	Dlg4	Dlg4	-	GO:0005515	protein binding	Function	IPI	PMID:19022416	UniProtKB:Q9R111	10090	Mouse	20140316	IntAct	-	Other
UniProtKB	Q62108	Dlg4	Dlg4	-	GO:0005515	protein binding	Function	IPI	PMID:19243221	UniProtKB:Q8R4I7	10090	Mouse	20100212	UniProt	-	Other
UniProtKB	Q62108	Dlg4	Dlg4	-	GO:0005515	protein binding	Function	IPI	PMID:19455133	UniProtKB:P11798	10090	Mouse	20140316	IntAct	-	Other
UniProtKB	Q62108	Dlg4	Dlg4	-	GO:0005515	protein binding	Function	IPI	PMID:19455133	UniProtKB:P35436	10090	Mouse	20140316	IntAct	-	Other
UniProtKB	Q62108	Dlg4	Dlg4	-	GO:0005515	protein binding	Function	IPI	PMID:19455133	UniProtKB:P35438	10090	Mouse	20140316	IntAct	-	Other
UniProtKB	Q62108	Dlg4	Dlg4	-	GO:0005515	protein binding	Function	IPI	PMID:19455133	UniProtKB:P46460	10090	Mouse	20140316	IntAct	-	Other
UniProtKB	Q62108	Dlg4	Dlg4	-	GO:0005515	protein binding	Function	IPI	PMID:19455133	UniProtKB:P63001	10090	Mouse	20140316	IntAct	-	Other
UniProtKB	Q62108	Dlg4	Dlg4	-	GO:0005515	protein binding	Function	IPI	PMID:19455133	UniProtKB:P63085	10090	Mouse	20140316	IntAct	-	Other
UniProtKB	Q62108	Dlg4	Dlg4	-	GO:0005515	protein binding	Function	IPI	PMID:19455133	UniProtKB:P70175	10090	Mouse	20140316	IntAct	-	Other
UniProtKB	Q62108	Dlg4	Dlg4	-	GO:0005515	protein binding	Function	IPI	PMID:19455133	UniProtKB:Q01097	10090	Mouse	20140316	IntAct	-	Other
UniProtKB	Q62108	Dlg4	Dlg4	-	GO:0005515	protein binding	Function	IPI	PMID:19455133	UniProtKB:Q811D0	10090	Mouse	20140316	IntAct	-	Other
UniProtKB	Q62108	Dlg4	Dlg4	-	GO:0005515	protein binding	Function	IPI	PMID:19455133	UniProtKB:Q8BKX1	10090	Mouse	20140316	IntAct	-	Other
UniProtKB	Q62108	Dlg4	Dlg4	-	GO:0005515	protein binding	Function	IPI	PMID:19455133	UniProtKB:Q8K4G5	10090	Mouse	20140316	IntAct	-	Other
UniProtKB	Q62108	Dlg4	Dlg4	-	GO:0005515	protein binding	Function	IPI	PMID:19455133	UniProtKB:Q91XM9	10090	Mouse	20140316	IntAct	-	Other
UniProtKB	Q62108	Dlg4	Dlg4	-	GO:0005515	protein binding	Function	IPI	PMID:19455133	UniProtKB:Q91ZX7	10090	Mouse	20140316	IntAct	-	Other
UniProtKB	Q62108	Dlg4	Dlg4	-	GO:0005515	protein binding	Function	IPI	PMID:19455133	UniProtKB:Q9R111	10090	Mouse	20140316	IntAct	-	Other
UniProtKB	Q62108	Dlg4	Dlg4	-	GO:0005515	protein binding	Function	IPI	PMID:19455133	UniProtKB:Q9WV31	10090	Mouse	20140316	IntAct	-	Other
UniProtKB	Q62108	Dlg4	Dlg4	-	GO:0005515	protein binding	Function	IPI	PMID:19571134	UniProtKB:Q925H0	10090	Mouse	20101101	MGI	-	Other
UniProtKB	Q62108	Dlg4	Dlg4	-	GO:0005515	protein binding	Function	IPI	PMID:20141836	UniProtKB:Q01097	10090	Mouse	20140316	IntAct	-	Other
UniProtKB	Q62108	Dlg4	Dlg4	-	GO:0005515	protein binding	Function	IPI	PMID:20551902	UniProtKB:Q8R550	10090	Mouse	20140316	IntAct	-	Other
UniProtKB	Q62108	Dlg4	Dlg4	-	GO:0005515	protein binding	Function	IPI	PMID:20573181	UniProtKB:P12023	10090	Mouse	20140316	IntAct	-	Other
UniProtKB	Q62108	Dlg4	Dlg4	-	GO:0005515	protein binding	Function	IPI	PMID:22234183	UniProtKB:Q01097	10090	Mouse	20140316	IntAct	-	Other
UniProtKB	Q62108	Dlg4	Dlg4	-	GO:0005515	protein binding	Function	IPI	PMID:23260144	UniProtKB:P23804	10090	Mouse	20140316	IntAct	-	Other
UniProtKB	Q62108	Dlg4	Dlg4	-	GO:0005515	protein binding	Function	IPI	PMID:23260144	UniProtKB:Q80TE2	10090	Mouse	20140316	IntAct	-	Other
UniProtKB	Q62108	Dlg4	Dlg4	-	GO:0005515	protein binding	Function	IPI	PMID:9647694	UniProtKB:P35436	10090	Mouse	20140316	IntAct	-	Other
UniProtKB	Q62108	Dlg4	Dlg4	-	GO:0005515	protein binding	Function	IPI	PMID:11483650	UniProtKB:Q9Z123	10090	Mouse	20050429	MGI	-	Pre-focus
UniProtKB	Q62108	Dlg4	Dlg4	-	GO:0005515	protein binding	Function	IPI	PMID:11925566	UniProtKB:Q9QYR6	10090	Mouse	20041001	MGI	-	Pre-focus
UniProtKB	Q62108	Dlg4	Dlg4	-	GO:0005198	structural molecule activity	Function	NAS	PMID:14980210	-	10090	Mouse	20040419	UniProt	-	Pre-focus
UniProtKB	Q62108	Dlg4	Dlg4	-	GO:0005515	protein binding	Function	IPI	PMID:15082773	UniProtKB:Q9JI18	10090	Mouse	20051028	MGI	-	Pre-focus
UniProtKB	Q62108	Dlg4	Dlg4	-	GO:0005515	protein binding	Function	IPI	PMID:15663482	UniProtKB:Q9QVP4	10090	Mouse	20071109	MGI	-	Pre-focus
UniProtKB	Q62108	Dlg4	Dlg4	-	GO:0005515	protein binding	Function	IPI	PMID:15883194	UniProtKB:P23818	10090	Mouse	20080806	MGI	-	Pre-focus
UniProtKB	Q62108	Dlg4	Dlg4	-	GO:0005515	protein binding	Function	IPI	PMID:15883194	UniProtKB:P23819	10090	Mouse	20080806	MGI	-	Pre-focus
UniProtKB	Q62108	Dlg4	Dlg4	-	GO:0005515	protein binding	Function	IPI	PMID:15883194	UniProtKB:Q9Z2W8	10090	Mouse	20080806	MGI	-	Pre-focus
UniProtKB	Q62108	Dlg4	Dlg4	-	GO:0005515	protein binding	Function	IPI	PMID:16882004	UniProtKB:Q810U4	10090	Mouse	20080508	MGI	-	Pre-focus
UniProtKB	Q62108	Dlg4	Dlg4	-	GO:0005515	protein binding	Function	IPI	PMID:19474308	UniProtKB:Q8CFW1	10090	Mouse	20091012	UniProt	-	Pre-focus
UniProtKB	Q62108	Dlg4	Dlg4	-	GO:0042043	neurexin family protein binding	Function	NAS	PMID:9278515	-	10090	Mouse	20040419	UniProt	-	Pre-focus
UniProtKB	Q62108	Dlg4	Dlg4	-	GO:0005515	protein binding	Function	IPI	PMID:9647694	UniProtKB:P35436	10090	Mouse	20071109	MGI	-	Pre-focus
UniProtKB	Q62108	Dlg4	Dlg4	-	GO:0005515	protein binding	Function	IPI	PMID:9647694	UniProtKB:P35439	10090	Mouse	20071109	MGI	-	Pre-focus
UniProtKB	Q62108	Dlg4	Dlg4	-	GO:0005515	protein binding	Function	IPI	PMID:9647694	UniProtKB:Q00960	10090	Mouse	20071109	MGI	-	Pre-focus
UniProtKB	Q62108	Dlg4	Dlg4	-	GO:0005515	protein binding	Function	IPI	PMID:9647694	UniProtKB:Q00961	10090	Mouse	20071109	MGI	-	Pre-focus
UniProtKB	Q62108	Dlg4	Dlg4	-	GO:0005515	protein binding	Function	IPI	PMID:9647694	UniProtKB:Q62645	10090	Mouse	20071109	MGI	-	Pre-focus
UniProtKB	Q62108	Dlg4	Dlg4	-	GO:0097109	neuroligin family protein binding	Function	ISS	GO_REF:0000024	UniProtKB:P31016	10090	Mouse	20150320	BHF-UCL	-
UniProtKB	Q62108	Dlg4	Dlg4	-	GO:0002091	negative regulation of receptor internalization	Process	IEA	GO_REF:0000019	Ensembl:ENSRNOP00000059045	10090	Mouse	20140315	Ensembl	-	Automatic
UniProtKB	Q62108	Dlg4	Dlg4	-	GO:0006461	protein complex assembly	Process	IEA	GO_REF:0000019	Ensembl:ENSP00000382428	10090	Mouse	20140315	Ensembl	-	Automatic
UniProtKB	Q62108	Dlg4	Dlg4	-	GO:0007204	positive regulation of cytosolic calcium ion concentration	Process	IEA	GO_REF:0000019	Ensembl:ENSRNOP00000059045	10090	Mouse	20140315	Ensembl	-	Automatic
UniProtKB	Q62108	Dlg4	Dlg4	-	GO:0035418	protein localization to synapse	Process	IEA	GO_REF:0000019	Ensembl:ENSP00000382428	10090	Mouse	20140315	Ensembl	-	Automatic
UniProtKB	Q62108	Dlg4	Dlg4	-	GO:0035418	protein localization to synapse	Process	IEA	GO_REF:0000019	Ensembl:ENSRNOP00000059045	10090	Mouse	20140315	Ensembl	-	Automatic
UniProtKB	Q62108	Dlg4	Dlg4	-	GO:0045184	establishment of protein localization	Process	IEA	GO_REF:0000019	Ensembl:ENSP00000382428	10090	Mouse	20140315	Ensembl	-	Automatic
UniProtKB	Q62108	Dlg4	Dlg4	-	GO:0050806	positive regulation of synaptic transmission	Process	IEA	GO_REF:0000019	Ensembl:ENSRNOP00000059045	10090	Mouse	20140315	Ensembl	-	Automatic
UniProtKB	Q62108	Dlg4	Dlg4	-	GO:0060997	dendritic spine morphogenesis	Process	IEA	GO_REF:0000019	Ensembl:ENSRNOP00000059045	10090	Mouse	20140315	Ensembl	-	Automatic
UniProtKB	Q62108	Dlg4	Dlg4	-	GO:0097113	alpha-amino-3-hydroxy-5-methyl-4-isoxazole propionate selective glutamate receptor clustering	Process	IEA	GO_REF:0000019	Ensembl:ENSRNOP00000059045	10090	Mouse	20140315	Ensembl	-	Automatic
UniProtKB	Q62108	Dlg4	Dlg4	-	GO:0097120	receptor localization to synapse	Process	IEA	GO_REF:0000019	Ensembl:ENSRNOP00000059045	10090	Mouse	20140315	Ensembl	-	Automatic
UniProtKB	Q62108	Dlg4	Dlg4	-	GO:2000310	regulation of N-methyl-D-aspartate selective glutamate receptor activity	Process	IEA	GO_REF:0000019	Ensembl:ENSRNOP00000059045	10090	Mouse	20140315	Ensembl	-	Automatic
UniProtKB	Q62108	Dlg4	Dlg4	-	GO:2000463	positive regulation of excitatory postsynaptic membrane potential	Process	IEA	GO_REF:0000019	Ensembl:ENSRNOP00000059045	10090	Mouse	20140315	Ensembl	-	Automatic
UniProtKB	Q62108	Dlg4	Dlg4	-	GO:0006461	protein complex assembly	Process	ISS	GO_REF:0000024	UniProtKB:P78352	10090	Mouse	20110818	BHF-UCL	-	Focus
UniProtKB	Q62108	Dlg4	Dlg4	-	GO:0035418	protein localization to synapse	Process	ISS	GO_REF:0000024	UniProtKB:P78352	10090	Mouse	20110818	BHF-UCL	-	Focus
UniProtKB	Q62108	Dlg4	Dlg4	-	GO:0045184	establishment of protein localization	Process	ISS	GO_REF:0000024	UniProtKB:P78352	10090	Mouse	20110818	BHF-UCL	-	Focus
UniProtKB	Q62108	Dlg4	Dlg4	-	GO:0097113	alpha-amino-3-hydroxy-5-methyl-4-isoxazole propionate selective glutamate receptor clustering	Process	ISS	GO_REF:0000024	UniProtKB:P31016	10090	Mouse	20110818	BHF-UCL	-	Focus
UniProtKB	Q62108	Dlg4	Dlg4	-	GO:0097120	receptor localization to synapse	Process	ISS	GO_REF:0000024	UniProtKB:P31016	10090	Mouse	20110818	BHF-UCL	-	Focus
UniProtKB	Q62108	Dlg4	Dlg4	-	GO:0002091	negative regulation of receptor internalization	Process	ISS	GO_REF:0000024	UniProtKB:P31016	10090	Mouse	20131017	BHF-UCL	-	Focus
UniProtKB	Q62108	Dlg4	Dlg4	-	GO:0007204	positive regulation of cytosolic calcium ion concentration	Process	ISS	GO_REF:0000024	UniProtKB:P31016	10090	Mouse	20131017	BHF-UCL	-	Focus
UniProtKB	Q62108	Dlg4	Dlg4	-	GO:0035418	protein localization to synapse	Process	ISS	GO_REF:0000024	UniProtKB:P31016	10090	Mouse	20131017	BHF-UCL	-	Focus
UniProtKB	Q62108	Dlg4	Dlg4	-	GO:0050806	positive regulation of synaptic transmission	Process	ISS	GO_REF:0000024	UniProtKB:P31016	10090	Mouse	20131017	BHF-UCL	-	Focus
UniProtKB	Q62108	Dlg4	Dlg4	-	GO:2000310	regulation of N-methyl-D-aspartate selective glutamate receptor activity	Process	ISS	GO_REF:0000024	UniProtKB:P31016	10090	Mouse	20131017	BHF-UCL	-	Focus
UniProtKB	Q62108	Dlg4	Dlg4	-	GO:2000463	positive regulation of excitatory postsynaptic membrane potential	Process	ISS	GO_REF:0000024	UniProtKB:P31016	10090	Mouse	20131017	BHF-UCL	-	Focus
UniProtKB	Q62108	Dlg4	Dlg4	-	GO:0035176	social behavior	Process	IMP	PMID:20952458	-	10090	Mouse	20110714	BHF-UCL	-	Focus
UniProtKB	Q62108	Dlg4	Dlg4	-	GO:0035641	locomotory exploration behavior	Process	IMP	PMID:20952458	-	10090	Mouse	20110714	BHF-UCL	-	Focus
UniProtKB	Q62108	Dlg4	Dlg4	-	GO:0050885	neuromuscular process controlling balance	Process	IMP	PMID:20952458	-	10090	Mouse	20110714	BHF-UCL	-	Focus
UniProtKB	Q62108	Dlg4	Dlg4	-	GO:0071625	vocalization behavior	Process	IMP	PMID:20952458	-	10090	Mouse	20110714	BHF-UCL	-	Focus
UniProtKB	Q62108	Dlg4	Dlg4	-	GO:2000821	regulation of grooming behavior	Process	IMP	PMID:20952458	-	10090	Mouse	20110811	BHF-UCL	-	Focus
UniProtKB	Q62108	Dlg4	Dlg4	-	GO:0060997	dendritic spine morphogenesis	Process	IDA	PMID:20952458	-	10090	Mouse	20110818	BHF-UCL	-	Focus
UniProtKB	Q62108	Dlg4	Dlg4	-	GO:0048169	regulation of long-term neuronal synaptic plasticity	Process	IGI	PMID:12427827	MGI:MGI:3039785	10090	Mouse	20060308	MGI	-	Pre-focus
UniProtKB	Q62108	Dlg4	Dlg4	-	GO:0007626	locomotory behavior	Process	NAS	PMID:14980210	-	10090	Mouse	20040419	UniProt	-	Pre-focus
UniProtKB	Q62108	Dlg4	Dlg4	-	GO:0048168	regulation of neuronal synaptic plasticity	Process	NAS	PMID:14980210	-	10090	Mouse	20040419	UniProt	-	Pre-focus
UniProtKB	Q62108	Dlg4	Dlg4	-	GO:0016188	synaptic vesicle maturation	Process	IDA	PMID:15603741	-	10090	Mouse	20050315	MGI	-	Pre-focus
UniProtKB	Q62108	Dlg4	Dlg4	-	GO:0016188	synaptic vesicle maturation	Process	IDA	PMID:15603741	-	10090	Mouse	20050315	MGI	-	Pre-focus
UniProtKB	Q62108	Dlg4	Dlg4	-	GO:0016188	synaptic vesicle maturation	Process	IDA	PMID:15603741	-	10090	Mouse	20050315	MGI	-	Pre-focus
UniProtKB	Q62108	Dlg4	Dlg4	-	GO:0016188	synaptic vesicle maturation	Process	IGI	PMID:15603741	MGI:MGI:1915336	10090	Mouse	20050315	MGI	-	Pre-focus
UniProtKB	Q62108	Dlg4	Dlg4	-	GO:0016188	synaptic vesicle maturation	Process	IGI	PMID:15603741	MGI:MGI:1915336	10090	Mouse	20050315	MGI	-	Pre-focus
UniProtKB	Q62108	Dlg4	Dlg4	-	GO:0016188	synaptic vesicle maturation	Process	IGI	PMID:15603741	MGI:MGI:1915336	10090	Mouse	20050315	MGI	-	Pre-focus
UniProtKB	P31016	Dlg4	Dlg4	-	GO:0005737	cytoplasm	Component	IEA	GO_REF:0000019	Ensembl:ENSMUSP00000018700	10116	Rat	20140315	Ensembl	-	Automatic
UniProtKB	P31016	Dlg4	Dlg4	-	GO:0005783	endoplasmic reticulum	Component	IEA	GO_REF:0000019	Ensembl:ENSMUSP00000018700	10116	Rat	20140315	Ensembl	-	Automatic
UniProtKB	P31016	Dlg4	Dlg4	-	GO:0005886	plasma membrane	Component	IEA	GO_REF:0000019	Ensembl:ENSMUSP00000018700	10116	Rat	20140315	Ensembl	-	Automatic
UniProtKB	P31016	Dlg4	Dlg4	-	GO:0008021	synaptic vesicle	Component	IEA	GO_REF:0000019	Ensembl:ENSMUSP00000018700	10116	Rat	20140315	Ensembl	-	Automatic
UniProtKB	P31016	Dlg4	Dlg4	-	GO:0008328	ionotropic glutamate receptor complex	Component	IEA	GO_REF:0000019	Ensembl:ENSMUSP00000018700	10116	Rat	20140315	Ensembl	-	Automatic
UniProtKB	P31016	Dlg4	Dlg4	-	GO:0014069	postsynaptic density	Component	IEA	GO_REF:0000019	Ensembl:ENSMUSP00000018700	10116	Rat	20140315	Ensembl	-	Automatic
UniProtKB	P31016	Dlg4	Dlg4	-	GO:0016020	membrane	Component	IEA	GO_REF:0000019	Ensembl:ENSMUSP00000018700	10116	Rat	20140315	Ensembl	-	Automatic
UniProtKB	P31016	Dlg4	Dlg4	-	GO:0030054	cell junction	Component	IEA	GO_REF:0000019	Ensembl:ENSMUSP00000018700	10116	Rat	20140315	Ensembl	-	Automatic
UniProtKB	P31016	Dlg4	Dlg4	-	GO:0030863	cortical cytoskeleton	Component	IEA	GO_REF:0000019	Ensembl:ENSP00000382428	10116	Rat	20140315	Ensembl	-	Automatic
UniProtKB	P31016	Dlg4	Dlg4	-	GO:0031234	extrinsic component of cytoplasmic side of plasma membrane	Component	IEA	GO_REF:0000019	Ensembl:ENSMUSP00000018700	10116	Rat	20140315	Ensembl	-	Automatic
UniProtKB	P31016	Dlg4	Dlg4	-	GO:0032281	alpha-amino-3-hydroxy-5-methyl-4-isoxazolepropionic acid selective glutamate receptor complex	Component	IEA	GO_REF:0000019	Ensembl:ENSMUSP00000018700	10116	Rat	20140315	Ensembl	-	Automatic
UniProtKB	P31016	Dlg4	Dlg4	-	GO:0044224	juxtaparanode region of axon	Component	IEA	GO_REF:0000019	Ensembl:ENSMUSP00000018700	10116	Rat	20140315	Ensembl	-	Automatic
UniProtKB	P31016	Dlg4	Dlg4	-	GO:0044306	neuron projection terminus	Component	IEA	GO_REF:0000019	Ensembl:ENSMUSP00000018700	10116	Rat	20140315	Ensembl	-	Automatic
UniProtKB	P31016	Dlg4	Dlg4	-	GO:0044309	neuron spine	Component	IEA	GO_REF:0000019	Ensembl:ENSMUSP00000018700	10116	Rat	20140315	Ensembl	-	Automatic
UniProtKB	P31016	Dlg4	Dlg4	-	GO:0045202	synapse	Component	IEA	GO_REF:0000019	Ensembl:ENSMUSP00000018700	10116	Rat	20140315	Ensembl	-	Automatic
UniProtKB	P31016	Dlg4	Dlg4	-	GO:0045202	synapse	Component	IEA	GO_REF:0000019	Ensembl:ENSP00000382428	10116	Rat	20140315	Ensembl	-	Automatic
UniProtKB	P31016	Dlg4	Dlg4	-	GO:0045211	postsynaptic membrane	Component	IEA	GO_REF:0000019	Ensembl:ENSMUSP00000018700	10116	Rat	20140315	Ensembl	-	Automatic
UniProtKB	P31016	Dlg4	Dlg4	-	GO:0060076	excitatory synapse	Component	IEA	GO_REF:0000019	Ensembl:ENSMUSP00000018700	10116	Rat	20140315	Ensembl	-	Automatic
UniProtKB	P31016	Dlg4	Dlg4	-	GO:0005886	plasma membrane	Component	IEA	GO_REF:0000037	UniProtKB-KW:KW-1003	10116	Rat	20140315	UniProt	-	Automatic
UniProtKB	P31016	Dlg4	Dlg4	-	GO:0016020	membrane	Component	IEA	GO_REF:0000037	UniProtKB-KW:KW-0472	10116	Rat	20140315	UniProt	-	Automatic
UniProtKB	P31016	Dlg4	Dlg4	-	GO:0030054	cell junction	Component	IEA	GO_REF:0000037	UniProtKB-KW:KW-0965	10116	Rat	20140315	UniProt	-	Automatic
UniProtKB	P31016	Dlg4	Dlg4	-	GO:0045202	synapse	Component	IEA	GO_REF:0000037	UniProtKB-KW:KW-0770	10116	Rat	20140315	UniProt	-	Automatic
UniProtKB	P31016	Dlg4	Dlg4	-	GO:0045211	postsynaptic membrane	Component	IEA	GO_REF:0000037	UniProtKB-KW:KW-0628	10116	Rat	20140315	UniProt	-	Automatic
UniProtKB	P31016	Dlg4	Dlg4	-	GO:0005886	plasma membrane	Component	IEA	GO_REF:0000039	UniProtKB-SubCell:SL-0039	10116	Rat	20140315	UniProt	-	Automatic
UniProtKB	P31016	Dlg4	Dlg4	-	GO:0014069	postsynaptic density	Component	IEA	GO_REF:0000039	UniProtKB-SubCell:SL-0297	10116	Rat	20140315	UniProt	-	Automatic
UniProtKB	P31016	Dlg4	Dlg4	-	GO:0045202	synapse	Component	IEA	GO_REF:0000039	UniProtKB-SubCell:SL-0258	10116	Rat	20140315	UniProt	-	Automatic
UniProtKB	P31016	Dlg4	Dlg4	-	GO:0044309	neuron spine	Component	ISS	GO_REF:0000024	UniProtKB:Q62108	10116	Rat	20110818	BHF-UCL	-	Focus
UniProtKB	P31016	Dlg4	Dlg4	-	GO:0005737	cytoplasm	Component	ISS	GO_REF:0000024	UniProtKB:Q62108	10116	Rat	20131017	BHF-UCL	-	Focus
UniProtKB	P31016	Dlg4	Dlg4	-	GO:0005783	endoplasmic reticulum	Component	ISS	GO_REF:0000024	UniProtKB:Q62108	10116	Rat	20131017	BHF-UCL	-	Focus
UniProtKB	P31016	Dlg4	Dlg4	-	GO:0008021	synaptic vesicle	Component	ISS	GO_REF:0000024	UniProtKB:Q62108	10116	Rat	20131017	BHF-UCL	-	Focus
UniProtKB	P31016	Dlg4	Dlg4	-	GO:0030054	cell junction	Component	ISS	GO_REF:0000024	UniProtKB:Q62108	10116	Rat	20131017	BHF-UCL	-	Focus
UniProtKB	P31016	Dlg4	Dlg4	-	GO:0031234	extrinsic component of cytoplasmic side of plasma membrane	Component	ISS	GO_REF:0000024	UniProtKB:Q62108	10116	Rat	20131017	BHF-UCL	-	Focus
UniProtKB	P31016	Dlg4	Dlg4	-	GO:0032281	alpha-amino-3-hydroxy-5-methyl-4-isoxazolepropionic acid selective glutamate receptor complex	Component	ISS	GO_REF:0000024	UniProtKB:Q62108	10116	Rat	20131017	BHF-UCL	-	Focus
UniProtKB	P31016	Dlg4	Dlg4	-	GO:0044306	neuron projection terminus	Component	ISS	GO_REF:0000024	UniProtKB:Q62108	10116	Rat	20131017	BHF-UCL	-	Focus
UniProtKB	P31016	Dlg4	Dlg4	colocalizes_with	GO:0008328	ionotropic glutamate receptor complex	Component	ISS	GO_REF:0000024	UniProtKB:Q62108	10116	Rat	20131017	BHF-UCL	-	Focus
UniProtKB	P31016	Dlg4	Dlg4	-	GO:0014069	postsynaptic density	Component	IDA	PMID:1419001	-	10116	Rat	20110620	BHF-UCL	-	Focus
UniProtKB	P31016	Dlg4	Dlg4	-	GO:0032839	dendrite cytoplasm	Component	IDA	PMID:1419001	-	10116	Rat	20110620	BHF-UCL	-	Focus
UniProtKB	P31016	Dlg4	Dlg4	-	GO:0060076	excitatory synapse	Component	IDA	PMID:19730411	-	10116	Rat	20110620	BHF-UCL	-	Focus
UniProtKB	P31016	Dlg4	Dlg4	colocalizes_with	GO:0005886	plasma membrane	Component	IDA	PMID:20847060	-	10116	Rat	20120504	BHF-UCL	-	Focus
UniProtKB	P31016	Dlg4	Dlg4	colocalizes_with	GO:0045211	postsynaptic membrane	Component	IDA	PMID:20847060	-	10116	Rat	20120504	BHF-UCL	-	Focus
UniProtKB	P31016	Dlg4	Dlg4	-	GO:0097481	neuronal postsynaptic density	Component	IDA	PMID:21525273	-	10116	Rat	20130718	BHF-UCL	-	Focus
UniProtKB	P31016	Dlg4	Dlg4	-	GO:0014069	postsynaptic density	Component	IDA	PMID:11226670	-	10116	Rat	20120322	RGD	-	Other
UniProtKB	P31016	Dlg4	Dlg4	-	GO:0045211	postsynaptic membrane	Component	IDA	PMID:11483650	-	10116	Rat	20101102	MGI	-	Other
UniProtKB	P31016	Dlg4	Dlg4	-	GO:0045202	synapse	Component	IDA	PMID:11483650	-	10116	Rat	20120515	MGI	-	Other
UniProtKB	P31016	Dlg4	Dlg4	-	GO:0014069	postsynaptic density	Component	IDA	PMID:11502259	-	10116	Rat	20100408	UniProt	-	Other
UniProtKB	P31016	Dlg4	Dlg4	-	GO:0044224	juxtaparanode region of axon	Component	IDA	PMID:19109503	-	10116	Rat	20101217	MGI	-	Other
UniProtKB	P31016	Dlg4	Dlg4	-	GO:0014069	postsynaptic density	Component	IDA	PMID:21314939	-	10116	Rat	20111020	RGD	-	Other
UniProtKB	P31016	Dlg4	Dlg4	-	GO:0045202	synapse	Component	IDA	PMID:14741046	-	10116	Rat	20050629	RGD	-	Pre-focus
UniProtKB	P31016	Dlg4	Dlg4	-	GO:0045202	synapse	Component	IDA	PMID:15657400	-	10116	Rat	20060111	MGI	-	Pre-focus
UniProtKB	P31016	Dlg4	Dlg4	-	GO:0045202	synapse	Component	IDA	PMID:15681343	-	10116	Rat	20060111	MGI	-	Pre-focus
UniProtKB	P31016	Dlg4	Dlg4	-	GO:0035255	ionotropic glutamate receptor binding	Function	IEA	GO_REF:0000019	Ensembl:ENSMUSP00000018700	10116	Rat	20140315	Ensembl	-	Automatic
UniProtKB	P31016	Dlg4	Dlg4	-	GO:0097110	scaffold protein binding	Function	IEA	GO_REF:0000019	Ensembl:ENSMUSP00000018700	10116	Rat	20140315	Ensembl	-	Automatic
UniProtKB	P31016	Dlg4	Dlg4	-	GO:0097110	scaffold protein binding	Function	ISS	GO_REF:0000024	UniProtKB:Q62108	10116	Rat	20110818	BHF-UCL	-	Focus
UniProtKB	P31016	Dlg4	Dlg4	-	GO:0019903	protein phosphatase binding	Function	IPI	PMID:20410104	UniProtKB:D3ZA31	10116	Rat	20110421	BHF-UCL	-	Focus
UniProtKB	P31016	Dlg4	Dlg4	-	GO:0035254	glutamate receptor binding	Function	IPI	PMID:20847060	UniProtKB:Q00959	10116	Rat	20120504	BHF-UCL	-	Focus
UniProtKB	P31016	Dlg4	Dlg4	-	GO:0031812	P2Y1 nucleotide receptor binding	Function	IPI	PMID:20847060	UniProtKB:P49651	10116	Rat	20120504	BHF-UCL	-	Focus
UniProtKB	P31016	Dlg4	Dlg4	-	GO:0008022	protein C-terminus binding	Function	IPI	PMID:20847060	UniProtKB:P49651	10116	Rat	20120504	BHF-UCL	-	Focus
UniProtKB	P31016	Dlg4	Dlg4	-	GO:0005515	protein binding	Function	IPI	PMID:10336672	UniProtKB:Q00959	10116	Rat	20140316	IntAct	-	Other
UniProtKB	P31016	Dlg4	Dlg4	-	GO:0005515	protein binding	Function	IPI	PMID:10433268	UniProtKB:P97836	10116	Rat	20140316	IntAct	-	Other
UniProtKB	P31016	Dlg4	Dlg4	-	GO:0005515	protein binding	Function	IPI	PMID:10433268	UniProtKB:Q9WV48	10116	Rat	20140316	IntAct	-	Other
UniProtKB	P31016	Dlg4	Dlg4	-	GO:0005515	protein binding	Function	IPI	PMID:10644767	RGD:621855	10116	Rat	20100913	RGD	-	Other
UniProtKB	P31016	Dlg4	Dlg4	-	GO:0005515	protein binding	Function	IPI	PMID:11178875	UniProtKB:P97836	10116	Rat	20140316	IntAct	-	Other
UniProtKB	P31016	Dlg4	Dlg4	-	GO:0005515	protein binding	Function	IPI	PMID:11178875	UniProtKB:Q9WV48	10116	Rat	20140316	IntAct	-	Other
UniProtKB	P31016	Dlg4	Dlg4	-	GO:0005515	protein binding	Function	IPI	PMID:11502259	UniProtKB:O35412	10116	Rat	20100407	UniProt	-	Other
UniProtKB	P31016	Dlg4	Dlg4	-	GO:0031697	beta-1 adrenergic receptor binding	Function	IPI	PMID:11526121	UniProtKB:P08588	10116	Rat	20111209	UniProt	-	Other
UniProtKB	P31016	Dlg4	Dlg4	-	GO:0005515	protein binding	Function	IPI	PMID:11572861	UniProtKB:P20595	10116	Rat	20140316	IntAct	-	Other
UniProtKB	P31016	Dlg4	Dlg4	-	GO:0005515	protein binding	Function	IPI	PMID:11572861	UniProtKB:Q9WVI4	10116	Rat	20140316	IntAct	-	Other
UniProtKB	P31016	Dlg4	Dlg4	-	GO:0005515	protein binding	Function	IPI	PMID:11937501	UniProtKB:P22459	10116	Rat	20140316	IntAct	-	Other
UniProtKB	P31016	Dlg4	Dlg4	-	GO:0005515	protein binding	Function	IPI	PMID:11937501	UniProtKB:Q12879	10116	Rat	20140316	IntAct	-	Other
UniProtKB	P31016	Dlg4	Dlg4	-	GO:0005515	protein binding	Function	IPI	PMID:11937501	UniProtKB:Q13224	10116	Rat	20140316	IntAct	-	Other
UniProtKB	P31016	Dlg4	Dlg4	-	GO:0005515	protein binding	Function	IPI	PMID:11937501	UniProtKB:Q14957	10116	Rat	20140316	IntAct	-	Other
UniProtKB	P31016	Dlg4	Dlg4	-	GO:0005515	protein binding	Function	IPI	PMID:11937501	UniProtKB:Q9P021	10116	Rat	20140316	IntAct	-	Other
UniProtKB	P31016	Dlg4	Dlg4	-	GO:0005515	protein binding	Function	IPI	PMID:12359873	UniProtKB:Q71RJ2	10116	Rat	20140316	IntAct	-	Other
UniProtKB	P31016	Dlg4	Dlg4	-	GO:0005515	protein binding	Function	IPI	PMID:12390249	UniProtKB:P70587	10116	Rat	20140316	IntAct	-	Other
UniProtKB	P31016	Dlg4	Dlg4	-	GO:0005515	protein binding	Function	IPI	PMID:12390249	UniProtKB:Q9Z1T4	10116	Rat	20140316	IntAct	-	Other
UniProtKB	P31016	Dlg4	Dlg4	-	GO:0005515	protein binding	Function	IPI	PMID:12586822	UniProtKB:Q8R4T5	10116	Rat	20140316	IntAct	-	Other
UniProtKB	P31016	Dlg4	Dlg4	-	GO:0032403	protein complex binding	Function	IPI	PMID:12618293	RGD:2641|RGD:2737|RGD:620795	10116	Rat	20100527	RGD	-	Other
UniProtKB	P31016	Dlg4	Dlg4	-	GO:0005515	protein binding	Function	IPI	PMID:16054660	UniProtKB:Q8K430	10116	Rat	20110426	UniProt	-	Other
UniProtKB	P31016	Dlg4	Dlg4	-	GO:0005515	protein binding	Function	IPI	PMID:16054660	UniProtKB:P35439	10116	Rat	20140316	IntAct	-	Other
UniProtKB	P31016	Dlg4	Dlg4	-	GO:0005515	protein binding	Function	IPI	PMID:16054660	UniProtKB:Q8K430	10116	Rat	20140316	IntAct	-	Other
UniProtKB	P31016	Dlg4	Dlg4	-	GO:0005515	protein binding	Function	IPI	PMID:16054660	UniProtKB:Q9QUH6	10116	Rat	20140316	IntAct	-	Other
UniProtKB	P31016	Dlg4	Dlg4	-	GO:0005515	protein binding	Function	IPI	PMID:16271045	UniProtKB:P28572	10116	Rat	20140316	IntAct	-	Other
UniProtKB	P31016	Dlg4	Dlg4	-	GO:0005515	protein binding	Function	IPI	PMID:16271045	UniProtKB:P28572-2	10116	Rat	20140316	IntAct	-	Other
UniProtKB	P31016	Dlg4	Dlg4	-	GO:0005515	protein binding	Function	IPI	PMID:16332687	UniProtKB:Q12959-2	10116	Rat	20140316	IntAct	-	Other
UniProtKB	P31016	Dlg4	Dlg4	-	GO:0005515	protein binding	Function	IPI	PMID:16332687	UniProtKB:Q62696	10116	Rat	20140316	IntAct	-	Other
UniProtKB	P31016	Dlg4	Dlg4	-	GO:0005515	protein binding	Function	IPI	PMID:16495444	UniProtKB:Q460M5	10116	Rat	20140316	IntAct	-	Other
UniProtKB	P31016	Dlg4	Dlg4	-	GO:0005515	protein binding	Function	IPI	PMID:16819975	UniProtKB:Q9QYP1	10116	Rat	20130806	UniProt	-	Other
UniProtKB	P31016	Dlg4	Dlg4	-	GO:0005515	protein binding	Function	IPI	PMID:16990791	UniProtKB:Q6IN36	10116	Rat	20140316	IntAct	-	Other
UniProtKB	P31016	Dlg4	Dlg4	-	GO:0005515	protein binding	Function	IPI	PMID:16990796	UniProtKB:P05480	10116	Rat	20140316	IntAct	-	Other
UniProtKB	P31016	Dlg4	Dlg4	-	GO:0005515	protein binding	Function	IPI	PMID:16990796	UniProtKB:Q00960	10116	Rat	20140316	IntAct	-	Other
UniProtKB	P31016	Dlg4	Dlg4	-	GO:0005515	protein binding	Function	IPI	PMID:17950729	RGD:3764	10116	Rat	20100518	RGD	-	Other
UniProtKB	P31016	Dlg4	Dlg4	-	GO:0005515	protein binding	Function	IPI	PMID:17950729	UniProtKB:P30937	10116	Rat	20140316	IntAct	-	Other
UniProtKB	P31016	Dlg4	Dlg4	-	GO:0005515	protein binding	Function	IPI	PMID:19229292	UniProtKB:O08560	10116	Rat	20140316	IntAct	-	Other
UniProtKB	P31016	Dlg4	Dlg4	-	GO:0005515	protein binding	Function	IPI	PMID:19942860	UniProtKB:P10608	10116	Rat	20140316	IntAct	-	Other
UniProtKB	P31016	Dlg4	Dlg4	-	GO:0005515	protein binding	Function	IPI	PMID:20139976	RGD:631359	10116	Rat	20111104	RGD	-	Other
UniProtKB	P31016	Dlg4	Dlg4	-	GO:0032403	protein complex binding	Function	IPI	PMID:20197063	RGD:2737|RGD:620795	10116	Rat	20100519	RGD	-	Other
UniProtKB	P31016	Dlg4	Dlg4	-	GO:0005515	protein binding	Function	IPI	PMID:20531396	RGD:61800	10116	Rat	20130829	RGD	-	Other
UniProtKB	P31016	Dlg4	Dlg4	-	GO:0008022	protein C-terminus binding	Function	IPI	PMID:20628354	RGD:61995	10116	Rat	20100930	RGD	-	Other
UniProtKB	P31016	Dlg4	Dlg4	-	GO:0005515	protein binding	Function	IPI	PMID:20628354	UniProtKB:O54857	10116	Rat	20140316	IntAct	-	Other
UniProtKB	P31016	Dlg4	Dlg4	-	GO:0005515	protein binding	Function	IPI	PMID:20628354	UniProtKB:P35439	10116	Rat	20140316	IntAct	-	Other
UniProtKB	P31016	Dlg4	Dlg4	-	GO:0005515	protein binding	Function	IPI	PMID:20739295	RGD:68337	10116	Rat	20120922	RGD	-	Other
UniProtKB	P31016	Dlg4	Dlg4	-	GO:0005515	protein binding	Function	IPI	PMID:21119615	UniProtKB:Q810C5	10116	Rat	20140316	IntAct	-	Other
UniProtKB	P31016	Dlg4	Dlg4	-	GO:0033130	acetylcholine receptor binding	Function	IDA	PMID:22593058	-	10116	Rat	20130114	RGD	-	Other
UniProtKB	P31016	Dlg4	Dlg4	-	GO:0032403	protein complex binding	Function	IPI	PMID:22843680	RGD:2518|RGD:621719	10116	Rat	20130809	RGD	-	Other
UniProtKB	P31016	Dlg4	Dlg4	-	GO:0031748	D1 dopamine receptor binding	Function	IPI	PMID:23041629	RGD:2518	10116	Rat	20130809	RGD	-	Other
UniProtKB	P31016	Dlg4	Dlg4	-	GO:0005515	protein binding	Function	IPI	PMID:23567299	UniProtKB:P35439	10116	Rat	20140316	IntAct	-	Other
UniProtKB	P31016	Dlg4	Dlg4	-	GO:0005515	protein binding	Function	IPI	PMID:23567299	UniProtKB:Q00960	10116	Rat	20140316	IntAct	-	Other
UniProtKB	P31016	Dlg4	Dlg4	-	GO:0005515	protein binding	Function	IPI	PMID:23567299	UniProtKB:Q80Z96	10116	Rat	20140316	IntAct	-	Other
UniProtKB	P31016	Dlg4	Dlg4	-	GO:0005515	protein binding	Function	IPI	PMID:23567299	UniProtKB:Q91ZD4	10116	Rat	20140316	IntAct	-	Other
UniProtKB	P31016	Dlg4	Dlg4	-	GO:0005515	protein binding	Function	IPI	PMID:24418105	UniProtKB:Q71RJ2	10116	Rat	20140316	IntAct	-	Other
UniProtKB	P31016	Dlg4	Dlg4	-	GO:0005515	protein binding	Function	IPI	PMID:7569905	UniProtKB:Q00959	10116	Rat	20140316	IntAct	-	Other
UniProtKB	P31016	Dlg4	Dlg4	-	GO:0005515	protein binding	Function	IPI	PMID:7569905	UniProtKB:Q00960	10116	Rat	20140316	IntAct	-	Other
UniProtKB	P31016	Dlg4	Dlg4	-	GO:0005515	protein binding	Function	IPI	PMID:8601796	UniProtKB:Q00959	10116	Rat	20140316	IntAct	-	Other
UniProtKB	P31016	Dlg4	Dlg4	-	GO:0005515	protein binding	Function	IPI	PMID:8601796	UniProtKB:Q00960	10116	Rat	20140316	IntAct	-	Other
UniProtKB	P31016	Dlg4	Dlg4	-	GO:0005515	protein binding	Function	IPI	PMID:9115257	UniProtKB:P97836	10116	Rat	20140316	IntAct	-	Other
UniProtKB	P31016	Dlg4	Dlg4	-	GO:0005515	protein binding	Function	IPI	PMID:9115257	UniProtKB:P97837	10116	Rat	20140316	IntAct	-	Other
UniProtKB	P31016	Dlg4	Dlg4	-	GO:0005515	protein binding	Function	IPI	PMID:9694864	UniProtKB:P97836	10116	Rat	20140316	IntAct	-	Other
UniProtKB	P31016	Dlg4	Dlg4	-	GO:0005515	protein binding	Function	IPI	PMID:9786987	UniProtKB:P22459	10116	Rat	20140316	IntAct	-	Other
UniProtKB	P31016	Dlg4	Dlg4	-	GO:0005515	protein binding	Function	IPI	PMID:9786987	UniProtKB:P34926	10116	Rat	20140316	IntAct	-	Other
UniProtKB	P31016	Dlg4	Dlg4	-	GO:0005515	protein binding	Function	IPI	PMID:9786987	UniProtKB:P70478	10116	Rat	20140316	IntAct	-	Other
UniProtKB	P31016	Dlg4	Dlg4	-	GO:0005515	protein binding	Function	IPI	PMID:9786987	UniProtKB:Q00960	10116	Rat	20140316	IntAct	-	Other
UniProtKB	P31016	Dlg4	Dlg4	-	GO:0005515	protein binding	Function	IPI	PMID:10207009	RGD:708454	10116	Rat	20050217	RGD	-	Pre-focus
UniProtKB	P31016	Dlg4	Dlg4	-	GO:0005515	protein binding	Function	IPI	PMID:11134026	UniProtKB:Q64151	10116	Rat	20090928	UniProt	-	Pre-focus
UniProtKB	P31016	Dlg4	Dlg4	-	GO:0005515	protein binding	Function	IPI	PMID:11152698	UniProtKB:Q80YF2	10116	Rat	20060630	UniProt	-	Pre-focus
UniProtKB	P31016	Dlg4	Dlg4	-	GO:0032403	protein complex binding	Function	IPI	PMID:11178875	RGD:620223|RGD:621011|RGD:621667|RGD:631353	10116	Rat	20071220	RGD	-	Pre-focus
UniProtKB	P31016	Dlg4	Dlg4	-	GO:0008022	protein C-terminus binding	Function	IPI	PMID:11274188	UniProtKB:P23634-6	10116	Rat	20061123	UniProt	-	Pre-focus
UniProtKB	P31016	Dlg4	Dlg4	-	GO:0008022	protein C-terminus binding	Function	IPI	PMID:11274188	UniProtKB:Q01814-1	10116	Rat	20061123	UniProt	-	Pre-focus
UniProtKB	P31016	Dlg4	Dlg4	-	GO:0005515	protein binding	Function	IPI	PMID:1127911	UniProtKB:P42260	10116	Rat	20060630	UniProt	-	Pre-focus
UniProtKB	P31016	Dlg4	Dlg4	-	GO:0005515	protein binding	Function	IPI	PMID:1127911	UniProtKB:Q63273	10116	Rat	20060630	UniProt	-	Pre-focus
UniProtKB	P31016	Dlg4	Dlg4	-	GO:0005515	protein binding	Function	IPI	PMID:11368788	UniProtKB:Q8N0W4	10116	Rat	20080527	UniProt	-	Pre-focus
UniProtKB	P31016	Dlg4	Dlg4	-	GO:0005515	protein binding	Function	IPI	PMID:12097487	UniProtKB:O88881	10116	Rat	20040223	UniProt	-	Pre-focus
UniProtKB	P31016	Dlg4	Dlg4	-	GO:0005515	protein binding	Function	IPI	PMID:14741046	RGD:70975	10116	Rat	20050629	RGD	-	Pre-focus
UniProtKB	P31016	Dlg4	Dlg4	-	GO:0030165	PDZ domain binding	Function	IPI	PMID:15024025	RGD:621660	10116	Rat	20060928	RGD	-	Pre-focus
UniProtKB	P31016	Dlg4	Dlg4	-	GO:0005515	protein binding	Function	IPI	PMID:16354929	UniProtKB:P21279	10116	Rat	20060630	UniProt	-	Pre-focus
UniProtKB	P31016	Dlg4	Dlg4	-	GO:0005515	protein binding	Function	IPI	PMID:16354929	UniProtKB:P39087	10116	Rat	20060630	UniProt	-	Pre-focus
UniProtKB	P31016	Dlg4	Dlg4	-	GO:0035255	ionotropic glutamate receptor binding	Function	IPI	PMID:16540568	RGD:2737	10116	Rat	20070911	RGD	-	Pre-focus
UniProtKB	P31016	Dlg4	Dlg4	-	GO:0035255	ionotropic glutamate receptor binding	Function	IPI	PMID:16540568	RGD:2738	10116	Rat	20070911	RGD	-	Pre-focus
UniProtKB	P31016	Dlg4	Dlg4	-	GO:0035255	ionotropic glutamate receptor binding	Function	IPI	PMID:16606616	RGD:2739	10116	Rat	20070913	RGD	-	Pre-focus
UniProtKB	P31016	Dlg4	Dlg4	-	GO:0008022	protein C-terminus binding	Function	IPI	PMID:16606616	RGD:2739	10116	Rat	20070913	RGD	-	Pre-focus
UniProtKB	P31016	Dlg4	Dlg4	-	GO:0005515	protein binding	Function	IPI	PMID:16990550	UniProtKB:Q8K4Y5	10116	Rat	20090901	UniProt	-	Pre-focus
UniProtKB	P31016	Dlg4	Dlg4	-	GO:0005515	protein binding	Function	IPI	PMID:9756850	UniProtKB:O88881	10116	Rat	20040223	UniProt	-	Pre-focus
UniProtKB	P31016	Dlg4	Dlg4	-	GO:0008022	protein C-terminus binding	Function	IPI	PMID:9808460	UniProtKB:P42260	10116	Rat	20060630	UniProt	-	Pre-focus
UniProtKB	P31016	Dlg4	Dlg4	-	GO:0005102	receptor binding	Function	IPI	PMID:9808460	UniProtKB:P42260	10116	Rat	20060630	UniProt	-	Pre-focus
UniProtKB	P31016	Dlg4	Dlg4	-	GO:0097109	neuroligin family protein binding	Function	IPI	PMID:11368788	UniProtKB:Q8N0W4	10116	Rat	20150320	BHF-UCL	-
UniProtKB	P31016	Dlg4	Dlg4	-	GO:0006461	protein complex assembly	Process	IEA	GO_REF:0000019	Ensembl:ENSP00000382428	10116	Rat	20140315	Ensembl	-	Automatic
UniProtKB	P31016	Dlg4	Dlg4	-	GO:0016188	synaptic vesicle maturation	Process	IEA	GO_REF:0000019	Ensembl:ENSMUSP00000018700	10116	Rat	20140315	Ensembl	-	Automatic
UniProtKB	P31016	Dlg4	Dlg4	-	GO:0016188	synaptic vesicle maturation	Process	IEA	GO_REF:0000019	Ensembl:ENSMUSP00000018700	10116	Rat	20140315	Ensembl	-	Automatic
UniProtKB	P31016	Dlg4	Dlg4	-	GO:0016188	synaptic vesicle maturation	Process	IEA	GO_REF:0000019	Ensembl:ENSMUSP00000018700	10116	Rat	20140315	Ensembl	-	Automatic
UniProtKB	P31016	Dlg4	Dlg4	-	GO:0035176	social behavior	Process	IEA	GO_REF:0000019	Ensembl:ENSMUSP00000018700	10116	Rat	20140315	Ensembl	-	Automatic
UniProtKB	P31016	Dlg4	Dlg4	-	GO:0035418	protein localization to synapse	Process	IEA	GO_REF:0000019	Ensembl:ENSP00000382428	10116	Rat	20140315	Ensembl	-	Automatic
UniProtKB	P31016	Dlg4	Dlg4	-	GO:0035641	locomotory exploration behavior	Process	IEA	GO_REF:0000019	Ensembl:ENSMUSP00000018700	10116	Rat	20140315	Ensembl	-	Automatic
UniProtKB	P31016	Dlg4	Dlg4	-	GO:0045184	establishment of protein localization	Process	IEA	GO_REF:0000019	Ensembl:ENSP00000382428	10116	Rat	20140315	Ensembl	-	Automatic
UniProtKB	P31016	Dlg4	Dlg4	-	GO:0048169	regulation of long-term neuronal synaptic plasticity	Process	IEA	GO_REF:0000019	Ensembl:ENSMUSP00000018700	10116	Rat	20140315	Ensembl	-	Automatic
UniProtKB	P31016	Dlg4	Dlg4	-	GO:0050885	neuromuscular process controlling balance	Process	IEA	GO_REF:0000019	Ensembl:ENSMUSP00000018700	10116	Rat	20140315	Ensembl	-	Automatic
UniProtKB	P31016	Dlg4	Dlg4	-	GO:0060997	dendritic spine morphogenesis	Process	IEA	GO_REF:0000019	Ensembl:ENSMUSP00000018700	10116	Rat	20140315	Ensembl	-	Automatic
UniProtKB	P31016	Dlg4	Dlg4	-	GO:0071625	vocalization behavior	Process	IEA	GO_REF:0000019	Ensembl:ENSMUSP00000018700	10116	Rat	20140315	Ensembl	-	Automatic
UniProtKB	P31016	Dlg4	Dlg4	-	GO:2000821	regulation of grooming behavior	Process	IEA	GO_REF:0000019	Ensembl:ENSMUSP00000018700	10116	Rat	20140315	Ensembl	-	Automatic
UniProtKB	P31016	Dlg4	Dlg4	-	GO:0006461	protein complex assembly	Process	ISS	GO_REF:0000024	UniProtKB:P78352	10116	Rat	20110818	BHF-UCL	-	Focus
UniProtKB	P31016	Dlg4	Dlg4	-	GO:0035176	social behavior	Process	ISS	GO_REF:0000024	UniProtKB:Q62108	10116	Rat	20110818	BHF-UCL	-	Focus
UniProtKB	P31016	Dlg4	Dlg4	-	GO:0035641	locomotory exploration behavior	Process	ISS	GO_REF:0000024	UniProtKB:Q62108	10116	Rat	20110818	BHF-UCL	-	Focus
UniProtKB	P31016	Dlg4	Dlg4	-	GO:0045184	establishment of protein localization	Process	ISS	GO_REF:0000024	UniProtKB:P78352	10116	Rat	20110818	BHF-UCL	-	Focus
UniProtKB	P31016	Dlg4	Dlg4	-	GO:0050885	neuromuscular process controlling balance	Process	ISS	GO_REF:0000024	UniProtKB:Q62108	10116	Rat	20110818	BHF-UCL	-	Focus
UniProtKB	P31016	Dlg4	Dlg4	-	GO:0071625	vocalization behavior	Process	ISS	GO_REF:0000024	UniProtKB:Q62108	10116	Rat	20110818	BHF-UCL	-	Focus
UniProtKB	P31016	Dlg4	Dlg4	-	GO:2000821	regulation of grooming behavior	Process	ISS	GO_REF:0000024	UniProtKB:Q62108	10116	Rat	20110818	BHF-UCL	-	Focus
UniProtKB	P31016	Dlg4	Dlg4	-	GO:0016188	synaptic vesicle maturation	Process	ISS	GO_REF:0000024	UniProtKB:Q62108	10116	Rat	20131017	BHF-UCL	-	Focus
UniProtKB	P31016	Dlg4	Dlg4	-	GO:0016188	synaptic vesicle maturation	Process	ISS	GO_REF:0000024	UniProtKB:Q62108	10116	Rat	20131017	BHF-UCL	-	Focus
UniProtKB	P31016	Dlg4	Dlg4	-	GO:0016188	synaptic vesicle maturation	Process	ISS	GO_REF:0000024	UniProtKB:Q62108	10116	Rat	20131017	BHF-UCL	-	Focus
UniProtKB	P31016	Dlg4	Dlg4	-	GO:0048169	regulation of long-term neuronal synaptic plasticity	Process	ISS	GO_REF:0000024	UniProtKB:Q62108	10116	Rat	20131017	BHF-UCL	-	Focus
UniProtKB	P31016	Dlg4	Dlg4	-	GO:0050806	positive regulation of synaptic transmission	Process	IDA	PMID:12930820	-	10116	Rat	20120314	BHF-UCL	-	Focus
UniProtKB	P31016	Dlg4	Dlg4	-	GO:2000310	regulation of N-methyl-D-aspartate selective glutamate receptor activity	Process	IDA	PMID:12930820	-	10116	Rat	20120314	BHF-UCL	-	Focus
UniProtKB	P31016	Dlg4	Dlg4	-	GO:2000463	positive regulation of excitatory postsynaptic membrane potential	Process	IDA	PMID:12930820	-	10116	Rat	20120314	BHF-UCL	-	Focus
UniProtKB	P31016	Dlg4	Dlg4	-	GO:0035418	protein localization to synapse	Process	IMP	PMID:15620359	-	10116	Rat	20110629	BHF-UCL	-	Focus
UniProtKB	P31016	Dlg4	Dlg4	-	GO:0097113	alpha-amino-3-hydroxy-5-methyl-4-isoxazole propionate selective glutamate receptor clustering	Process	IMP	PMID:21525273	-	10116	Rat	20110811	BHF-UCL	-	Focus
UniProtKB	P31016	Dlg4	Dlg4	-	GO:0097120	receptor localization to synapse	Process	IMP	PMID:21525273	-	10116	Rat	20110811	BHF-UCL	-	Focus
UniProtKB	P31016	Dlg4	Dlg4	-	GO:0060997	dendritic spine morphogenesis	Process	IMP	PMID:21525273	-	10116	Rat	20110818	BHF-UCL	-	Focus
UniProtKB	P31016	Dlg4	Dlg4	-	GO:0002091	negative regulation of receptor internalization	Process	IDA	PMID:11526121	-	10116	Rat	20111209	UniProt	-	Other
UniProtKB	P31016	Dlg4	Dlg4	-	GO:0007204	positive regulation of cytosolic calcium ion concentration	Process	IMP	PMID:20531396	-	10116	Rat	20130829	RGD	-	Other
UniProtKB	P31016	Dlg4	Dlg4	-	GO:0045161	neuronal ion channel clustering	Process	TAS	PMID:11152698	-	10116	Rat	20060630	UniProt	-	Pre-focus
UniProtKB	Q8N2Q7	NLGN1	NLGN1	-	GO:0016020	membrane	Component	IEA	GO_REF:0000002	InterPro:IPR000460	9606	Human	20140315	InterPro	-	Automatic
UniProtKB	Q8N2Q7	NLGN1	NLGN1	-	GO:0005887	integral component of plasma membrane	Component	IEA	GO_REF:0000019	Ensembl:ENSMUSP00000074565	9606	Human	20140315	Ensembl	-	Automatic
UniProtKB	Q8N2Q7	NLGN1	NLGN1	-	GO:0009897	external side of plasma membrane	Component	IEA	GO_REF:0000019	Ensembl:ENSMUSP00000074565	9606	Human	20140315	Ensembl	-	Automatic
UniProtKB	Q8N2Q7	NLGN1	NLGN1	-	GO:0009986	cell surface	Component	IEA	GO_REF:0000019	Ensembl:ENSRNOP00000049486	9606	Human	20140315	Ensembl	-	Automatic
UniProtKB	Q8N2Q7	NLGN1	NLGN1	-	GO:0017146	N-methyl-D-aspartate selective glutamate receptor complex	Component	IEA	GO_REF:0000019	Ensembl:ENSRNOP00000049486	9606	Human	20140315	Ensembl	-	Automatic
UniProtKB	Q8N2Q7	NLGN1	NLGN1	-	GO:0030425	dendrite	Component	IEA	GO_REF:0000019	Ensembl:ENSRNOP00000049486	9606	Human	20140315	Ensembl	-	Automatic
UniProtKB	Q8N2Q7	NLGN1	NLGN1	-	GO:0032433	filopodium tip	Component	IEA	GO_REF:0000019	Ensembl:ENSRNOP00000049486	9606	Human	20140315	Ensembl	-	Automatic
UniProtKB	Q8N2Q7	NLGN1	NLGN1	-	GO:0045202	synapse	Component	IEA	GO_REF:0000019	Ensembl:ENSRNOP00000049486	9606	Human	20140315	Ensembl	-	Automatic
UniProtKB	Q8N2Q7	NLGN1	NLGN1	-	GO:0005886	plasma membrane	Component	IEA	GO_REF:0000037	UniProtKB-KW:KW-1003	9606	Human	20140315	UniProt	-	Automatic
UniProtKB	Q8N2Q7	NLGN1	NLGN1	-	GO:0016020	membrane	Component	IEA	GO_REF:0000037	UniProtKB-KW:KW-0472	9606	Human	20140315	UniProt	-	Automatic
UniProtKB	Q8N2Q7	NLGN1	NLGN1	-	GO:0016021	integral component of membrane	Component	IEA	GO_REF:0000037	UniProtKB-KW:KW-0812	9606	Human	20140315	UniProt	-	Automatic
UniProtKB	Q8N2Q7	NLGN1	NLGN1	-	GO:0030054	cell junction	Component	IEA	GO_REF:0000037	UniProtKB-KW:KW-0965	9606	Human	20140315	UniProt	-	Automatic
UniProtKB	Q8N2Q7	NLGN1	NLGN1	-	GO:0045202	synapse	Component	IEA	GO_REF:0000037	UniProtKB-KW:KW-0770	9606	Human	20140315	UniProt	-	Automatic
UniProtKB	Q8N2Q7	NLGN1	NLGN1	-	GO:0045211	postsynaptic membrane	Component	IEA	GO_REF:0000037	UniProtKB-KW:KW-0628	9606	Human	20140315	UniProt	-	Automatic
UniProtKB	Q8N2Q7	NLGN1	NLGN1	-	GO:0005886	plasma membrane	Component	IEA	GO_REF:0000039	UniProtKB-SubCell:SL-0039	9606	Human	20140315	UniProt	-	Automatic
UniProtKB	Q8N2Q7	NLGN1	NLGN1	-	GO:0014069	postsynaptic density	Component	IEA	GO_REF:0000039	UniProtKB-SubCell:SL-0297	9606	Human	20140315	UniProt	-	Automatic
UniProtKB	Q8N2Q7	NLGN1	NLGN1	-	GO:0045202	synapse	Component	IEA	GO_REF:0000039	UniProtKB-SubCell:SL-0258	9606	Human	20140315	UniProt	-	Automatic
UniProtKB	Q8N2Q7	NLGN1	NLGN1	-	GO:0030425	dendrite	Component	ISS	GO_REF:0000024	UniProtKB:Q62765	9606	Human	20110304	BHF-UCL	-	Focus
UniProtKB	Q8N2Q7	NLGN1	NLGN1	-	GO:0005887	integral component of plasma membrane	Component	ISS	GO_REF:0000024	UniProtKB:Q62765	9606	Human	20110307	BHF-UCL	-	Focus
UniProtKB	Q8N2Q7	NLGN1	NLGN1	-	GO:0009986	cell surface	Component	ISS	GO_REF:0000024	UniProtKB:Q62765	9606	Human	20110307	BHF-UCL	-	Focus
UniProtKB	Q8N2Q7	NLGN1	NLGN1	-	GO:0032433	filopodium tip	Component	ISS	GO_REF:0000024	UniProtKB:Q62765	9606	Human	20131001	BHF-UCL	-	Focus
UniProtKB	Q8N2Q7	NLGN1	NLGN1	-	GO:0097481	neuronal postsynaptic density	Component	TAS	PMID:15797875	-	9606	Human	20130718	BHF-UCL	-	Focus
UniProtKB	Q8N2Q7	NLGN1	NLGN1	-	GO:0005887	integral component of plasma membrane	Component	IBA	GO_REF:0000033	PANTHER:PTN000168538	9606	Human	20110614	RefGenome	-	Other
UniProtKB	Q8N2Q7	NLGN1	NLGN1	-	GO:0009986	cell surface	Component	IBA	GO_REF:0000033	PANTHER:PTN000168538	9606	Human	20110614	RefGenome	-	Other
UniProtKB	Q8N2Q7	NLGN1	NLGN1	-	GO:0045202	synapse	Component	IBA	GO_REF:0000033	PANTHER:PTN000168538	9606	Human	20110614	RefGenome	-	Other
UniProtKB	Q8N2Q7	NLGN1	NLGN1	-	GO:0005887	integral component of plasma membrane	Component	ISS	GO_REF:0000024	UniProtKB:Q99K10	9606	Human	20041006	UniProt	-	Pre-focus
UniProtKB	Q8N2Q7	NLGN1	NLGN1	-	GO:0045202	synapse	Component	ISS	GO_REF:0000024	UniProtKB:Q62765	9606	Human	20041006	UniProt	-	Pre-focus
UniProtKB	Q8N2Q7	NLGN1	NLGN1	-	GO:0050839	cell adhesion molecule binding	Function	IEA	GO_REF:0000019	Ensembl:ENSRNOP00000049486	9606	Human	20140315	Ensembl	-	Automatic
UniProtKB	Q8N2Q7	NLGN1	NLGN1	-	GO:0042043	neurexin family protein binding	Function	IEA	GO_REF:0000019	Ensembl:ENSMUSP00000074565	9606	Human	20140315	Ensembl	-	Automatic
UniProtKB	Q8N2Q7	NLGN1	NLGN1	-	GO:0046983	protein dimerization activity	Function	IEA	GO_REF:0000019	Ensembl:ENSRNOP00000049486	9606	Human	20140315	Ensembl	-	Automatic
UniProtKB	Q8N2Q7	NLGN1	NLGN1	-	GO:0004872	receptor activity	Function	IEA	GO_REF:0000019	Ensembl:ENSRNOP00000049486	9606	Human	20140315	Ensembl	-	Automatic
UniProtKB	Q8N2Q7	NLGN1	NLGN1	-	GO:0050839	cell adhesion molecule binding	Function	ISS	GO_REF:0000024	UniProtKB:Q62765	9606	Human	20110307	BHF-UCL	-	Focus
UniProtKB	Q8N2Q7	NLGN1	NLGN1	-	GO:0042043	neurexin family protein binding	Function	ISS	GO_REF:0000024	UniProtKB:Q62765	9606	Human	20110307	BHF-UCL	-	Focus
UniProtKB	Q8N2Q7	NLGN1	NLGN1	-	GO:0004872	receptor activity	Function	ISS	GO_REF:0000024	UniProtKB:Q62765	9606	Human	20110307	BHF-UCL	-	Focus
UniProtKB	Q8N2Q7	NLGN1	NLGN1	-	GO:0046983	protein dimerization activity	Function	ISS	GO_REF:0000024	UniProtKB:Q62765	9606	Human	20110818	BHF-UCL	-	Focus
UniProtKB	Q8N2Q7	NLGN1	NLGN1	-	GO:0042043	neurexin family protein binding	Function	IBA	GO_REF:0000033	PANTHER:PTN000168538	9606	Human	20110614	RefGenome	-	Other
UniProtKB	Q8N2Q7	NLGN1	NLGN1	-	GO:0004872	receptor activity	Function	IBA	GO_REF:0000033	PANTHER:PTN000168538	9606	Human	20110614	RefGenome	-	Other
UniProtKB	Q8N2Q7	NLGN1	NLGN1	-	GO:0042043	neurexin family protein binding	Function	ISS	GO_REF:0000024	UniProtKB:Q99K10	9606	Human	20041006	UniProt	-	Pre-focus
UniProtKB	Q8N2Q7	NLGN1	NLGN1	-	GO:0007155	cell adhesion	Process	IEA	GO_REF:0000002	InterPro:IPR000460	9606	Human	20140315	InterPro	-	Automatic
UniProtKB	Q8N2Q7	NLGN1	NLGN1	-	GO:0002087	regulation of respiratory gaseous exchange by neurological system process	Process	IEA	GO_REF:0000019	Ensembl:ENSMUSP00000074565	9606	Human	20140315	Ensembl	-	Automatic
UniProtKB	Q8N2Q7	NLGN1	NLGN1	-	GO:0006605	protein targeting	Process	IEA	GO_REF:0000019	Ensembl:ENSRNOP00000049486	9606	Human	20140315	Ensembl	-	Automatic
UniProtKB	Q8N2Q7	NLGN1	NLGN1	-	GO:0007157	heterophilic cell-cell adhesion	Process	IEA	GO_REF:0000019	Ensembl:ENSMUSP00000074565	9606	Human	20140315	Ensembl	-	Automatic
UniProtKB	Q8N2Q7	NLGN1	NLGN1	-	GO:0007158	neuron cell-cell adhesion	Process	IEA	GO_REF:0000019	Ensembl:ENSMUSP00000074565	9606	Human	20140315	Ensembl	-	Automatic
UniProtKB	Q8N2Q7	NLGN1	NLGN1	-	GO:0007158	neuron cell-cell adhesion	Process	IEA	GO_REF:0000019	Ensembl:ENSRNOP00000049486	9606	Human	20140315	Ensembl	-	Automatic
UniProtKB	Q8N2Q7	NLGN1	NLGN1	-	GO:0007399	nervous system development	Process	IEA	GO_REF:0000019	Ensembl:ENSMUSP00000074565	9606	Human	20140315	Ensembl	-	Automatic
UniProtKB	Q8N2Q7	NLGN1	NLGN1	-	GO:0007416	synapse assembly	Process	IEA	GO_REF:0000019	Ensembl:ENSMUSP00000074565	9606	Human	20140315	Ensembl	-	Automatic
UniProtKB	Q8N2Q7	NLGN1	NLGN1	-	GO:0007416	synapse assembly	Process	IEA	GO_REF:0000019	Ensembl:ENSMUSP00000074565	9606	Human	20140315	Ensembl	-	Automatic
UniProtKB	Q8N2Q7	NLGN1	NLGN1	-	GO:0016080	synaptic vesicle targeting	Process	IEA	GO_REF:0000019	Ensembl:ENSMUSP00000074565	9606	Human	20140315	Ensembl	-	Automatic
UniProtKB	Q8N2Q7	NLGN1	NLGN1	-	GO:0016080	synaptic vesicle targeting	Process	IEA	GO_REF:0000019	Ensembl:ENSMUSP00000074565	9606	Human	20140315	Ensembl	-	Automatic
UniProtKB	Q8N2Q7	NLGN1	NLGN1	-	GO:0016080	synaptic vesicle targeting	Process	IEA	GO_REF:0000019	Ensembl:ENSMUSP00000074565	9606	Human	20140315	Ensembl	-	Automatic
UniProtKB	Q8N2Q7	NLGN1	NLGN1	-	GO:0016339	calcium-dependent cell-cell adhesion	Process	IEA	GO_REF:0000019	Ensembl:ENSRNOP00000049486	9606	Human	20140315	Ensembl	-	Automatic
UniProtKB	Q8N2Q7	NLGN1	NLGN1	-	GO:0032230	positive regulation of synaptic transmission, GABAergic	Process	IEA	GO_REF:0000019	Ensembl:ENSRNOP00000049486	9606	Human	20140315	Ensembl	-	Automatic
UniProtKB	Q8N2Q7	NLGN1	NLGN1	-	GO:0035418	protein localization to synapse	Process	IEA	GO_REF:0000019	Ensembl:ENSMUSP00000074565	9606	Human	20140315	Ensembl	-	Automatic
UniProtKB	Q8N2Q7	NLGN1	NLGN1	-	GO:0045184	establishment of protein localization	Process	IEA	GO_REF:0000019	Ensembl:ENSMUSP00000074565	9606	Human	20140315	Ensembl	-	Automatic
UniProtKB	Q8N2Q7	NLGN1	NLGN1	-	GO:0045664	regulation of neuron differentiation	Process	IEA	GO_REF:0000019	Ensembl:ENSMUSP00000074565	9606	Human	20140315	Ensembl	-	Automatic
UniProtKB	Q8N2Q7	NLGN1	NLGN1	-	GO:0048789	cytoskeletal matrix organization at active zone	Process	IEA	GO_REF:0000019	Ensembl:ENSMUSP00000074565	9606	Human	20140315	Ensembl	-	Automatic
UniProtKB	Q8N2Q7	NLGN1	NLGN1	-	GO:0048789	cytoskeletal matrix organization at active zone	Process	IEA	GO_REF:0000019	Ensembl:ENSRNOP00000049486	9606	Human	20140315	Ensembl	-	Automatic
UniProtKB	Q8N2Q7	NLGN1	NLGN1	-	GO:0050804	regulation of synaptic transmission	Process	IEA	GO_REF:0000019	Ensembl:ENSMUSP00000074565	9606	Human	20140315	Ensembl	-	Automatic
UniProtKB	Q8N2Q7	NLGN1	NLGN1	-	GO:0050808	synapse organization	Process	IEA	GO_REF:0000019	Ensembl:ENSRNOP00000049486	9606	Human	20140315	Ensembl	-	Automatic
UniProtKB	Q8N2Q7	NLGN1	NLGN1	-	GO:0051260	protein homooligomerization	Process	IEA	GO_REF:0000019	Ensembl:ENSMUSP00000074565	9606	Human	20140315	Ensembl	-	Automatic
UniProtKB	Q8N2Q7	NLGN1	NLGN1	-	GO:0051290	protein heterotetramerization	Process	IEA	GO_REF:0000019	Ensembl:ENSRNOP00000049486	9606	Human	20140315	Ensembl	-	Automatic
UniProtKB	Q8N2Q7	NLGN1	NLGN1	-	GO:0051491	positive regulation of filopodium assembly	Process	IEA	GO_REF:0000019	Ensembl:ENSRNOP00000049486	9606	Human	20140315	Ensembl	-	Automatic
UniProtKB	Q8N2Q7	NLGN1	NLGN1	-	GO:0051965	positive regulation of synapse assembly	Process	IEA	GO_REF:0000019	Ensembl:ENSRNOP00000049486	9606	Human	20140315	Ensembl	-	Automatic
UniProtKB	Q8N2Q7	NLGN1	NLGN1	-	GO:0051968	positive regulation of synaptic transmission, glutamatergic	Process	IEA	GO_REF:0000019	Ensembl:ENSRNOP00000049486	9606	Human	20140315	Ensembl	-	Automatic
UniProtKB	Q8N2Q7	NLGN1	NLGN1	-	GO:0060999	positive regulation of dendritic spine development	Process	IEA	GO_REF:0000019	Ensembl:ENSRNOP00000049486	9606	Human	20140315	Ensembl	-	Automatic
UniProtKB	Q8N2Q7	NLGN1	NLGN1	-	GO:0072553	terminal button organization	Process	IEA	GO_REF:0000019	Ensembl:ENSMUSP00000074565	9606	Human	20140315	Ensembl	-	Automatic
UniProtKB	Q8N2Q7	NLGN1	NLGN1	-	GO:0072553	terminal button organization	Process	IEA	GO_REF:0000019	Ensembl:ENSRNOP00000049486	9606	Human	20140315	Ensembl	-	Automatic
UniProtKB	Q8N2Q7	NLGN1	NLGN1	-	GO:0097091	synaptic vesicle clustering	Process	IEA	GO_REF:0000019	Ensembl:ENSMUSP00000074565	9606	Human	20140315	Ensembl	-	Automatic
UniProtKB	Q8N2Q7	NLGN1	NLGN1	-	GO:0097104	postsynaptic membrane assembly	Process	IEA	GO_REF:0000019	Ensembl:ENSMUSP00000074565	9606	Human	20140315	Ensembl	-	Automatic
UniProtKB	Q8N2Q7	NLGN1	NLGN1	-	GO:0097104	postsynaptic membrane assembly	Process	IEA	GO_REF:0000019	Ensembl:ENSMUSP00000074565	9606	Human	20140315	Ensembl	-	Automatic
UniProtKB	Q8N2Q7	NLGN1	NLGN1	-	GO:0097105	presynaptic membrane assembly	Process	IEA	GO_REF:0000019	Ensembl:ENSMUSP00000074565	9606	Human	20140315	Ensembl	-	Automatic
UniProtKB	Q8N2Q7	NLGN1	NLGN1	-	GO:0097105	presynaptic membrane assembly	Process	IEA	GO_REF:0000019	Ensembl:ENSMUSP00000074565	9606	Human	20140315	Ensembl	-	Automatic
UniProtKB	Q8N2Q7	NLGN1	NLGN1	-	GO:0097105	presynaptic membrane assembly	Process	IEA	GO_REF:0000019	Ensembl:ENSRNOP00000049486	9606	Human	20140315	Ensembl	-	Automatic
UniProtKB	Q8N2Q7	NLGN1	NLGN1	-	GO:0097105	presynaptic membrane assembly	Process	IEA	GO_REF:0000019	Ensembl:ENSRNOP00000049486	9606	Human	20140315	Ensembl	-	Automatic
UniProtKB	Q8N2Q7	NLGN1	NLGN1	-	GO:0097113	alpha-amino-3-hydroxy-5-methyl-4-isoxazole propionate selective glutamate receptor clustering	Process	IEA	GO_REF:0000019	Ensembl:ENSMUSP00000074565	9606	Human	20140315	Ensembl	-	Automatic
UniProtKB	Q8N2Q7	NLGN1	NLGN1	-	GO:0097114	N-methyl-D-aspartate receptor clustering	Process	IEA	GO_REF:0000019	Ensembl:ENSRNOP00000049486	9606	Human	20140315	Ensembl	-	Automatic
UniProtKB	Q8N2Q7	NLGN1	NLGN1	-	GO:0097115	neurexin clustering involved in presynaptic membrane assembly	Process	IEA	GO_REF:0000019	Ensembl:ENSMUSP00000074565	9606	Human	20140315	Ensembl	-	Automatic
UniProtKB	Q8N2Q7	NLGN1	NLGN1	-	GO:0097119	postsynaptic density protein 95 clustering	Process	IEA	GO_REF:0000019	Ensembl:ENSMUSP00000074565	9606	Human	20140315	Ensembl	-	Automatic
UniProtKB	Q8N2Q7	NLGN1	NLGN1	-	GO:0097120	receptor localization to synapse	Process	IEA	GO_REF:0000019	Ensembl:ENSMUSP00000074565	9606	Human	20140315	Ensembl	-	Automatic
UniProtKB	Q8N2Q7	NLGN1	NLGN1	-	GO:1900029	positive regulation of ruffle assembly	Process	IEA	GO_REF:0000019	Ensembl:ENSRNOP00000049486	9606	Human	20140315	Ensembl	-	Automatic
UniProtKB	Q8N2Q7	NLGN1	NLGN1	-	GO:1900244	positive regulation of synaptic vesicle endocytosis	Process	IEA	GO_REF:0000019	Ensembl:ENSMUSP00000074565	9606	Human	20140315	Ensembl	-	Automatic
UniProtKB	Q8N2Q7	NLGN1	NLGN1	-	GO:1900244	positive regulation of synaptic vesicle endocytosis	Process	IEA	GO_REF:0000019	Ensembl:ENSMUSP00000074565	9606	Human	20140315	Ensembl	-	Automatic
UniProtKB	Q8N2Q7	NLGN1	NLGN1	-	GO:1900244	positive regulation of synaptic vesicle endocytosis	Process	IEA	GO_REF:0000019	Ensembl:ENSRNOP00000049486	9606	Human	20140315	Ensembl	-	Automatic
UniProtKB	Q8N2Q7	NLGN1	NLGN1	-	GO:1900244	positive regulation of synaptic vesicle endocytosis	Process	IEA	GO_REF:0000019	Ensembl:ENSRNOP00000049486	9606	Human	20140315	Ensembl	-	Automatic
UniProtKB	Q8N2Q7	NLGN1	NLGN1	-	GO:2000302	positive regulation of synaptic vesicle exocytosis	Process	IEA	GO_REF:0000019	Ensembl:ENSMUSP00000074565	9606	Human	20140315	Ensembl	-	Automatic
UniProtKB	Q8N2Q7	NLGN1	NLGN1	-	GO:2000302	positive regulation of synaptic vesicle exocytosis	Process	IEA	GO_REF:0000019	Ensembl:ENSMUSP00000074565	9606	Human	20140315	Ensembl	-	Automatic
UniProtKB	Q8N2Q7	NLGN1	NLGN1	-	GO:2000302	positive regulation of synaptic vesicle exocytosis	Process	IEA	GO_REF:0000019	Ensembl:ENSRNOP00000049486	9606	Human	20140315	Ensembl	-	Automatic
UniProtKB	Q8N2Q7	NLGN1	NLGN1	-	GO:2000302	positive regulation of synaptic vesicle exocytosis	Process	IEA	GO_REF:0000019	Ensembl:ENSRNOP00000049486	9606	Human	20140315	Ensembl	-	Automatic
UniProtKB	Q8N2Q7	NLGN1	NLGN1	-	GO:2000310	regulation of N-methyl-D-aspartate selective glutamate receptor activity	Process	IEA	GO_REF:0000019	Ensembl:ENSMUSP00000074565	9606	Human	20140315	Ensembl	-	Automatic
UniProtKB	Q8N2Q7	NLGN1	NLGN1	-	GO:2000310	regulation of N-methyl-D-aspartate selective glutamate receptor activity	Process	IEA	GO_REF:0000019	Ensembl:ENSRNOP00000049486	9606	Human	20140315	Ensembl	-	Automatic
UniProtKB	Q8N2Q7	NLGN1	NLGN1	-	GO:2000311	regulation of alpha-amino-3-hydroxy-5-methyl-4-isoxazole propionate selective glutamate receptor activity	Process	IEA	GO_REF:0000019	Ensembl:ENSRNOP00000049486	9606	Human	20140315	Ensembl	-	Automatic
UniProtKB	Q8N2Q7	NLGN1	NLGN1	-	GO:2000463	positive regulation of excitatory postsynaptic membrane potential	Process	IEA	GO_REF:0000019	Ensembl:ENSMUSP00000074565	9606	Human	20140315	Ensembl	-	Automatic
UniProtKB	Q8N2Q7	NLGN1	NLGN1	-	GO:2000463	positive regulation of excitatory postsynaptic membrane potential	Process	IEA	GO_REF:0000019	Ensembl:ENSRNOP00000049486	9606	Human	20140315	Ensembl	-	Automatic
UniProtKB	Q8N2Q7	NLGN1	NLGN1	-	GO:0007155	cell adhesion	Process	IEA	GO_REF:0000037	UniProtKB-KW:KW-0130	9606	Human	20140315	UniProt	-	Automatic
UniProtKB	Q8N2Q7	NLGN1	NLGN1	-	GO:0051965	positive regulation of synapse assembly	Process	ISS	GO_REF:0000024	UniProtKB:Q62765	9606	Human	20110304	BHF-UCL	-	Focus
UniProtKB	Q8N2Q7	NLGN1	NLGN1	-	GO:0060999	positive regulation of dendritic spine development	Process	ISS	GO_REF:0000024	UniProtKB:Q62765	9606	Human	20110304	BHF-UCL	-	Focus
UniProtKB	Q8N2Q7	NLGN1	NLGN1	-	GO:1902533	positive regulation of intracellular signal transduction	Process	ISS	GO_REF:0000024	UniProtKB:Q62765	9606	Human	20110304	BHF-UCL	-	Focus
UniProtKB	Q8N2Q7	NLGN1	NLGN1	-	GO:2000310	regulation of N-methyl-D-aspartate selective glutamate receptor activity	Process	ISS	GO_REF:0000024	UniProtKB:Q62765	9606	Human	20110304	BHF-UCL	-	Focus
UniProtKB	Q8N2Q7	NLGN1	NLGN1	-	GO:2000311	regulation of alpha-amino-3-hydroxy-5-methyl-4-isoxazole propionate selective glutamate receptor activity	Process	ISS	GO_REF:0000024	UniProtKB:Q62765	9606	Human	20110304	BHF-UCL	-	Focus
UniProtKB	Q8N2Q7	NLGN1	NLGN1	-	GO:0007158	neuron cell-cell adhesion	Process	ISS	GO_REF:0000024	UniProtKB:Q62765	9606	Human	20110307	BHF-UCL	-	Focus
UniProtKB	Q8N2Q7	NLGN1	NLGN1	-	GO:0007416	synapse assembly	Process	ISS	GO_REF:0000024	UniProtKB:Q62765	9606	Human	20110307	BHF-UCL	-	Focus
UniProtKB	Q8N2Q7	NLGN1	NLGN1	-	GO:0007416	synapse assembly	Process	ISS	GO_REF:0000024	UniProtKB:Q62765	9606	Human	20110307	BHF-UCL	-	Focus
UniProtKB	Q8N2Q7	NLGN1	NLGN1	-	GO:2000463	positive regulation of excitatory postsynaptic membrane potential	Process	ISS	GO_REF:0000024	UniProtKB:Q62765	9606	Human	20110624	BHF-UCL	-	Focus
UniProtKB	Q8N2Q7	NLGN1	NLGN1	-	GO:0007157	heterophilic cell-cell adhesion	Process	ISS	GO_REF:0000024	UniProtKB:Q99K10	9606	Human	20110818	BHF-UCL	-	Focus
UniProtKB	Q8N2Q7	NLGN1	NLGN1	-	GO:0045184	establishment of protein localization	Process	ISS	GO_REF:0000024	UniProtKB:Q99K10	9606	Human	20110818	BHF-UCL	-	Focus
UniProtKB	Q8N2Q7	NLGN1	NLGN1	-	GO:0051260	protein homooligomerization	Process	ISS	GO_REF:0000024	UniProtKB:Q99K10	9606	Human	20110818	BHF-UCL	-	Focus
UniProtKB	Q8N2Q7	NLGN1	NLGN1	-	GO:0051968	positive regulation of synaptic transmission, glutamatergic	Process	ISS	GO_REF:0000024	UniProtKB:Q62765	9606	Human	20110818	BHF-UCL	-	Focus
UniProtKB	Q8N2Q7	NLGN1	NLGN1	-	GO:0097091	synaptic vesicle clustering	Process	ISS	GO_REF:0000024	UniProtKB:Q99K10	9606	Human	20110818	BHF-UCL	-	Focus
UniProtKB	Q8N2Q7	NLGN1	NLGN1	-	GO:0097104	postsynaptic membrane assembly	Process	ISS	GO_REF:0000024	UniProtKB:Q99K10	9606	Human	20110818	BHF-UCL	-	Focus
UniProtKB	Q8N2Q7	NLGN1	NLGN1	-	GO:0097104	postsynaptic membrane assembly	Process	ISS	GO_REF:0000024	UniProtKB:Q99K10	9606	Human	20110818	BHF-UCL	-	Focus
UniProtKB	Q8N2Q7	NLGN1	NLGN1	-	GO:0097105	presynaptic membrane assembly	Process	ISS	GO_REF:0000024	UniProtKB:Q62765	9606	Human	20110818	BHF-UCL	-	Focus
UniProtKB	Q8N2Q7	NLGN1	NLGN1	-	GO:0097105	presynaptic membrane assembly	Process	ISS	GO_REF:0000024	UniProtKB:Q62765	9606	Human	20110818	BHF-UCL	-	Focus
UniProtKB	Q8N2Q7	NLGN1	NLGN1	-	GO:0097113	alpha-amino-3-hydroxy-5-methyl-4-isoxazole propionate selective glutamate receptor clustering	Process	ISS	GO_REF:0000024	UniProtKB:Q99K10	9606	Human	20110818	BHF-UCL	-	Focus
UniProtKB	Q8N2Q7	NLGN1	NLGN1	-	GO:0097115	neurexin clustering involved in presynaptic membrane assembly	Process	ISS	GO_REF:0000024	UniProtKB:Q99K10	9606	Human	20110818	BHF-UCL	-	Focus
UniProtKB	Q8N2Q7	NLGN1	NLGN1	-	GO:0097119	postsynaptic density protein 95 clustering	Process	ISS	GO_REF:0000024	UniProtKB:Q99K10	9606	Human	20110818	BHF-UCL	-	Focus
UniProtKB	Q8N2Q7	NLGN1	NLGN1	-	GO:0097120	receptor localization to synapse	Process	ISS	GO_REF:0000024	UniProtKB:Q99K10	9606	Human	20110818	BHF-UCL	-	Focus
UniProtKB	Q8N2Q7	NLGN1	NLGN1	-	GO:0032230	positive regulation of synaptic transmission, GABAergic	Process	ISS	GO_REF:0000024	UniProtKB:Q62765	9606	Human	20120314	BHF-UCL	-	Focus
UniProtKB	Q8N2Q7	NLGN1	NLGN1	-	GO:0051491	positive regulation of filopodium assembly	Process	ISS	GO_REF:0000024	UniProtKB:Q62765	9606	Human	20120314	BHF-UCL	-	Focus
UniProtKB	Q8N2Q7	NLGN1	NLGN1	-	GO:1900029	positive regulation of ruffle assembly	Process	ISS	GO_REF:0000024	UniProtKB:Q62765	9606	Human	20120314	BHF-UCL	-	Focus
UniProtKB	Q8N2Q7	NLGN1	NLGN1	-	GO:0048789	cytoskeletal matrix organization at active zone	Process	ISS	GO_REF:0000024	UniProtKB:Q62765	9606	Human	20120328	BHF-UCL	-	Focus
UniProtKB	Q8N2Q7	NLGN1	NLGN1	-	GO:0072553	terminal button organization	Process	ISS	GO_REF:0000024	UniProtKB:Q62765	9606	Human	20120328	BHF-UCL	-	Focus
UniProtKB	Q8N2Q7	NLGN1	NLGN1	-	GO:1900244	positive regulation of synaptic vesicle endocytosis	Process	ISS	GO_REF:0000024	UniProtKB:Q62765	9606	Human	20120328	BHF-UCL	-	Focus
UniProtKB	Q8N2Q7	NLGN1	NLGN1	-	GO:1900244	positive regulation of synaptic vesicle endocytosis	Process	ISS	GO_REF:0000024	UniProtKB:Q62765	9606	Human	20120328	BHF-UCL	-	Focus
UniProtKB	Q8N2Q7	NLGN1	NLGN1	-	GO:2000302	positive regulation of synaptic vesicle exocytosis	Process	ISS	GO_REF:0000024	UniProtKB:Q62765	9606	Human	20120328	BHF-UCL	-	Focus
UniProtKB	Q8N2Q7	NLGN1	NLGN1	-	GO:2000302	positive regulation of synaptic vesicle exocytosis	Process	ISS	GO_REF:0000024	UniProtKB:Q62765	9606	Human	20120328	BHF-UCL	-	Focus
UniProtKB	Q8N2Q7	NLGN1	NLGN1	-	GO:0097114	N-methyl-D-aspartate receptor clustering	Process	ISS	GO_REF:0000024	UniProtKB:Q62765	9606	Human	20131015	BHF-UCL	-	Focus
UniProtKB	Q8N2Q7	NLGN1	NLGN1	-	GO:0016339	calcium-dependent cell-cell adhesion	Process	ISS	GO_REF:0000024	UniProtKB:Q99K10	9606	Human	20131017	BHF-UCL	-	Focus
UniProtKB	Q8N2Q7	NLGN1	NLGN1	-	GO:0035418	protein localization to synapse	Process	ISS	GO_REF:0000024	UniProtKB:Q99K10	9606	Human	20131017	BHF-UCL	-	Focus
UniProtKB	Q8N2Q7	NLGN1	NLGN1	-	GO:0048789	cytoskeletal matrix organization at active zone	Process	ISS	GO_REF:0000024	UniProtKB:Q99K10	9606	Human	20131017	BHF-UCL	-	Focus
UniProtKB	Q8N2Q7	NLGN1	NLGN1	-	GO:0051965	positive regulation of synapse assembly	Process	ISS	GO_REF:0000024	UniProtKB:Q99K10	9606	Human	20131017	BHF-UCL	-	Focus
UniProtKB	Q8N2Q7	NLGN1	NLGN1	-	GO:1900244	positive regulation of synaptic vesicle endocytosis	Process	ISS	GO_REF:0000024	UniProtKB:Q99K10	9606	Human	20131017	BHF-UCL	-	Focus
UniProtKB	Q8N2Q7	NLGN1	NLGN1	-	GO:1900244	positive regulation of synaptic vesicle endocytosis	Process	ISS	GO_REF:0000024	UniProtKB:Q99K10	9606	Human	20131017	BHF-UCL	-	Focus
UniProtKB	Q8N2Q7	NLGN1	NLGN1	-	GO:2000310	regulation of N-methyl-D-aspartate selective glutamate receptor activity	Process	ISS	GO_REF:0000024	UniProtKB:Q99K10	9606	Human	20131017	BHF-UCL	-	Focus
UniProtKB	Q8N2Q7	NLGN1	NLGN1	-	GO:2000463	positive regulation of excitatory postsynaptic membrane potential	Process	ISS	GO_REF:0000024	UniProtKB:Q99K10	9606	Human	20131017	BHF-UCL	-	Focus
UniProtKB	Q8N2Q7	NLGN1	NLGN1	-	GO:0007158	neuron cell-cell adhesion	Process	TAS	PMID:15797875	-	9606	Human	20110307	BHF-UCL	-	Focus
UniProtKB	Q8N2Q7	NLGN1	NLGN1	-	GO:0023041	neuronal signal transduction	Process	TAS	PMID:15797875	-	9606	Human	20110307	BHF-UCL	-	Focus
UniProtKB	Q8N2Q7	NLGN1	NLGN1	-	GO:0007416	synapse assembly	Process	IBA	GO_REF:0000033	PANTHER:PTN000168538	9606	Human	20110614	RefGenome	-	Other
UniProtKB	Q8N2Q7	NLGN1	NLGN1	-	GO:0007416	synapse assembly	Process	IBA	GO_REF:0000033	PANTHER:PTN000168538	9606	Human	20110614	RefGenome	-	Other
UniProtKB	Q8N2Q7	NLGN1	NLGN1	-	GO:0006605	protein targeting	Process	ISS	GO_REF:0000024	UniProtKB:Q62765	9606	Human	20041006	UniProt	-	Pre-focus
UniProtKB	Q8N2Q7	NLGN1	NLGN1	-	GO:0007399	nervous system development	Process	ISS	GO_REF:0000024	UniProtKB:Q99K10	9606	Human	20041006	UniProt	-	Pre-focus
UniProtKB	Q8N2Q7	NLGN1	NLGN1	-	GO:0007416	synapse assembly	Process	ISS	GO_REF:0000024	UniProtKB:Q99K10	9606	Human	20041006	UniProt	-	Pre-focus
UniProtKB	Q8N2Q7	NLGN1	NLGN1	-	GO:0007416	synapse assembly	Process	ISS	GO_REF:0000024	UniProtKB:Q99K10	9606	Human	20041006	UniProt	-	Pre-focus
UniProtKB	Q8N2Q7	NLGN1	NLGN1	-	GO:0016080	synaptic vesicle targeting	Process	ISS	GO_REF:0000024	UniProtKB:Q99K10	9606	Human	20041006	UniProt	-	Pre-focus
UniProtKB	Q8N2Q7	NLGN1	NLGN1	-	GO:0016080	synaptic vesicle targeting	Process	ISS	GO_REF:0000024	UniProtKB:Q99K10	9606	Human	20041006	UniProt	-	Pre-focus
UniProtKB	Q8N2Q7	NLGN1	NLGN1	-	GO:0016080	synaptic vesicle targeting	Process	ISS	GO_REF:0000024	UniProtKB:Q99K10	9606	Human	20041006	UniProt	-	Pre-focus
UniProtKB	Q8N2Q7	NLGN1	NLGN1	-	GO:0016339	calcium-dependent cell-cell adhesion	Process	ISS	GO_REF:0000024	UniProtKB:Q62765	9606	Human	20041006	UniProt	-	Pre-focus
UniProtKB	Q8N2Q7	NLGN1	NLGN1	-	GO:0045664	regulation of neuron differentiation	Process	ISS	GO_REF:0000024	UniProtKB:Q99K10	9606	Human	20041006	UniProt	-	Pre-focus
UniProtKB	Q99K10	Nlgn1	Nlgn1	-	GO:0016020	membrane	Component	IEA	GO_REF:0000002	InterPro:IPR000460	10090	Mouse	20140315	InterPro	-	Automatic
UniProtKB	Q99K10	Nlgn1	Nlgn1	-	GO:0009986	cell surface	Component	IEA	GO_REF:0000019	Ensembl:ENSRNOP00000049486	10090	Mouse	20140315	Ensembl	-	Automatic
UniProtKB	Q99K10	Nlgn1	Nlgn1	-	GO:0017146	N-methyl-D-aspartate selective glutamate receptor complex	Component	IEA	GO_REF:0000019	Ensembl:ENSRNOP00000049486	10090	Mouse	20140315	Ensembl	-	Automatic
UniProtKB	Q99K10	Nlgn1	Nlgn1	-	GO:0030425	dendrite	Component	IEA	GO_REF:0000019	Ensembl:ENSRNOP00000049486	10090	Mouse	20140315	Ensembl	-	Automatic
UniProtKB	Q99K10	Nlgn1	Nlgn1	-	GO:0032433	filopodium tip	Component	IEA	GO_REF:0000019	Ensembl:ENSRNOP00000049486	10090	Mouse	20140315	Ensembl	-	Automatic
UniProtKB	Q99K10	Nlgn1	Nlgn1	-	GO:0045202	synapse	Component	IEA	GO_REF:0000019	Ensembl:ENSRNOP00000049486	10090	Mouse	20140315	Ensembl	-	Automatic
UniProtKB	Q99K10	Nlgn1	Nlgn1	-	GO:0005886	plasma membrane	Component	IEA	GO_REF:0000037	UniProtKB-KW:KW-1003	10090	Mouse	20140315	UniProt	-	Automatic
UniProtKB	Q99K10	Nlgn1	Nlgn1	-	GO:0016020	membrane	Component	IEA	GO_REF:0000037	UniProtKB-KW:KW-0472	10090	Mouse	20140315	UniProt	-	Automatic
UniProtKB	Q99K10	Nlgn1	Nlgn1	-	GO:0016021	integral component of membrane	Component	IEA	GO_REF:0000037	UniProtKB-KW:KW-0812	10090	Mouse	20140315	UniProt	-	Automatic
UniProtKB	Q99K10	Nlgn1	Nlgn1	-	GO:0030054	cell junction	Component	IEA	GO_REF:0000037	UniProtKB-KW:KW-0965	10090	Mouse	20140315	UniProt	-	Automatic
UniProtKB	Q99K10	Nlgn1	Nlgn1	-	GO:0045202	synapse	Component	IEA	GO_REF:0000037	UniProtKB-KW:KW-0770	10090	Mouse	20140315	UniProt	-	Automatic
UniProtKB	Q99K10	Nlgn1	Nlgn1	-	GO:0045211	postsynaptic membrane	Component	IEA	GO_REF:0000037	UniProtKB-KW:KW-0628	10090	Mouse	20140315	UniProt	-	Automatic
UniProtKB	Q99K10	Nlgn1	Nlgn1	-	GO:0005886	plasma membrane	Component	IEA	GO_REF:0000039	UniProtKB-SubCell:SL-0039	10090	Mouse	20140315	UniProt	-	Automatic
UniProtKB	Q99K10	Nlgn1	Nlgn1	-	GO:0014069	postsynaptic density	Component	IEA	GO_REF:0000039	UniProtKB-SubCell:SL-0297	10090	Mouse	20140315	UniProt	-	Automatic
UniProtKB	Q99K10	Nlgn1	Nlgn1	-	GO:0045202	synapse	Component	IEA	GO_REF:0000039	UniProtKB-SubCell:SL-0258	10090	Mouse	20140315	UniProt	-	Automatic
UniProtKB	Q99K10	Nlgn1	Nlgn1	-	GO:0009986	cell surface	Component	ISS	GO_REF:0000024	UniProtKB:Q62765	10090	Mouse	20110818	BHF-UCL	-	Focus
UniProtKB	Q99K10	Nlgn1	Nlgn1	-	GO:0030425	dendrite	Component	ISS	GO_REF:0000024	UniProtKB:Q62765	10090	Mouse	20110818	BHF-UCL	-	Focus
UniProtKB	Q99K10	Nlgn1	Nlgn1	-	GO:0032433	filopodium tip	Component	ISS	GO_REF:0000024	UniProtKB:Q62765	10090	Mouse	20131001	BHF-UCL	-	Focus
UniProtKB	Q99K10	Nlgn1	Nlgn1	-	GO:0060076	excitatory synapse	Component	IC	PMID:15620359	GO:0007416	10090	Mouse	20110629	BHF-UCL	-	Focus
UniProtKB	Q99K10	Nlgn1	Nlgn1	-	GO:0060076	excitatory synapse	Component	IC	PMID:17582332	GO:2000463	10090	Mouse	20110629	BHF-UCL	-	Focus
UniProtKB	Q99K10	Nlgn1	Nlgn1	-	GO:0009986	cell surface	Component	IBA	GO_REF:0000033	PANTHER:PTN000168538	10090	Mouse	20110614	RefGenome	-	Other
UniProtKB	Q99K10	Nlgn1	Nlgn1	-	GO:0009897	external side of plasma membrane	Component	IDA	PMID:20573900	-	10090	Mouse	20130219	MGI	-	Other
UniProtKB	Q99K10	Nlgn1	Nlgn1	-	GO:0009986	cell surface	Component	IDA	PMID:23791195	-	10090	Mouse	20140203	MGI	-	Other
UniProtKB	Q99K10	Nlgn1	Nlgn1	-	GO:0045202	synapse	Component	ISS	GO_REF:0000024	UniProtKB:Q62765	10090	Mouse	20041006	UniProt	-	Pre-focus
UniProtKB	Q99K10	Nlgn1	Nlgn1	-	GO:0005887	integral component of plasma membrane	Component	IMP	PMID:10892652	-	10090	Mouse	20030815	UniProt	-	Pre-focus
UniProtKB	Q99K10	Nlgn1	Nlgn1	-	GO:0045202	synapse	Component	IDA	PMID:12202822	-	10090	Mouse	20030725	MGI	-	Pre-focus
UniProtKB	Q99K10	Nlgn1	Nlgn1	-	GO:0045202	synapse	Component	IDA	PMID:15681343	-	10090	Mouse	20051216	MGI	-	Pre-focus
UniProtKB	Q99K10	Nlgn1	Nlgn1	-	GO:0050839	cell adhesion molecule binding	Function	IEA	GO_REF:0000019	Ensembl:ENSRNOP00000049486	10090	Mouse	20140315	Ensembl	-	Automatic
UniProtKB	Q99K10	Nlgn1	Nlgn1	-	GO:0046983	protein dimerization activity	Function	IEA	GO_REF:0000019	Ensembl:ENSRNOP00000049486	10090	Mouse	20140315	Ensembl	-	Automatic
UniProtKB	Q99K10	Nlgn1	Nlgn1	-	GO:0004872	receptor activity	Function	IEA	GO_REF:0000019	Ensembl:ENSRNOP00000049486	10090	Mouse	20140315	Ensembl	-	Automatic
UniProtKB	Q99K10	Nlgn1	Nlgn1	-	GO:0046983	protein dimerization activity	Function	ISS	GO_REF:0000024	UniProtKB:Q62765	10090	Mouse	20110818	BHF-UCL	-	Focus
UniProtKB	Q99K10	Nlgn1	Nlgn1	-	GO:0042043	neurexin family protein binding	Function	IPI	PMID:12796785	UniProtKB:P0DI97	10090	Mouse	20110713	BHF-UCL	-	Focus
UniProtKB	Q99K10	Nlgn1	Nlgn1	-	GO:0042043	neurexin family protein binding	Function	IPI	PMID:19098102	UniProtKB:P0DI97	10090	Mouse	20110713	BHF-UCL	-	Focus
UniProtKB	Q99K10	Nlgn1	Nlgn1	-	GO:0004872	receptor activity	Function	IBA	GO_REF:0000033	PANTHER:PTN000168538	10090	Mouse	20110614	RefGenome	-	Other
UniProtKB	Q99K10	Nlgn1	Nlgn1	-	GO:0005515	protein binding	Function	IPI	PMID:19816407	UniProtKB:O14522	10090	Mouse	20140316	IntAct	-	Other
UniProtKB	Q99K10	Nlgn1	Nlgn1	-	GO:0042043	neurexin family protein binding	Function	IMP	PMID:10892652	-	10090	Mouse	20030815	UniProt	-	Pre-focus
UniProtKB	Q99K10	Nlgn1	Nlgn1	-	GO:0007155	cell adhesion	Process	IEA	GO_REF:0000002	InterPro:IPR000460	10090	Mouse	20140315	InterPro	-	Automatic
UniProtKB	Q99K10	Nlgn1	Nlgn1	-	GO:0006605	protein targeting	Process	IEA	GO_REF:0000019	Ensembl:ENSRNOP00000049486	10090	Mouse	20140315	Ensembl	-	Automatic
UniProtKB	Q99K10	Nlgn1	Nlgn1	-	GO:0007158	neuron cell-cell adhesion	Process	IEA	GO_REF:0000019	Ensembl:ENSRNOP00000049486	10090	Mouse	20140315	Ensembl	-	Automatic
UniProtKB	Q99K10	Nlgn1	Nlgn1	-	GO:0016339	calcium-dependent cell-cell adhesion	Process	IEA	GO_REF:0000019	Ensembl:ENSRNOP00000049486	10090	Mouse	20140315	Ensembl	-	Automatic
UniProtKB	Q99K10	Nlgn1	Nlgn1	-	GO:0032230	positive regulation of synaptic transmission, GABAergic	Process	IEA	GO_REF:0000019	Ensembl:ENSRNOP00000049486	10090	Mouse	20140315	Ensembl	-	Automatic
UniProtKB	Q99K10	Nlgn1	Nlgn1	-	GO:0048789	cytoskeletal matrix organization at active zone	Process	IEA	GO_REF:0000019	Ensembl:ENSRNOP00000049486	10090	Mouse	20140315	Ensembl	-	Automatic
UniProtKB	Q99K10	Nlgn1	Nlgn1	-	GO:0050808	synapse organization	Process	IEA	GO_REF:0000019	Ensembl:ENSRNOP00000049486	10090	Mouse	20140315	Ensembl	-	Automatic
UniProtKB	Q99K10	Nlgn1	Nlgn1	-	GO:0051290	protein heterotetramerization	Process	IEA	GO_REF:0000019	Ensembl:ENSRNOP00000049486	10090	Mouse	20140315	Ensembl	-	Automatic
UniProtKB	Q99K10	Nlgn1	Nlgn1	-	GO:0051491	positive regulation of filopodium assembly	Process	IEA	GO_REF:0000019	Ensembl:ENSRNOP00000049486	10090	Mouse	20140315	Ensembl	-	Automatic
UniProtKB	Q99K10	Nlgn1	Nlgn1	-	GO:0051965	positive regulation of synapse assembly	Process	IEA	GO_REF:0000019	Ensembl:ENSRNOP00000049486	10090	Mouse	20140315	Ensembl	-	Automatic
UniProtKB	Q99K10	Nlgn1	Nlgn1	-	GO:0051968	positive regulation of synaptic transmission, glutamatergic	Process	IEA	GO_REF:0000019	Ensembl:ENSRNOP00000049486	10090	Mouse	20140315	Ensembl	-	Automatic
UniProtKB	Q99K10	Nlgn1	Nlgn1	-	GO:0060999	positive regulation of dendritic spine development	Process	IEA	GO_REF:0000019	Ensembl:ENSRNOP00000049486	10090	Mouse	20140315	Ensembl	-	Automatic
UniProtKB	Q99K10	Nlgn1	Nlgn1	-	GO:0072553	terminal button organization	Process	IEA	GO_REF:0000019	Ensembl:ENSRNOP00000049486	10090	Mouse	20140315	Ensembl	-	Automatic
UniProtKB	Q99K10	Nlgn1	Nlgn1	-	GO:0097105	presynaptic membrane assembly	Process	IEA	GO_REF:0000019	Ensembl:ENSRNOP00000049486	10090	Mouse	20140315	Ensembl	-	Automatic
UniProtKB	Q99K10	Nlgn1	Nlgn1	-	GO:0097105	presynaptic membrane assembly	Process	IEA	GO_REF:0000019	Ensembl:ENSRNOP00000049486	10090	Mouse	20140315	Ensembl	-	Automatic
UniProtKB	Q99K10	Nlgn1	Nlgn1	-	GO:0097114	N-methyl-D-aspartate receptor clustering	Process	IEA	GO_REF:0000019	Ensembl:ENSRNOP00000049486	10090	Mouse	20140315	Ensembl	-	Automatic
UniProtKB	Q99K10	Nlgn1	Nlgn1	-	GO:1900029	positive regulation of ruffle assembly	Process	IEA	GO_REF:0000019	Ensembl:ENSRNOP00000049486	10090	Mouse	20140315	Ensembl	-	Automatic
UniProtKB	Q99K10	Nlgn1	Nlgn1	-	GO:1900244	positive regulation of synaptic vesicle endocytosis	Process	IEA	GO_REF:0000019	Ensembl:ENSRNOP00000049486	10090	Mouse	20140315	Ensembl	-	Automatic
UniProtKB	Q99K10	Nlgn1	Nlgn1	-	GO:1900244	positive regulation of synaptic vesicle endocytosis	Process	IEA	GO_REF:0000019	Ensembl:ENSRNOP00000049486	10090	Mouse	20140315	Ensembl	-	Automatic
UniProtKB	Q99K10	Nlgn1	Nlgn1	-	GO:2000302	positive regulation of synaptic vesicle exocytosis	Process	IEA	GO_REF:0000019	Ensembl:ENSRNOP00000049486	10090	Mouse	20140315	Ensembl	-	Automatic
UniProtKB	Q99K10	Nlgn1	Nlgn1	-	GO:2000302	positive regulation of synaptic vesicle exocytosis	Process	IEA	GO_REF:0000019	Ensembl:ENSRNOP00000049486	10090	Mouse	20140315	Ensembl	-	Automatic
UniProtKB	Q99K10	Nlgn1	Nlgn1	-	GO:2000310	regulation of N-methyl-D-aspartate selective glutamate receptor activity	Process	IEA	GO_REF:0000019	Ensembl:ENSRNOP00000049486	10090	Mouse	20140315	Ensembl	-	Automatic
UniProtKB	Q99K10	Nlgn1	Nlgn1	-	GO:2000311	regulation of alpha-amino-3-hydroxy-5-methyl-4-isoxazole propionate selective glutamate receptor activity	Process	IEA	GO_REF:0000019	Ensembl:ENSRNOP00000049486	10090	Mouse	20140315	Ensembl	-	Automatic
UniProtKB	Q99K10	Nlgn1	Nlgn1	-	GO:2000463	positive regulation of excitatory postsynaptic membrane potential	Process	IEA	GO_REF:0000019	Ensembl:ENSRNOP00000049486	10090	Mouse	20140315	Ensembl	-	Automatic
UniProtKB	Q99K10	Nlgn1	Nlgn1	-	GO:0007155	cell adhesion	Process	IEA	GO_REF:0000037	UniProtKB-KW:KW-0130	10090	Mouse	20140315	UniProt	-	Automatic
UniProtKB	Q99K10	Nlgn1	Nlgn1	-	GO:0051965	positive regulation of synapse assembly	Process	ISS	GO_REF:0000024	UniProtKB:Q62765	10090	Mouse	20110818	BHF-UCL	-	Focus
UniProtKB	Q99K10	Nlgn1	Nlgn1	-	GO:0051968	positive regulation of synaptic transmission, glutamatergic	Process	ISS	GO_REF:0000024	UniProtKB:Q62765	10090	Mouse	20110818	BHF-UCL	-	Focus
UniProtKB	Q99K10	Nlgn1	Nlgn1	-	GO:0060999	positive regulation of dendritic spine development	Process	ISS	GO_REF:0000024	UniProtKB:Q62765	10090	Mouse	20110818	BHF-UCL	-	Focus
UniProtKB	Q99K10	Nlgn1	Nlgn1	-	GO:2000311	regulation of alpha-amino-3-hydroxy-5-methyl-4-isoxazole propionate selective glutamate receptor activity	Process	ISS	GO_REF:0000024	UniProtKB:Q62765	10090	Mouse	20110818	BHF-UCL	-	Focus
UniProtKB	Q99K10	Nlgn1	Nlgn1	-	GO:0032230	positive regulation of synaptic transmission, GABAergic	Process	ISS	GO_REF:0000024	UniProtKB:Q62765	10090	Mouse	20131015	BHF-UCL	-	Focus
UniProtKB	Q99K10	Nlgn1	Nlgn1	-	GO:0051491	positive regulation of filopodium assembly	Process	ISS	GO_REF:0000024	UniProtKB:Q62765	10090	Mouse	20131015	BHF-UCL	-	Focus
UniProtKB	Q99K10	Nlgn1	Nlgn1	-	GO:0097114	N-methyl-D-aspartate receptor clustering	Process	ISS	GO_REF:0000024	UniProtKB:Q62765	10090	Mouse	20131015	BHF-UCL	-	Focus
UniProtKB	Q99K10	Nlgn1	Nlgn1	-	GO:0097091	synaptic vesicle clustering	Process	IDA	PMID:10892652	-	10090	Mouse	20130927	BHF-UCL	-	Focus
UniProtKB	Q99K10	Nlgn1	Nlgn1	-	GO:0097105	presynaptic membrane assembly	Process	IDA	PMID:10892652	-	10090	Mouse	20130927	BHF-UCL	-	Focus
UniProtKB	Q99K10	Nlgn1	Nlgn1	-	GO:0097105	presynaptic membrane assembly	Process	IDA	PMID:10892652	-	10090	Mouse	20130927	BHF-UCL	-	Focus
UniProtKB	Q99K10	Nlgn1	Nlgn1	-	GO:0007157	heterophilic cell-cell adhesion	Process	IDA	PMID:12796785	-	10090	Mouse	20110704	BHF-UCL	-	Focus
UniProtKB	Q99K10	Nlgn1	Nlgn1	-	GO:0007158	neuron cell-cell adhesion	Process	IDA	PMID:12796785	-	10090	Mouse	20110704	BHF-UCL	-	Focus
UniProtKB	Q99K10	Nlgn1	Nlgn1	-	GO:0016339	calcium-dependent cell-cell adhesion	Process	IDA	PMID:12796785	-	10090	Mouse	20110704	BHF-UCL	-	Focus
UniProtKB	Q99K10	Nlgn1	Nlgn1	-	GO:0051260	protein homooligomerization	Process	IDA	PMID:12796785	-	10090	Mouse	20110704	BHF-UCL	-	Focus
UniProtKB	Q99K10	Nlgn1	Nlgn1	-	GO:0045184	establishment of protein localization	Process	IMP	PMID:12796785	-	10090	Mouse	20110713	BHF-UCL	-	Focus
UniProtKB	Q99K10	Nlgn1	Nlgn1	-	GO:0097091	synaptic vesicle clustering	Process	IDA	PMID:12796785	-	10090	Mouse	20110811	BHF-UCL	-	Focus
UniProtKB	Q99K10	Nlgn1	Nlgn1	-	GO:0097104	postsynaptic membrane assembly	Process	IDA	PMID:12796785	-	10090	Mouse	20110811	BHF-UCL	-	Focus
UniProtKB	Q99K10	Nlgn1	Nlgn1	-	GO:0097104	postsynaptic membrane assembly	Process	IDA	PMID:12796785	-	10090	Mouse	20110811	BHF-UCL	-	Focus
UniProtKB	Q99K10	Nlgn1	Nlgn1	-	GO:0097105	presynaptic membrane assembly	Process	IDA	PMID:12796785	-	10090	Mouse	20110811	BHF-UCL	-	Focus
UniProtKB	Q99K10	Nlgn1	Nlgn1	-	GO:0097105	presynaptic membrane assembly	Process	IDA	PMID:12796785	-	10090	Mouse	20110811	BHF-UCL	-	Focus
UniProtKB	Q99K10	Nlgn1	Nlgn1	-	GO:0097113	alpha-amino-3-hydroxy-5-methyl-4-isoxazole propionate selective glutamate receptor clustering	Process	IDA	PMID:12796785	-	10090	Mouse	20110811	BHF-UCL	-	Focus
UniProtKB	Q99K10	Nlgn1	Nlgn1	-	GO:0097115	neurexin clustering involved in presynaptic membrane assembly	Process	IDA	PMID:12796785	-	10090	Mouse	20110811	BHF-UCL	-	Focus
UniProtKB	Q99K10	Nlgn1	Nlgn1	-	GO:0097119	postsynaptic density protein 95 clustering	Process	IDA	PMID:12796785	-	10090	Mouse	20110811	BHF-UCL	-	Focus
UniProtKB	Q99K10	Nlgn1	Nlgn1	-	GO:0097120	receptor localization to synapse	Process	IDA	PMID:12796785	-	10090	Mouse	20110811	BHF-UCL	-	Focus
UniProtKB	Q99K10	Nlgn1	Nlgn1	-	GO:0035418	protein localization to synapse	Process	IDA	PMID:15620359	-	10090	Mouse	20110629	BHF-UCL	-	Focus
UniProtKB	Q99K10	Nlgn1	Nlgn1	-	GO:0097104	postsynaptic membrane assembly	Process	IDA	PMID:15620359	-	10090	Mouse	20110811	BHF-UCL	-	Focus
UniProtKB	Q99K10	Nlgn1	Nlgn1	-	GO:0097104	postsynaptic membrane assembly	Process	IDA	PMID:15620359	-	10090	Mouse	20110811	BHF-UCL	-	Focus
UniProtKB	Q99K10	Nlgn1	Nlgn1	-	GO:0097105	presynaptic membrane assembly	Process	IDA	PMID:15620359	-	10090	Mouse	20110811	BHF-UCL	-	Focus
UniProtKB	Q99K10	Nlgn1	Nlgn1	-	GO:0097105	presynaptic membrane assembly	Process	IDA	PMID:15620359	-	10090	Mouse	20110811	BHF-UCL	-	Focus
UniProtKB	Q99K10	Nlgn1	Nlgn1	-	GO:0097119	postsynaptic density protein 95 clustering	Process	IDA	PMID:15620359	-	10090	Mouse	20110811	BHF-UCL	-	Focus
UniProtKB	Q99K10	Nlgn1	Nlgn1	-	GO:2000310	regulation of N-methyl-D-aspartate selective glutamate receptor activity	Process	IDA	PMID:17582332	-	10090	Mouse	20110304	BHF-UCL	-	Focus
UniProtKB	Q99K10	Nlgn1	Nlgn1	-	GO:2000463	positive regulation of excitatory postsynaptic membrane potential	Process	IDA	PMID:17582332	-	10090	Mouse	20110624	BHF-UCL	-	Focus
UniProtKB	Q99K10	Nlgn1	Nlgn1	-	GO:0048789	cytoskeletal matrix organization at active zone	Process	IMP	PMID:19628693	-	10090	Mouse	20120328	BHF-UCL	-	Focus
UniProtKB	Q99K10	Nlgn1	Nlgn1	-	GO:0072553	terminal button organization	Process	IMP	PMID:19628693	-	10090	Mouse	20120328	BHF-UCL	-	Focus
UniProtKB	Q99K10	Nlgn1	Nlgn1	-	GO:1900244	positive regulation of synaptic vesicle endocytosis	Process	IMP	PMID:19628693	-	10090	Mouse	20120328	BHF-UCL	-	Focus
UniProtKB	Q99K10	Nlgn1	Nlgn1	-	GO:1900244	positive regulation of synaptic vesicle endocytosis	Process	IMP	PMID:19628693	-	10090	Mouse	20120328	BHF-UCL	-	Focus
UniProtKB	Q99K10	Nlgn1	Nlgn1	-	GO:2000302	positive regulation of synaptic vesicle exocytosis	Process	IMP	PMID:19628693	-	10090	Mouse	20120328	BHF-UCL	-	Focus
UniProtKB	Q99K10	Nlgn1	Nlgn1	-	GO:2000302	positive regulation of synaptic vesicle exocytosis	Process	IMP	PMID:19628693	-	10090	Mouse	20120328	BHF-UCL	-	Focus
UniProtKB	Q99K10	Nlgn1	Nlgn1	-	GO:0097113	alpha-amino-3-hydroxy-5-methyl-4-isoxazole propionate selective glutamate receptor clustering	Process	IMP	PMID:21940442	-	10090	Mouse	20120503	BHF-UCL	-	Focus
UniProtKB	Q99K10	Nlgn1	Nlgn1	-	GO:0051965	positive regulation of synapse assembly	Process	IDA	PMID:21356198	-	10090	Mouse	20120105	MGI	-	Other
UniProtKB	Q99K10	Nlgn1	Nlgn1	-	GO:0050808	synapse organization	Process	IGI	PMID:21788371	MGI:MGI:2389173|MGI:MGI:2389174|MGI:MGI:2444609	10090	Mouse	20120509	MGI	-	Other
UniProtKB	Q99K10	Nlgn1	Nlgn1	-	GO:0016339	calcium-dependent cell-cell adhesion	Process	ISS	GO_REF:0000024	UniProtKB:Q62765	10090	Mouse	20041006	UniProt	-	Pre-focus
UniProtKB	Q99K10	Nlgn1	Nlgn1	-	GO:0007399	nervous system development	Process	IDA	PMID:10892652	-	10090	Mouse	20030815	UniProt	-	Pre-focus
UniProtKB	Q99K10	Nlgn1	Nlgn1	-	GO:0007416	synapse assembly	Process	IDA	PMID:10892652	-	10090	Mouse	20030815	UniProt	-	Pre-focus
UniProtKB	Q99K10	Nlgn1	Nlgn1	-	GO:0007416	synapse assembly	Process	IDA	PMID:10892652	-	10090	Mouse	20030815	UniProt	-	Pre-focus
UniProtKB	Q99K10	Nlgn1	Nlgn1	-	GO:0016080	synaptic vesicle targeting	Process	IMP	PMID:10892652	-	10090	Mouse	20030815	UniProt	-	Pre-focus
UniProtKB	Q99K10	Nlgn1	Nlgn1	-	GO:0016080	synaptic vesicle targeting	Process	IMP	PMID:10892652	-	10090	Mouse	20030815	UniProt	-	Pre-focus
UniProtKB	Q99K10	Nlgn1	Nlgn1	-	GO:0016080	synaptic vesicle targeting	Process	IMP	PMID:10892652	-	10090	Mouse	20030815	UniProt	-	Pre-focus
UniProtKB	Q99K10	Nlgn1	Nlgn1	-	GO:0045664	regulation of neuron differentiation	Process	IDA	PMID:10892652	-	10090	Mouse	20030815	UniProt	-	Pre-focus
UniProtKB	Q99K10	Nlgn1	Nlgn1	-	GO:0050808	synapse organization	Process	ISO	PMID:15681343	UniProtKB:Q62765	10090	Mouse	20051216	MGI	-	Pre-focus
UniProtKB	Q99K10	Nlgn1	Nlgn1	-	GO:0002087	regulation of respiratory gaseous exchange by neurological system process	Process	IGI	PMID:16982420	MGI:MGI:2444609	10090	Mouse	20080214	MGI	-	Pre-focus
UniProtKB	Q99K10	Nlgn1	Nlgn1	-	GO:0050804	regulation of synaptic transmission	Process	IGI	PMID:16982420	MGI:MGI:2681835	10090	Mouse	20080214	MGI	-	Pre-focus
UniProtKB	Q62765	Nlgn1	Nlgn1	-	GO:0016020	membrane	Component	IEA	GO_REF:0000002	InterPro:IPR000460	10116	Rat	20140315	InterPro	-	Automatic
UniProtKB	Q62765	Nlgn1	Nlgn1	-	GO:0005887	integral component of plasma membrane	Component	IEA	GO_REF:0000019	Ensembl:ENSMUSP00000074565	10116	Rat	20140315	Ensembl	-	Automatic
UniProtKB	Q62765	Nlgn1	Nlgn1	-	GO:0009897	external side of plasma membrane	Component	IEA	GO_REF:0000019	Ensembl:ENSMUSP00000074565	10116	Rat	20140315	Ensembl	-	Automatic
UniProtKB	Q62765	Nlgn1	Nlgn1	-	GO:0005886	plasma membrane	Component	IEA	GO_REF:0000037	UniProtKB-KW:KW-1003	10116	Rat	20140315	UniProt	-	Automatic
UniProtKB	Q62765	Nlgn1	Nlgn1	-	GO:0016020	membrane	Component	IEA	GO_REF:0000037	UniProtKB-KW:KW-0472	10116	Rat	20140315	UniProt	-	Automatic
UniProtKB	Q62765	Nlgn1	Nlgn1	-	GO:0016021	integral component of membrane	Component	IEA	GO_REF:0000037	UniProtKB-KW:KW-0812	10116	Rat	20140315	UniProt	-	Automatic
UniProtKB	Q62765	Nlgn1	Nlgn1	-	GO:0030054	cell junction	Component	IEA	GO_REF:0000037	UniProtKB-KW:KW-0965	10116	Rat	20140315	UniProt	-	Automatic
UniProtKB	Q62765	Nlgn1	Nlgn1	-	GO:0045202	synapse	Component	IEA	GO_REF:0000037	UniProtKB-KW:KW-0770	10116	Rat	20140315	UniProt	-	Automatic
UniProtKB	Q62765	Nlgn1	Nlgn1	-	GO:0045211	postsynaptic membrane	Component	IEA	GO_REF:0000037	UniProtKB-KW:KW-0628	10116	Rat	20140315	UniProt	-	Automatic
UniProtKB	Q62765	Nlgn1	Nlgn1	-	GO:0005886	plasma membrane	Component	IEA	GO_REF:0000039	UniProtKB-SubCell:SL-0039	10116	Rat	20140315	UniProt	-	Automatic
UniProtKB	Q62765	Nlgn1	Nlgn1	-	GO:0014069	postsynaptic density	Component	IEA	GO_REF:0000039	UniProtKB-SubCell:SL-0297	10116	Rat	20140315	UniProt	-	Automatic
UniProtKB	Q62765	Nlgn1	Nlgn1	-	GO:0045202	synapse	Component	IEA	GO_REF:0000039	UniProtKB-SubCell:SL-0258	10116	Rat	20140315	UniProt	-	Automatic
UniProtKB	Q62765	Nlgn1	Nlgn1	-	GO:0005887	integral component of plasma membrane	Component	IDA	PMID:15797875	-	10116	Rat	20110307	BHF-UCL	-	Focus
UniProtKB	Q62765	Nlgn1	Nlgn1	-	GO:0009986	cell surface	Component	IDA	PMID:15797875	-	10116	Rat	20110307	BHF-UCL	-	Focus
UniProtKB	Q62765	Nlgn1	Nlgn1	-	GO:0030425	dendrite	Component	IDA	PMID:17582332	-	10116	Rat	20110304	BHF-UCL	-	Focus
UniProtKB	Q62765	Nlgn1	Nlgn1	-	GO:0045202	synapse	Component	IDA	PMID:17582332	-	10116	Rat	20110304	BHF-UCL	-	Focus
UniProtKB	Q62765	Nlgn1	Nlgn1	-	GO:0060076	excitatory synapse	Component	IC	PMID:17582332	GO:0060079	10116	Rat	20110304	BHF-UCL	-	Focus
UniProtKB	Q62765	Nlgn1	Nlgn1	colocalizes_with	GO:0017146	N-methyl-D-aspartate selective glutamate receptor complex	Component	IDA	PMID:19450252	-	10116	Rat	20111222	BHF-UCL	-	Focus
UniProtKB	Q62765	Nlgn1	Nlgn1	-	GO:0032433	filopodium tip	Component	IDA	PMID:19450252	-	10116	Rat	20111223	BHF-UCL	-	Focus
UniProtKB	Q62765	Nlgn1	Nlgn1	-	GO:0009986	cell surface	Component	IDA	PMID:19730411	-	10116	Rat	20110620	BHF-UCL	-	Focus
UniProtKB	Q62765	Nlgn1	Nlgn1	-	GO:0060076	excitatory synapse	Component	IC	PMID:19730411	GO:2000463	10116	Rat	20110620	BHF-UCL	-	Focus
UniProtKB	Q62765	Nlgn1	Nlgn1	-	GO:0005887	integral component of plasma membrane	Component	ISS	GO_REF:0000024	UniProtKB:Q99K10	10116	Rat	20041006	UniProt	-	Pre-focus
UniProtKB	Q62765	Nlgn1	Nlgn1	-	GO:0045202	synapse	Component	IDA	PMID:9278515	-	10116	Rat	20030815	UniProt	-	Pre-focus
UniProtKB	Q62765	Nlgn1	Nlgn1	-	GO:0042043	neurexin family protein binding	Function	IEA	GO_REF:0000019	Ensembl:ENSMUSP00000074565	10116	Rat	20140315	Ensembl	-	Automatic
UniProtKB	Q62765	Nlgn1	Nlgn1	-	GO:0050839	cell adhesion molecule binding	Function	IPI	PMID:15797875	UniProtKB:Q63373	10116	Rat	20110307	BHF-UCL	-	Focus
UniProtKB	Q62765	Nlgn1	Nlgn1	-	GO:0042043	neurexin family protein binding	Function	IPI	PMID:15797875	UniProtKB:Q63373	10116	Rat	20110307	BHF-UCL	-	Focus
UniProtKB	Q62765	Nlgn1	Nlgn1	-	GO:0004872	receptor activity	Function	IDA	PMID:15797875	-	10116	Rat	20110307	BHF-UCL	-	Focus
UniProtKB	Q62765	Nlgn1	Nlgn1	-	GO:0042043	neurexin family protein binding	Function	IPI	PMID:19730411	UniProtKB:Q63373	10116	Rat	20110620	BHF-UCL	-	Focus
UniProtKB	Q62765	Nlgn1	Nlgn1	-	GO:0046983	protein dimerization activity	Function	IDA	PMID:19730411	-	10116	Rat	20110620	BHF-UCL	-	Focus
UniProtKB	Q62765	Nlgn1	Nlgn1	-	GO:0050839	cell adhesion molecule binding	Function	IPI	PMID:19730411	UniProtKB:Q63373	10116	Rat	20110811	BHF-UCL	-	Focus
UniProtKB	Q62765	Nlgn1	Nlgn1	-	GO:0005515	protein binding	Function	IPI	PMID:19730411	UniProtKB:Q28146	10116	Rat	20120708	BHF-UCL	-	Focus
UniProtKB	Q62765	Nlgn1	Nlgn1	-	GO:0005515	protein binding	Function	IPI	PMID:20543817	UniProtKB:Q63373	10116	Rat	20140316	IntAct	-	Other
UniProtKB	Q62765	Nlgn1	Nlgn1	-	GO:0042043	neurexin family protein binding	Function	ISS	GO_REF:0000024	UniProtKB:Q99K10	10116	Rat	20041006	UniProt	-	Pre-focus
UniProtKB	Q62765	Nlgn1	Nlgn1	-	GO:0042043	neurexin family protein binding	Function	IPI	PMID:18093522	RGD:628659	10116	Rat	20091116	RGD	-	Pre-focus
UniProtKB	Q62765	Nlgn1	Nlgn1	-	GO:0007155	cell adhesion	Process	IEA	GO_REF:0000002	InterPro:IPR000460	10116	Rat	20140315	InterPro	-	Automatic
UniProtKB	Q62765	Nlgn1	Nlgn1	-	GO:0002087	regulation of respiratory gaseous exchange by neurological system process	Process	IEA	GO_REF:0000019	Ensembl:ENSMUSP00000074565	10116	Rat	20140315	Ensembl	-	Automatic
UniProtKB	Q62765	Nlgn1	Nlgn1	-	GO:0007157	heterophilic cell-cell adhesion	Process	IEA	GO_REF:0000019	Ensembl:ENSMUSP00000074565	10116	Rat	20140315	Ensembl	-	Automatic
UniProtKB	Q62765	Nlgn1	Nlgn1	-	GO:0007158	neuron cell-cell adhesion	Process	IEA	GO_REF:0000019	Ensembl:ENSMUSP00000074565	10116	Rat	20140315	Ensembl	-	Automatic
UniProtKB	Q62765	Nlgn1	Nlgn1	-	GO:0007399	nervous system development	Process	IEA	GO_REF:0000019	Ensembl:ENSMUSP00000074565	10116	Rat	20140315	Ensembl	-	Automatic
UniProtKB	Q62765	Nlgn1	Nlgn1	-	GO:0007416	synapse assembly	Process	IEA	GO_REF:0000019	Ensembl:ENSMUSP00000074565	10116	Rat	20140315	Ensembl	-	Automatic
UniProtKB	Q62765	Nlgn1	Nlgn1	-	GO:0007416	synapse assembly	Process	IEA	GO_REF:0000019	Ensembl:ENSMUSP00000074565	10116	Rat	20140315	Ensembl	-	Automatic
UniProtKB	Q62765	Nlgn1	Nlgn1	-	GO:0016080	synaptic vesicle targeting	Process	IEA	GO_REF:0000019	Ensembl:ENSMUSP00000074565	10116	Rat	20140315	Ensembl	-	Automatic
UniProtKB	Q62765	Nlgn1	Nlgn1	-	GO:0016080	synaptic vesicle targeting	Process	IEA	GO_REF:0000019	Ensembl:ENSMUSP00000074565	10116	Rat	20140315	Ensembl	-	Automatic
UniProtKB	Q62765	Nlgn1	Nlgn1	-	GO:0016080	synaptic vesicle targeting	Process	IEA	GO_REF:0000019	Ensembl:ENSMUSP00000074565	10116	Rat	20140315	Ensembl	-	Automatic
UniProtKB	Q62765	Nlgn1	Nlgn1	-	GO:0035418	protein localization to synapse	Process	IEA	GO_REF:0000019	Ensembl:ENSMUSP00000074565	10116	Rat	20140315	Ensembl	-	Automatic
UniProtKB	Q62765	Nlgn1	Nlgn1	-	GO:0045184	establishment of protein localization	Process	IEA	GO_REF:0000019	Ensembl:ENSMUSP00000074565	10116	Rat	20140315	Ensembl	-	Automatic
UniProtKB	Q62765	Nlgn1	Nlgn1	-	GO:0045664	regulation of neuron differentiation	Process	IEA	GO_REF:0000019	Ensembl:ENSMUSP00000074565	10116	Rat	20140315	Ensembl	-	Automatic
UniProtKB	Q62765	Nlgn1	Nlgn1	-	GO:0048789	cytoskeletal matrix organization at active zone	Process	IEA	GO_REF:0000019	Ensembl:ENSMUSP00000074565	10116	Rat	20140315	Ensembl	-	Automatic
UniProtKB	Q62765	Nlgn1	Nlgn1	-	GO:0050804	regulation of synaptic transmission	Process	IEA	GO_REF:0000019	Ensembl:ENSMUSP00000074565	10116	Rat	20140315	Ensembl	-	Automatic
UniProtKB	Q62765	Nlgn1	Nlgn1	-	GO:0051260	protein homooligomerization	Process	IEA	GO_REF:0000019	Ensembl:ENSMUSP00000074565	10116	Rat	20140315	Ensembl	-	Automatic
UniProtKB	Q62765	Nlgn1	Nlgn1	-	GO:0072553	terminal button organization	Process	IEA	GO_REF:0000019	Ensembl:ENSMUSP00000074565	10116	Rat	20140315	Ensembl	-	Automatic
UniProtKB	Q62765	Nlgn1	Nlgn1	-	GO:0097091	synaptic vesicle clustering	Process	IEA	GO_REF:0000019	Ensembl:ENSMUSP00000074565	10116	Rat	20140315	Ensembl	-	Automatic
UniProtKB	Q62765	Nlgn1	Nlgn1	-	GO:0097104	postsynaptic membrane assembly	Process	IEA	GO_REF:0000019	Ensembl:ENSMUSP00000074565	10116	Rat	20140315	Ensembl	-	Automatic
UniProtKB	Q62765	Nlgn1	Nlgn1	-	GO:0097104	postsynaptic membrane assembly	Process	IEA	GO_REF:0000019	Ensembl:ENSMUSP00000074565	10116	Rat	20140315	Ensembl	-	Automatic
UniProtKB	Q62765	Nlgn1	Nlgn1	-	GO:0097105	presynaptic membrane assembly	Process	IEA	GO_REF:0000019	Ensembl:ENSMUSP00000074565	10116	Rat	20140315	Ensembl	-	Automatic
UniProtKB	Q62765	Nlgn1	Nlgn1	-	GO:0097105	presynaptic membrane assembly	Process	IEA	GO_REF:0000019	Ensembl:ENSMUSP00000074565	10116	Rat	20140315	Ensembl	-	Automatic
UniProtKB	Q62765	Nlgn1	Nlgn1	-	GO:0097113	alpha-amino-3-hydroxy-5-methyl-4-isoxazole propionate selective glutamate receptor clustering	Process	IEA	GO_REF:0000019	Ensembl:ENSMUSP00000074565	10116	Rat	20140315	Ensembl	-	Automatic
UniProtKB	Q62765	Nlgn1	Nlgn1	-	GO:0097115	neurexin clustering involved in presynaptic membrane assembly	Process	IEA	GO_REF:0000019	Ensembl:ENSMUSP00000074565	10116	Rat	20140315	Ensembl	-	Automatic
UniProtKB	Q62765	Nlgn1	Nlgn1	-	GO:0097119	postsynaptic density protein 95 clustering	Process	IEA	GO_REF:0000019	Ensembl:ENSMUSP00000074565	10116	Rat	20140315	Ensembl	-	Automatic
UniProtKB	Q62765	Nlgn1	Nlgn1	-	GO:0097120	receptor localization to synapse	Process	IEA	GO_REF:0000019	Ensembl:ENSMUSP00000074565	10116	Rat	20140315	Ensembl	-	Automatic
UniProtKB	Q62765	Nlgn1	Nlgn1	-	GO:1900244	positive regulation of synaptic vesicle endocytosis	Process	IEA	GO_REF:0000019	Ensembl:ENSMUSP00000074565	10116	Rat	20140315	Ensembl	-	Automatic
UniProtKB	Q62765	Nlgn1	Nlgn1	-	GO:1900244	positive regulation of synaptic vesicle endocytosis	Process	IEA	GO_REF:0000019	Ensembl:ENSMUSP00000074565	10116	Rat	20140315	Ensembl	-	Automatic
UniProtKB	Q62765	Nlgn1	Nlgn1	-	GO:2000302	positive regulation of synaptic vesicle exocytosis	Process	IEA	GO_REF:0000019	Ensembl:ENSMUSP00000074565	10116	Rat	20140315	Ensembl	-	Automatic
UniProtKB	Q62765	Nlgn1	Nlgn1	-	GO:2000302	positive regulation of synaptic vesicle exocytosis	Process	IEA	GO_REF:0000019	Ensembl:ENSMUSP00000074565	10116	Rat	20140315	Ensembl	-	Automatic
UniProtKB	Q62765	Nlgn1	Nlgn1	-	GO:2000310	regulation of N-methyl-D-aspartate selective glutamate receptor activity	Process	IEA	GO_REF:0000019	Ensembl:ENSMUSP00000074565	10116	Rat	20140315	Ensembl	-	Automatic
UniProtKB	Q62765	Nlgn1	Nlgn1	-	GO:2000463	positive regulation of excitatory postsynaptic membrane potential	Process	IEA	GO_REF:0000019	Ensembl:ENSMUSP00000074565	10116	Rat	20140315	Ensembl	-	Automatic
UniProtKB	Q62765	Nlgn1	Nlgn1	-	GO:0007155	cell adhesion	Process	IEA	GO_REF:0000037	UniProtKB-KW:KW-0130	10116	Rat	20140315	UniProt	-	Automatic
UniProtKB	Q62765	Nlgn1	Nlgn1	-	GO:0007157	heterophilic cell-cell adhesion	Process	ISS	GO_REF:0000024	UniProtKB:Q99K10	10116	Rat	20110818	BHF-UCL	-	Focus
UniProtKB	Q62765	Nlgn1	Nlgn1	-	GO:0045184	establishment of protein localization	Process	ISS	GO_REF:0000024	UniProtKB:Q99K10	10116	Rat	20110818	BHF-UCL	-	Focus
UniProtKB	Q62765	Nlgn1	Nlgn1	-	GO:0051260	protein homooligomerization	Process	ISS	GO_REF:0000024	UniProtKB:Q99K10	10116	Rat	20110818	BHF-UCL	-	Focus
UniProtKB	Q62765	Nlgn1	Nlgn1	-	GO:0097091	synaptic vesicle clustering	Process	ISS	GO_REF:0000024	UniProtKB:Q99K10	10116	Rat	20110818	BHF-UCL	-	Focus
UniProtKB	Q62765	Nlgn1	Nlgn1	-	GO:0097104	postsynaptic membrane assembly	Process	ISS	GO_REF:0000024	UniProtKB:Q99K10	10116	Rat	20110818	BHF-UCL	-	Focus
UniProtKB	Q62765	Nlgn1	Nlgn1	-	GO:0097104	postsynaptic membrane assembly	Process	ISS	GO_REF:0000024	UniProtKB:Q99K10	10116	Rat	20110818	BHF-UCL	-	Focus
UniProtKB	Q62765	Nlgn1	Nlgn1	-	GO:0097113	alpha-amino-3-hydroxy-5-methyl-4-isoxazole propionate selective glutamate receptor clustering	Process	ISS	GO_REF:0000024	UniProtKB:Q99K10	10116	Rat	20110818	BHF-UCL	-	Focus
UniProtKB	Q62765	Nlgn1	Nlgn1	-	GO:0097115	neurexin clustering involved in presynaptic membrane assembly	Process	ISS	GO_REF:0000024	UniProtKB:Q99K10	10116	Rat	20110818	BHF-UCL	-	Focus
UniProtKB	Q62765	Nlgn1	Nlgn1	-	GO:0097119	postsynaptic density protein 95 clustering	Process	ISS	GO_REF:0000024	UniProtKB:Q99K10	10116	Rat	20110818	BHF-UCL	-	Focus
UniProtKB	Q62765	Nlgn1	Nlgn1	-	GO:0097120	receptor localization to synapse	Process	ISS	GO_REF:0000024	UniProtKB:Q99K10	10116	Rat	20110818	BHF-UCL	-	Focus
UniProtKB	Q62765	Nlgn1	Nlgn1	-	GO:0035418	protein localization to synapse	Process	ISS	GO_REF:0000024	UniProtKB:Q99K10	10116	Rat	20131017	BHF-UCL	-	Focus
UniProtKB	Q62765	Nlgn1	Nlgn1	-	GO:0032230	positive regulation of synaptic transmission, GABAergic	Process	IDA	PMID:12930820	-	10116	Rat	20120314	BHF-UCL	-	Focus
UniProtKB	Q62765	Nlgn1	Nlgn1	-	GO:0051491	positive regulation of filopodium assembly	Process	IDA	PMID:12930820	-	10116	Rat	20120314	BHF-UCL	-	Focus
UniProtKB	Q62765	Nlgn1	Nlgn1	-	GO:1900029	positive regulation of ruffle assembly	Process	IDA	PMID:12930820	-	10116	Rat	20120314	BHF-UCL	-	Focus
UniProtKB	Q62765	Nlgn1	Nlgn1	-	GO:0007158	neuron cell-cell adhesion	Process	IDA	PMID:15797875	-	10116	Rat	20110307	BHF-UCL	-	Focus
UniProtKB	Q62765	Nlgn1	Nlgn1	-	GO:0007416	synapse assembly	Process	IDA	PMID:15797875	-	10116	Rat	20110307	BHF-UCL	-	Focus
UniProtKB	Q62765	Nlgn1	Nlgn1	-	GO:0007416	synapse assembly	Process	IDA	PMID:15797875	-	10116	Rat	20110307	BHF-UCL	-	Focus
UniProtKB	Q62765	Nlgn1	Nlgn1	-	GO:0051965	positive regulation of synapse assembly	Process	IDA	PMID:15797875	-	10116	Rat	20110307	BHF-UCL	-	Focus
UniProtKB	Q62765	Nlgn1	Nlgn1	-	GO:0097105	presynaptic membrane assembly	Process	IDA	PMID:15797875	-	10116	Rat	20110811	BHF-UCL	-	Focus
UniProtKB	Q62765	Nlgn1	Nlgn1	-	GO:0097105	presynaptic membrane assembly	Process	IDA	PMID:15797875	-	10116	Rat	20110811	BHF-UCL	-	Focus
UniProtKB	Q62765	Nlgn1	Nlgn1	-	GO:0051965	positive regulation of synapse assembly	Process	IDA	PMID:17582332	-	10116	Rat	20110304	BHF-UCL	-	Focus
UniProtKB	Q62765	Nlgn1	Nlgn1	-	GO:0060999	positive regulation of dendritic spine development	Process	IDA	PMID:17582332	-	10116	Rat	20110304	BHF-UCL	-	Focus
UniProtKB	Q62765	Nlgn1	Nlgn1	-	GO:1902533	positive regulation of intracellular signal transduction	Process	IDA	PMID:17582332	-	10116	Rat	20110304	BHF-UCL	-	Focus
UniProtKB	Q62765	Nlgn1	Nlgn1	-	GO:2000310	regulation of N-methyl-D-aspartate selective glutamate receptor activity	Process	IDA	PMID:17582332	-	10116	Rat	20110304	BHF-UCL	-	Focus
UniProtKB	Q62765	Nlgn1	Nlgn1	-	GO:2000311	regulation of alpha-amino-3-hydroxy-5-methyl-4-isoxazole propionate selective glutamate receptor activity	Process	IDA	PMID:17582332	-	10116	Rat	20110304	BHF-UCL	-	Focus
UniProtKB	Q62765	Nlgn1	Nlgn1	-	GO:2000463	positive regulation of excitatory postsynaptic membrane potential	Process	IDA	PMID:17582332	-	10116	Rat	20110624	BHF-UCL	-	Focus
UniProtKB	Q62765	Nlgn1	Nlgn1	-	GO:0097119	postsynaptic density protein 95 clustering	Process	IDA	PMID:19450252	-	10116	Rat	20111222	BHF-UCL	-	Focus
UniProtKB	Q62765	Nlgn1	Nlgn1	-	GO:0097114	N-methyl-D-aspartate receptor clustering	Process	IDA	PMID:19450252	-	10116	Rat	20111223	BHF-UCL	-	Focus
UniProtKB	Q62765	Nlgn1	Nlgn1	-	GO:0048789	cytoskeletal matrix organization at active zone	Process	IMP	PMID:19628693	-	10116	Rat	20120328	BHF-UCL	-	Focus
UniProtKB	Q62765	Nlgn1	Nlgn1	-	GO:0051968	positive regulation of synaptic transmission, glutamatergic	Process	IMP	PMID:19628693	-	10116	Rat	20120328	BHF-UCL	-	Focus
UniProtKB	Q62765	Nlgn1	Nlgn1	-	GO:0072553	terminal button organization	Process	IMP	PMID:19628693	-	10116	Rat	20120328	BHF-UCL	-	Focus
UniProtKB	Q62765	Nlgn1	Nlgn1	-	GO:0097091	synaptic vesicle clustering	Process	IMP	PMID:19628693	-	10116	Rat	20120328	BHF-UCL	-	Focus
UniProtKB	Q62765	Nlgn1	Nlgn1	-	GO:1900244	positive regulation of synaptic vesicle endocytosis	Process	IMP	PMID:19628693	-	10116	Rat	20120328	BHF-UCL	-	Focus
UniProtKB	Q62765	Nlgn1	Nlgn1	-	GO:1900244	positive regulation of synaptic vesicle endocytosis	Process	IMP	PMID:19628693	-	10116	Rat	20120328	BHF-UCL	-	Focus
UniProtKB	Q62765	Nlgn1	Nlgn1	-	GO:2000302	positive regulation of synaptic vesicle exocytosis	Process	IMP	PMID:19628693	-	10116	Rat	20120328	BHF-UCL	-	Focus
UniProtKB	Q62765	Nlgn1	Nlgn1	-	GO:2000302	positive regulation of synaptic vesicle exocytosis	Process	IMP	PMID:19628693	-	10116	Rat	20120328	BHF-UCL	-	Focus
UniProtKB	Q62765	Nlgn1	Nlgn1	-	GO:2000310	regulation of N-methyl-D-aspartate selective glutamate receptor activity	Process	IMP	PMID:19628693	-	10116	Rat	20120328	BHF-UCL	-	Focus
UniProtKB	Q62765	Nlgn1	Nlgn1	-	GO:2000463	positive regulation of excitatory postsynaptic membrane potential	Process	IMP	PMID:19628693	-	10116	Rat	20120328	BHF-UCL	-	Focus
UniProtKB	Q62765	Nlgn1	Nlgn1	-	GO:2000463	positive regulation of excitatory postsynaptic membrane potential	Process	IDA	PMID:19730411	-	10116	Rat	20110620	BHF-UCL	-	Focus
UniProtKB	Q62765	Nlgn1	Nlgn1	-	GO:0051968	positive regulation of synaptic transmission, glutamatergic	Process	IDA	PMID:19730411	-	10116	Rat	20110811	BHF-UCL	-	Focus
UniProtKB	Q62765	Nlgn1	Nlgn1	-	GO:0097105	presynaptic membrane assembly	Process	IDA	PMID:19730411	-	10116	Rat	20110811	BHF-UCL	-	Focus
UniProtKB	Q62765	Nlgn1	Nlgn1	-	GO:0097105	presynaptic membrane assembly	Process	IDA	PMID:19730411	-	10116	Rat	20110811	BHF-UCL	-	Focus
UniProtKB	Q62765	Nlgn1	Nlgn1	-	GO:0097113	alpha-amino-3-hydroxy-5-methyl-4-isoxazole propionate selective glutamate receptor clustering	Process	IMP	PMID:21940442	-	10116	Rat	20130614	BHF-UCL	-	Focus
UniProtKB	Q62765	Nlgn1	Nlgn1	-	GO:0051290	protein heterotetramerization	Process	IDA	PMID:18093522	-	10116	Rat	20091116	RGD	-	Other
UniProtKB	Q62765	Nlgn1	Nlgn1	-	GO:0007399	nervous system development	Process	ISS	GO_REF:0000024	UniProtKB:Q99K10	10116	Rat	20041006	UniProt	-	Pre-focus
UniProtKB	Q62765	Nlgn1	Nlgn1	-	GO:0007416	synapse assembly	Process	ISS	GO_REF:0000024	UniProtKB:Q99K10	10116	Rat	20041006	UniProt	-	Pre-focus
UniProtKB	Q62765	Nlgn1	Nlgn1	-	GO:0007416	synapse assembly	Process	ISS	GO_REF:0000024	UniProtKB:Q99K10	10116	Rat	20041006	UniProt	-	Pre-focus
UniProtKB	Q62765	Nlgn1	Nlgn1	-	GO:0016080	synaptic vesicle targeting	Process	ISS	GO_REF:0000024	UniProtKB:Q99K10	10116	Rat	20041006	UniProt	-	Pre-focus
UniProtKB	Q62765	Nlgn1	Nlgn1	-	GO:0016080	synaptic vesicle targeting	Process	ISS	GO_REF:0000024	UniProtKB:Q99K10	10116	Rat	20041006	UniProt	-	Pre-focus
UniProtKB	Q62765	Nlgn1	Nlgn1	-	GO:0016080	synaptic vesicle targeting	Process	ISS	GO_REF:0000024	UniProtKB:Q99K10	10116	Rat	20041006	UniProt	-	Pre-focus
UniProtKB	Q62765	Nlgn1	Nlgn1	-	GO:0045664	regulation of neuron differentiation	Process	ISS	GO_REF:0000024	UniProtKB:Q99K10	10116	Rat	20041006	UniProt	-	Pre-focus
UniProtKB	Q62765	Nlgn1	Nlgn1	-	GO:0050808	synapse organization	Process	IDA	PMID:15681343	-	10116	Rat	20051216	MGI	-	Pre-focus
UniProtKB	Q62765	Nlgn1	Nlgn1	-	GO:0006605	protein targeting	Process	IDA	PMID:9278515	-	10116	Rat	20030815	UniProt	-	Pre-focus
UniProtKB	Q62765	Nlgn1	Nlgn1	-	GO:0045161	neuronal ion channel clustering	Process	TAS	PMID:9278515	-	10116	Rat	20030815	UniProt	-	Pre-focus
UniProtKB	Q62765	Nlgn1	Nlgn1	-	GO:0016339	calcium-dependent cell-cell adhesion	Process	IDA	PMID:9325340	-	10116	Rat	20030815	UniProt	-	Pre-focus
UniProtKB	Q8NFZ4	NLGN2	NLGN2	-	GO:0016020	membrane	Component	IEA	GO_REF:0000002	InterPro:IPR000460	9606	Human	20140315	InterPro	-	Automatic
UniProtKB	Q8NFZ4	NLGN2	NLGN2	-	GO:0045202	synapse	Component	IEA	GO_REF:0000019	Ensembl:ENSMUSP00000104274	9606	Human	20140315	Ensembl	-	Automatic
UniProtKB	Q8NFZ4	NLGN2	NLGN2	-	GO:0005886	plasma membrane	Component	IEA	GO_REF:0000037	UniProtKB-KW:KW-1003	9606	Human	20140315	UniProt	-	Automatic
UniProtKB	Q8NFZ4	NLGN2	NLGN2	-	GO:0016020	membrane	Component	IEA	GO_REF:0000037	UniProtKB-KW:KW-0472	9606	Human	20140315	UniProt	-	Automatic
UniProtKB	Q8NFZ4	NLGN2	NLGN2	-	GO:0016021	integral component of membrane	Component	IEA	GO_REF:0000037	UniProtKB-KW:KW-0812	9606	Human	20140315	UniProt	-	Automatic
UniProtKB	Q8NFZ4	NLGN2	NLGN2	-	GO:0030054	cell junction	Component	IEA	GO_REF:0000037	UniProtKB-KW:KW-0965	9606	Human	20140315	UniProt	-	Automatic
UniProtKB	Q8NFZ4	NLGN2	NLGN2	-	GO:0045202	synapse	Component	IEA	GO_REF:0000037	UniProtKB-KW:KW-0770	9606	Human	20140315	UniProt	-	Automatic
UniProtKB	Q8NFZ4	NLGN2	NLGN2	-	GO:0045211	postsynaptic membrane	Component	IEA	GO_REF:0000037	UniProtKB-KW:KW-0628	9606	Human	20140315	UniProt	-	Automatic
UniProtKB	Q8NFZ4	NLGN2	NLGN2	-	GO:0005886	plasma membrane	Component	IEA	GO_REF:0000039	UniProtKB-SubCell:SL-0039	9606	Human	20140315	UniProt	-	Automatic
UniProtKB	Q8NFZ4	NLGN2	NLGN2	-	GO:0042734	presynaptic membrane	Component	IEA	GO_REF:0000039	UniProtKB-SubCell:SL-0222	9606	Human	20140315	UniProt	-	Automatic
UniProtKB	Q8NFZ4	NLGN2	NLGN2	-	GO:0045211	postsynaptic membrane	Component	IEA	GO_REF:0000039	UniProtKB-SubCell:SL-0219	9606	Human	20140315	UniProt	-	Automatic
UniProtKB	Q8NFZ4	NLGN2	NLGN2	-	GO:0005887	integral component of plasma membrane	Component	ISS	GO_REF:0000024	UniProtKB:Q62888	9606	Human	20110307	BHF-UCL	-	Focus
UniProtKB	Q8NFZ4	NLGN2	NLGN2	-	GO:0009986	cell surface	Component	ISS	GO_REF:0000024	UniProtKB:Q62888	9606	Human	20110307	BHF-UCL	-	Focus
UniProtKB	Q8NFZ4	NLGN2	NLGN2	-	GO:0060077	inhibitory synapse	Component	ISS	GO_REF:0000024	UniProtKB:Q62888	9606	Human	20110818	BHF-UCL	-	Focus
UniProtKB	Q8NFZ4	NLGN2	NLGN2	-	GO:0045202	synapse	Component	ISS	GO_REF:0000024	UniProtKB:Q69ZK9	9606	Human	20131017	BHF-UCL	-	Focus
UniProtKB	Q8NFZ4	NLGN2	NLGN2	-	GO:0005887	integral component of plasma membrane	Component	IBA	GO_REF:0000033	PANTHER:PTN000168538	9606	Human	20110614	RefGenome	-	Other
UniProtKB	Q8NFZ4	NLGN2	NLGN2	-	GO:0009986	cell surface	Component	IBA	GO_REF:0000033	PANTHER:PTN000168538	9606	Human	20110614	RefGenome	-	Other
UniProtKB	Q8NFZ4	NLGN2	NLGN2	-	GO:0045202	synapse	Component	IBA	GO_REF:0000033	PANTHER:PTN000168538	9606	Human	20110614	RefGenome	-	Other
UniProtKB	Q8NFZ4	NLGN2	NLGN2	-	GO:0016020	membrane	Component	NAS	PMID:10892652	-	9606	Human	20030616	UniProt	-	Pre-focus
UniProtKB	Q8NFZ4	NLGN2	NLGN2	-	GO:0045211	postsynaptic membrane	Component	NAS	PMID:10892652	-	9606	Human	20030616	UniProt	-	Pre-focus
UniProtKB	Q8NFZ4	NLGN2	NLGN2	-	GO:0050839	cell adhesion molecule binding	Function	IEA	GO_REF:0000019	Ensembl:ENSMUSP00000104274	9606	Human	20140315	Ensembl	-	Automatic
UniProtKB	Q8NFZ4	NLGN2	NLGN2	-	GO:0050839	cell adhesion molecule binding	Function	ISS	GO_REF:0000024	UniProtKB:Q69ZK9	9606	Human	20110818	BHF-UCL	-	Focus
UniProtKB	Q8NFZ4	NLGN2	NLGN2	-	GO:0042043	neurexin family protein binding	Function	ISS	GO_REF:0000024	UniProtKB:Q69ZK9	9606	Human	20110818	BHF-UCL	-	Focus
UniProtKB	Q8NFZ4	NLGN2	NLGN2	-	GO:0042043	neurexin family protein binding	Function	IBA	GO_REF:0000033	PANTHER:PTN000168538	9606	Human	20110614	RefGenome	-	Other
UniProtKB	Q8NFZ4	NLGN2	NLGN2	-	GO:0004872	receptor activity	Function	IBA	GO_REF:0000033	PANTHER:PTN000168538	9606	Human	20110614	RefGenome	-	Other
UniProtKB	Q8NFZ4	NLGN2	NLGN2	-	GO:0042043	neurexin family protein binding	Function	NAS	PMID:10892652	-	9606	Human	20030616	UniProt	-	Pre-focus
UniProtKB	Q8NFZ4	NLGN2	NLGN2	-	GO:0007155	cell adhesion	Process	IEA	GO_REF:0000002	InterPro:IPR000460	9606	Human	20140315	InterPro	-	Automatic
UniProtKB	Q8NFZ4	NLGN2	NLGN2	-	GO:0002087	regulation of respiratory gaseous exchange by neurological system process	Process	IEA	GO_REF:0000019	Ensembl:ENSMUSP00000104274	9606	Human	20140315	Ensembl	-	Automatic
UniProtKB	Q8NFZ4	NLGN2	NLGN2	-	GO:0019233	sensory perception of pain	Process	IEA	GO_REF:0000019	Ensembl:ENSMUSP00000104274	9606	Human	20140315	Ensembl	-	Automatic
UniProtKB	Q8NFZ4	NLGN2	NLGN2	-	GO:0032230	positive regulation of synaptic transmission, GABAergic	Process	IEA	GO_REF:0000019	Ensembl:ENSMUSP00000104274	9606	Human	20140315	Ensembl	-	Automatic
UniProtKB	Q8NFZ4	NLGN2	NLGN2	-	GO:0035418	protein localization to synapse	Process	IEA	GO_REF:0000019	Ensembl:ENSMUSP00000104274	9606	Human	20140315	Ensembl	-	Automatic
UniProtKB	Q8NFZ4	NLGN2	NLGN2	-	GO:0035641	locomotory exploration behavior	Process	IEA	GO_REF:0000019	Ensembl:ENSMUSP00000104274	9606	Human	20140315	Ensembl	-	Automatic
UniProtKB	Q8NFZ4	NLGN2	NLGN2	-	GO:0050804	regulation of synaptic transmission	Process	IEA	GO_REF:0000019	Ensembl:ENSMUSP00000104274	9606	Human	20140315	Ensembl	-	Automatic
UniProtKB	Q8NFZ4	NLGN2	NLGN2	-	GO:0050885	neuromuscular process controlling balance	Process	IEA	GO_REF:0000019	Ensembl:ENSMUSP00000104274	9606	Human	20140315	Ensembl	-	Automatic
UniProtKB	Q8NFZ4	NLGN2	NLGN2	-	GO:0051968	positive regulation of synaptic transmission, glutamatergic	Process	IEA	GO_REF:0000019	Ensembl:ENSMUSP00000104274	9606	Human	20140315	Ensembl	-	Automatic
UniProtKB	Q8NFZ4	NLGN2	NLGN2	-	GO:0097104	postsynaptic membrane assembly	Process	IEA	GO_REF:0000019	Ensembl:ENSMUSP00000104274	9606	Human	20140315	Ensembl	-	Automatic
UniProtKB	Q8NFZ4	NLGN2	NLGN2	-	GO:0097104	postsynaptic membrane assembly	Process	IEA	GO_REF:0000019	Ensembl:ENSMUSP00000104274	9606	Human	20140315	Ensembl	-	Automatic
UniProtKB	Q8NFZ4	NLGN2	NLGN2	-	GO:0097105	presynaptic membrane assembly	Process	IEA	GO_REF:0000019	Ensembl:ENSMUSP00000104274	9606	Human	20140315	Ensembl	-	Automatic
UniProtKB	Q8NFZ4	NLGN2	NLGN2	-	GO:0097105	presynaptic membrane assembly	Process	IEA	GO_REF:0000019	Ensembl:ENSMUSP00000104274	9606	Human	20140315	Ensembl	-	Automatic
UniProtKB	Q8NFZ4	NLGN2	NLGN2	-	GO:0097116	gephyrin clustering involved in postsynaptic density assembly	Process	IEA	GO_REF:0000019	Ensembl:ENSMUSP00000104274	9606	Human	20140315	Ensembl	-	Automatic
UniProtKB	Q8NFZ4	NLGN2	NLGN2	-	GO:0097119	postsynaptic density protein 95 clustering	Process	IEA	GO_REF:0000019	Ensembl:ENSMUSP00000104274	9606	Human	20140315	Ensembl	-	Automatic
UniProtKB	Q8NFZ4	NLGN2	NLGN2	-	GO:0097151	positive regulation of inhibitory postsynaptic membrane potential	Process	IEA	GO_REF:0000019	Ensembl:ENSMUSP00000104274	9606	Human	20140315	Ensembl	-	Automatic
UniProtKB	Q8NFZ4	NLGN2	NLGN2	-	GO:2000311	regulation of alpha-amino-3-hydroxy-5-methyl-4-isoxazole propionate selective glutamate receptor activity	Process	IEA	GO_REF:0000019	Ensembl:ENSMUSP00000104274	9606	Human	20140315	Ensembl	-	Automatic
UniProtKB	Q8NFZ4	NLGN2	NLGN2	-	GO:2000463	positive regulation of excitatory postsynaptic membrane potential	Process	IEA	GO_REF:0000019	Ensembl:ENSMUSP00000104274	9606	Human	20140315	Ensembl	-	Automatic
UniProtKB	Q8NFZ4	NLGN2	NLGN2	-	GO:0007155	cell adhesion	Process	IEA	GO_REF:0000037	UniProtKB-KW:KW-0130	9606	Human	20140315	UniProt	-	Automatic
UniProtKB	Q8NFZ4	NLGN2	NLGN2	-	GO:0007158	neuron cell-cell adhesion	Process	ISS	GO_REF:0000024	UniProtKB:Q62888	9606	Human	20110307	BHF-UCL	-	Focus
UniProtKB	Q8NFZ4	NLGN2	NLGN2	-	GO:0007416	synapse assembly	Process	ISS	GO_REF:0000024	UniProtKB:Q62888	9606	Human	20110307	BHF-UCL	-	Focus
UniProtKB	Q8NFZ4	NLGN2	NLGN2	-	GO:0007416	synapse assembly	Process	ISS	GO_REF:0000024	UniProtKB:Q62888	9606	Human	20110307	BHF-UCL	-	Focus
UniProtKB	Q8NFZ4	NLGN2	NLGN2	-	GO:0051965	positive regulation of synapse assembly	Process	ISS	GO_REF:0000024	UniProtKB:Q62888	9606	Human	20110307	BHF-UCL	-	Focus
UniProtKB	Q8NFZ4	NLGN2	NLGN2	-	GO:0032230	positive regulation of synaptic transmission, GABAergic	Process	ISS	GO_REF:0000024	UniProtKB:Q69ZK9	9606	Human	20110818	BHF-UCL	-	Focus
UniProtKB	Q8NFZ4	NLGN2	NLGN2	-	GO:0035418	protein localization to synapse	Process	ISS	GO_REF:0000024	UniProtKB:Q69ZK9	9606	Human	20110818	BHF-UCL	-	Focus
UniProtKB	Q8NFZ4	NLGN2	NLGN2	-	GO:0051968	positive regulation of synaptic transmission, glutamatergic	Process	ISS	GO_REF:0000024	UniProtKB:Q69ZK9	9606	Human	20110818	BHF-UCL	-	Focus
UniProtKB	Q8NFZ4	NLGN2	NLGN2	-	GO:0072553	terminal button organization	Process	ISS	GO_REF:0000024	UniProtKB:Q62888	9606	Human	20110818	BHF-UCL	-	Focus
UniProtKB	Q8NFZ4	NLGN2	NLGN2	-	GO:0097104	postsynaptic membrane assembly	Process	ISS	GO_REF:0000024	UniProtKB:Q69ZK9	9606	Human	20110818	BHF-UCL	-	Focus
UniProtKB	Q8NFZ4	NLGN2	NLGN2	-	GO:0097104	postsynaptic membrane assembly	Process	ISS	GO_REF:0000024	UniProtKB:Q69ZK9	9606	Human	20110818	BHF-UCL	-	Focus
UniProtKB	Q8NFZ4	NLGN2	NLGN2	-	GO:0097105	presynaptic membrane assembly	Process	ISS	GO_REF:0000024	UniProtKB:Q62888	9606	Human	20110818	BHF-UCL	-	Focus
UniProtKB	Q8NFZ4	NLGN2	NLGN2	-	GO:0097105	presynaptic membrane assembly	Process	ISS	GO_REF:0000024	UniProtKB:Q62888	9606	Human	20110818	BHF-UCL	-	Focus
UniProtKB	Q8NFZ4	NLGN2	NLGN2	-	GO:0097116	gephyrin clustering involved in postsynaptic density assembly	Process	ISS	GO_REF:0000024	UniProtKB:Q69ZK9	9606	Human	20110818	BHF-UCL	-	Focus
UniProtKB	Q8NFZ4	NLGN2	NLGN2	-	GO:0097119	postsynaptic density protein 95 clustering	Process	ISS	GO_REF:0000024	UniProtKB:Q69ZK9	9606	Human	20110818	BHF-UCL	-	Focus
UniProtKB	Q8NFZ4	NLGN2	NLGN2	-	GO:0097151	positive regulation of inhibitory postsynaptic membrane potential	Process	ISS	GO_REF:0000024	UniProtKB:Q62888	9606	Human	20110818	BHF-UCL	-	Focus
UniProtKB	Q8NFZ4	NLGN2	NLGN2	-	GO:0097151	positive regulation of inhibitory postsynaptic membrane potential	Process	ISS	GO_REF:0000024	UniProtKB:Q69ZK9	9606	Human	20110818	BHF-UCL	-	Focus
UniProtKB	Q8NFZ4	NLGN2	NLGN2	-	GO:2000311	regulation of alpha-amino-3-hydroxy-5-methyl-4-isoxazole propionate selective glutamate receptor activity	Process	ISS	GO_REF:0000024	UniProtKB:Q69ZK9	9606	Human	20110818	BHF-UCL	-	Focus
UniProtKB	Q8NFZ4	NLGN2	NLGN2	-	GO:2000463	positive regulation of excitatory postsynaptic membrane potential	Process	ISS	GO_REF:0000024	UniProtKB:Q69ZK9	9606	Human	20110818	BHF-UCL	-	Focus
UniProtKB	Q8NFZ4	NLGN2	NLGN2	-	GO:0002087	regulation of respiratory gaseous exchange by neurological system process	Process	ISS	GO_REF:0000024	UniProtKB:Q69ZK9	9606	Human	20131017	BHF-UCL	-	Focus
UniProtKB	Q8NFZ4	NLGN2	NLGN2	-	GO:0050804	regulation of synaptic transmission	Process	ISS	GO_REF:0000024	UniProtKB:Q69ZK9	9606	Human	20131017	BHF-UCL	-	Focus
UniProtKB	Q8NFZ4	NLGN2	NLGN2	-	GO:0050808	synapse organization	Process	ISS	GO_REF:0000024	UniProtKB:Q62888	9606	Human	20131017	BHF-UCL	-	Focus
UniProtKB	Q8NFZ4	NLGN2	NLGN2	-	GO:0097105	presynaptic membrane assembly	Process	ISS	GO_REF:0000024	UniProtKB:Q69ZK9	9606	Human	20131017	BHF-UCL	-	Focus
UniProtKB	Q8NFZ4	NLGN2	NLGN2	-	GO:0097105	presynaptic membrane assembly	Process	ISS	GO_REF:0000024	UniProtKB:Q69ZK9	9606	Human	20131017	BHF-UCL	-	Focus
UniProtKB	Q8NFZ4	NLGN2	NLGN2	-	GO:0007416	synapse assembly	Process	IBA	GO_REF:0000033	PANTHER:PTN000168538	9606	Human	20110614	RefGenome	-	Other
UniProtKB	Q8NFZ4	NLGN2	NLGN2	-	GO:0007416	synapse assembly	Process	IBA	GO_REF:0000033	PANTHER:PTN000168538	9606	Human	20110614	RefGenome	-	Other
UniProtKB	Q8NFZ4	NLGN2	NLGN2	-	GO:0007416	synapse assembly	Process	NAS	PMID:10892652	-	9606	Human	20030616	UniProt	-	Pre-focus
UniProtKB	Q8NFZ4	NLGN2	NLGN2	-	GO:0007416	synapse assembly	Process	NAS	PMID:10892652	-	9606	Human	20030616	UniProt	-	Pre-focus
UniProtKB	Q8NFZ4	NLGN2	NLGN2	-	GO:0016337	cell-cell adhesion	Process	NAS	PMID:10892652	-	9606	Human	20030616	UniProt	-	Pre-focus
UniProtKB	Q8NFZ4	NLGN2	NLGN2	-	GO:0045217	cell-cell junction maintenance	Process	NAS	PMID:10892652	-	9606	Human	20030616	UniProt	-	Pre-focus
UniProtKB	Q69ZK9	Nlgn2	Nlgn2	-	GO:0016020	membrane	Component	IEA	GO_REF:0000002	InterPro:IPR000460	10090	Mouse	20140315	InterPro	-	Automatic
UniProtKB	Q69ZK9	Nlgn2	Nlgn2	-	GO:0005886	plasma membrane	Component	IEA	GO_REF:0000037	UniProtKB-KW:KW-1003	10090	Mouse	20140315	UniProt	-	Automatic
UniProtKB	Q69ZK9	Nlgn2	Nlgn2	-	GO:0016020	membrane	Component	IEA	GO_REF:0000037	UniProtKB-KW:KW-0472	10090	Mouse	20140315	UniProt	-	Automatic
UniProtKB	Q69ZK9	Nlgn2	Nlgn2	-	GO:0016021	integral component of membrane	Component	IEA	GO_REF:0000037	UniProtKB-KW:KW-0812	10090	Mouse	20140315	UniProt	-	Automatic
UniProtKB	Q69ZK9	Nlgn2	Nlgn2	-	GO:0030054	cell junction	Component	IEA	GO_REF:0000037	UniProtKB-KW:KW-0965	10090	Mouse	20140315	UniProt	-	Automatic
UniProtKB	Q69ZK9	Nlgn2	Nlgn2	-	GO:0045202	synapse	Component	IEA	GO_REF:0000037	UniProtKB-KW:KW-0770	10090	Mouse	20140315	UniProt	-	Automatic
UniProtKB	Q69ZK9	Nlgn2	Nlgn2	-	GO:0045211	postsynaptic membrane	Component	IEA	GO_REF:0000037	UniProtKB-KW:KW-0628	10090	Mouse	20140315	UniProt	-	Automatic
UniProtKB	Q69ZK9	Nlgn2	Nlgn2	-	GO:0005886	plasma membrane	Component	IEA	GO_REF:0000039	UniProtKB-SubCell:SL-0039	10090	Mouse	20140315	UniProt	-	Automatic
UniProtKB	Q69ZK9	Nlgn2	Nlgn2	-	GO:0042734	presynaptic membrane	Component	IEA	GO_REF:0000039	UniProtKB-SubCell:SL-0222	10090	Mouse	20140315	UniProt	-	Automatic
UniProtKB	Q69ZK9	Nlgn2	Nlgn2	-	GO:0045211	postsynaptic membrane	Component	IEA	GO_REF:0000039	UniProtKB-SubCell:SL-0219	10090	Mouse	20140315	UniProt	-	Automatic
UniProtKB	Q69ZK9	Nlgn2	Nlgn2	-	GO:0005887	integral component of plasma membrane	Component	ISS	GO_REF:0000024	UniProtKB:Q62888	10090	Mouse	20110818	BHF-UCL	-	Focus
UniProtKB	Q69ZK9	Nlgn2	Nlgn2	-	GO:0009986	cell surface	Component	ISS	GO_REF:0000024	UniProtKB:Q62888	10090	Mouse	20110818	BHF-UCL	-	Focus
UniProtKB	Q69ZK9	Nlgn2	Nlgn2	-	GO:0060076	excitatory synapse	Component	IC	PMID:15620359	GO:0007416	10090	Mouse	20110629	BHF-UCL	-	Focus
UniProtKB	Q69ZK9	Nlgn2	Nlgn2	-	GO:0060077	inhibitory synapse	Component	IC	PMID:15620359	GO:0007416	10090	Mouse	20110629	BHF-UCL	-	Focus
UniProtKB	Q69ZK9	Nlgn2	Nlgn2	-	GO:0060077	inhibitory synapse	Component	IC	PMID:17582332	GO:0060080	10090	Mouse	20110304	BHF-UCL	-	Focus
UniProtKB	Q69ZK9	Nlgn2	Nlgn2	-	GO:0005887	integral component of plasma membrane	Component	IBA	GO_REF:0000033	PANTHER:PTN000168538	10090	Mouse	20110614	RefGenome	-	Other
UniProtKB	Q69ZK9	Nlgn2	Nlgn2	-	GO:0009986	cell surface	Component	IBA	GO_REF:0000033	PANTHER:PTN000168538	10090	Mouse	20110614	RefGenome	-	Other
UniProtKB	Q69ZK9	Nlgn2	Nlgn2	-	GO:0045202	synapse	Component	IDA	PMID:15681343	-	10090	Mouse	20051216	MGI	-	Pre-focus
UniProtKB	Q69ZK9	Nlgn2	Nlgn2	-	GO:0042043	neurexin family protein binding	Function	IPI	PMID:21424692	UniProtKB:Q3UGZ9	10090	Mouse	20110622	BHF-UCL	-	Focus
UniProtKB	Q69ZK9	Nlgn2	Nlgn2	-	GO:0042043	neurexin family protein binding	Function	IPI	PMID:21424692	UniProtKB:Q9CS84	10090	Mouse	20110622	BHF-UCL	-	Focus
UniProtKB	Q69ZK9	Nlgn2	Nlgn2	-	GO:0050839	cell adhesion molecule binding	Function	IPI	PMID:21424692	UniProtKB:Q9CS84	10090	Mouse	20110818	BHF-UCL	-	Focus
UniProtKB	Q69ZK9	Nlgn2	Nlgn2	-	GO:0042043	neurexin family protein binding	Function	IBA	GO_REF:0000033	PANTHER:PTN000168538	10090	Mouse	20110614	RefGenome	-	Other
UniProtKB	Q69ZK9	Nlgn2	Nlgn2	-	GO:0004872	receptor activity	Function	IBA	GO_REF:0000033	PANTHER:PTN000168538	10090	Mouse	20110614	RefGenome	-	Other
UniProtKB	Q69ZK9	Nlgn2	Nlgn2	-	GO:0005515	protein binding	Function	IPI	PMID:19816407	UniProtKB:O14522	10090	Mouse	20140316	IntAct	-	Other
UniProtKB	Q69ZK9	Nlgn2	Nlgn2	-	GO:0007155	cell adhesion	Process	IEA	GO_REF:0000002	InterPro:IPR000460	10090	Mouse	20140315	InterPro	-	Automatic
UniProtKB	Q69ZK9	Nlgn2	Nlgn2	-	GO:0007155	cell adhesion	Process	IEA	GO_REF:0000037	UniProtKB-KW:KW-0130	10090	Mouse	20140315	UniProt	-	Automatic
UniProtKB	Q69ZK9	Nlgn2	Nlgn2	-	GO:0001966	thigmotaxis	Process	ISS	GO_REF:0000024	UniProtKB:Q62888	10090	Mouse	20110818	BHF-UCL	-	Focus
UniProtKB	Q69ZK9	Nlgn2	Nlgn2	-	GO:0007158	neuron cell-cell adhesion	Process	ISS	GO_REF:0000024	UniProtKB:Q62888	10090	Mouse	20110818	BHF-UCL	-	Focus
UniProtKB	Q69ZK9	Nlgn2	Nlgn2	-	GO:0007416	synapse assembly	Process	ISS	GO_REF:0000024	UniProtKB:Q62888	10090	Mouse	20110818	BHF-UCL	-	Focus
UniProtKB	Q69ZK9	Nlgn2	Nlgn2	-	GO:0007416	synapse assembly	Process	ISS	GO_REF:0000024	UniProtKB:Q62888	10090	Mouse	20110818	BHF-UCL	-	Focus
UniProtKB	Q69ZK9	Nlgn2	Nlgn2	-	GO:0007630	jump response	Process	ISS	GO_REF:0000024	UniProtKB:Q62888	10090	Mouse	20110818	BHF-UCL	-	Focus
UniProtKB	Q69ZK9	Nlgn2	Nlgn2	-	GO:0035176	social behavior	Process	ISS	GO_REF:0000024	UniProtKB:Q62888	10090	Mouse	20110818	BHF-UCL	-	Focus
UniProtKB	Q69ZK9	Nlgn2	Nlgn2	-	GO:0051965	positive regulation of synapse assembly	Process	ISS	GO_REF:0000024	UniProtKB:Q62888	10090	Mouse	20110818	BHF-UCL	-	Focus
UniProtKB	Q69ZK9	Nlgn2	Nlgn2	-	GO:0072553	terminal button organization	Process	ISS	GO_REF:0000024	UniProtKB:Q62888	10090	Mouse	20110818	BHF-UCL	-	Focus
UniProtKB	Q69ZK9	Nlgn2	Nlgn2	-	GO:0050808	synapse organization	Process	ISS	GO_REF:0000024	UniProtKB:Q62888	10090	Mouse	20131017	BHF-UCL	-	Focus
UniProtKB	Q69ZK9	Nlgn2	Nlgn2	-	GO:0032230	positive regulation of synaptic transmission, GABAergic	Process	IMP	PMID:15620359	-	10090	Mouse	20110629	BHF-UCL	-	Focus
UniProtKB	Q69ZK9	Nlgn2	Nlgn2	-	GO:0035418	protein localization to synapse	Process	IDA	PMID:15620359	-	10090	Mouse	20110629	BHF-UCL	-	Focus
UniProtKB	Q69ZK9	Nlgn2	Nlgn2	-	GO:0051968	positive regulation of synaptic transmission, glutamatergic	Process	IMP	PMID:15620359	-	10090	Mouse	20110629	BHF-UCL	-	Focus
UniProtKB	Q69ZK9	Nlgn2	Nlgn2	-	GO:2000311	regulation of alpha-amino-3-hydroxy-5-methyl-4-isoxazole propionate selective glutamate receptor activity	Process	IMP	PMID:15620359	-	10090	Mouse	20110629	BHF-UCL	-	Focus
UniProtKB	Q69ZK9	Nlgn2	Nlgn2	-	GO:2000463	positive regulation of excitatory postsynaptic membrane potential	Process	IMP	PMID:15620359	-	10090	Mouse	20110629	BHF-UCL	-	Focus
UniProtKB	Q69ZK9	Nlgn2	Nlgn2	-	GO:0097104	postsynaptic membrane assembly	Process	IDA	PMID:15620359	-	10090	Mouse	20110811	BHF-UCL	-	Focus
UniProtKB	Q69ZK9	Nlgn2	Nlgn2	-	GO:0097104	postsynaptic membrane assembly	Process	IDA	PMID:15620359	-	10090	Mouse	20110811	BHF-UCL	-	Focus
UniProtKB	Q69ZK9	Nlgn2	Nlgn2	-	GO:0097105	presynaptic membrane assembly	Process	IDA	PMID:15620359	-	10090	Mouse	20110811	BHF-UCL	-	Focus
UniProtKB	Q69ZK9	Nlgn2	Nlgn2	-	GO:0097105	presynaptic membrane assembly	Process	IDA	PMID:15620359	-	10090	Mouse	20110811	BHF-UCL	-	Focus
UniProtKB	Q69ZK9	Nlgn2	Nlgn2	-	GO:0097116	gephyrin clustering involved in postsynaptic density assembly	Process	IDA	PMID:15620359	-	10090	Mouse	20110811	BHF-UCL	-	Focus
UniProtKB	Q69ZK9	Nlgn2	Nlgn2	-	GO:0097119	postsynaptic density protein 95 clustering	Process	IDA	PMID:15620359	-	10090	Mouse	20110811	BHF-UCL	-	Focus
UniProtKB	Q69ZK9	Nlgn2	Nlgn2	-	GO:0097151	positive regulation of inhibitory postsynaptic membrane potential	Process	IMP	PMID:15620359	-	10090	Mouse	20110818	BHF-UCL	-	Focus
UniProtKB	Q69ZK9	Nlgn2	Nlgn2	-	GO:0097151	positive regulation of inhibitory postsynaptic membrane potential	Process	IMP	PMID:17582332	-	10090	Mouse	20110818	BHF-UCL	-	Focus
UniProtKB	Q69ZK9	Nlgn2	Nlgn2	-	GO:0019233	sensory perception of pain	Process	IMP	PMID:19016888	-	10090	Mouse	20110706	BHF-UCL	-	Focus
UniProtKB	Q69ZK9	Nlgn2	Nlgn2	-	GO:0035641	locomotory exploration behavior	Process	IMP	PMID:19016888	-	10090	Mouse	20110706	BHF-UCL	-	Focus
UniProtKB	Q69ZK9	Nlgn2	Nlgn2	-	GO:0050885	neuromuscular process controlling balance	Process	IMP	PMID:19016888	-	10090	Mouse	20110706	BHF-UCL	-	Focus
UniProtKB	Q69ZK9	Nlgn2	Nlgn2	-	GO:0097105	presynaptic membrane assembly	Process	IMP	PMID:19016888	-	10090	Mouse	20110811	BHF-UCL	-	Focus
UniProtKB	Q69ZK9	Nlgn2	Nlgn2	-	GO:0097105	presynaptic membrane assembly	Process	IMP	PMID:19016888	-	10090	Mouse	20110811	BHF-UCL	-	Focus
UniProtKB	Q69ZK9	Nlgn2	Nlgn2	-	GO:0007416	synapse assembly	Process	IBA	GO_REF:0000033	PANTHER:PTN000168538	10090	Mouse	20110614	RefGenome	-	Other
UniProtKB	Q69ZK9	Nlgn2	Nlgn2	-	GO:0007416	synapse assembly	Process	IBA	GO_REF:0000033	PANTHER:PTN000168538	10090	Mouse	20110614	RefGenome	-	Other
UniProtKB	Q69ZK9	Nlgn2	Nlgn2	-	GO:0050808	synapse organization	Process	ISO	PMID:15681343	UniProtKB:Q62888	10090	Mouse	20051216	MGI	-	Pre-focus
UniProtKB	Q69ZK9	Nlgn2	Nlgn2	-	GO:0002087	regulation of respiratory gaseous exchange by neurological system process	Process	IGI	PMID:16982420	MGI:MGI:2444609	10090	Mouse	20080214	MGI	-	Pre-focus
UniProtKB	Q69ZK9	Nlgn2	Nlgn2	-	GO:0050804	regulation of synaptic transmission	Process	IGI	PMID:16982420	MGI:MGI:2179435	10090	Mouse	20080214	MGI	-	Pre-focus
UniProtKB	Q62888	Nlgn2	Nlgn2	-	GO:0016020	membrane	Component	IEA	GO_REF:0000002	InterPro:IPR000460	10116	Rat	20140315	InterPro	-	Automatic
UniProtKB	Q62888	Nlgn2	Nlgn2	-	GO:0005886	plasma membrane	Component	IEA	GO_REF:0000037	UniProtKB-KW:KW-1003	10116	Rat	20140315	UniProt	-	Automatic
UniProtKB	Q62888	Nlgn2	Nlgn2	-	GO:0016020	membrane	Component	IEA	GO_REF:0000037	UniProtKB-KW:KW-0472	10116	Rat	20140315	UniProt	-	Automatic
UniProtKB	Q62888	Nlgn2	Nlgn2	-	GO:0016021	integral component of membrane	Component	IEA	GO_REF:0000037	UniProtKB-KW:KW-0812	10116	Rat	20140315	UniProt	-	Automatic
UniProtKB	Q62888	Nlgn2	Nlgn2	-	GO:0030054	cell junction	Component	IEA	GO_REF:0000037	UniProtKB-KW:KW-0965	10116	Rat	20140315	UniProt	-	Automatic
UniProtKB	Q62888	Nlgn2	Nlgn2	-	GO:0045202	synapse	Component	IEA	GO_REF:0000037	UniProtKB-KW:KW-0770	10116	Rat	20140315	UniProt	-	Automatic
UniProtKB	Q62888	Nlgn2	Nlgn2	-	GO:0045211	postsynaptic membrane	Component	IEA	GO_REF:0000037	UniProtKB-KW:KW-0628	10116	Rat	20140315	UniProt	-	Automatic
UniProtKB	Q62888	Nlgn2	Nlgn2	-	GO:0005886	plasma membrane	Component	IEA	GO_REF:0000039	UniProtKB-SubCell:SL-0039	10116	Rat	20140315	UniProt	-	Automatic
UniProtKB	Q62888	Nlgn2	Nlgn2	-	GO:0042734	presynaptic membrane	Component	IEA	GO_REF:0000039	UniProtKB-SubCell:SL-0222	10116	Rat	20140315	UniProt	-	Automatic
UniProtKB	Q62888	Nlgn2	Nlgn2	-	GO:0045211	postsynaptic membrane	Component	IEA	GO_REF:0000039	UniProtKB-SubCell:SL-0219	10116	Rat	20140315	UniProt	-	Automatic
UniProtKB	Q62888	Nlgn2	Nlgn2	-	GO:0045202	synapse	Component	ISS	GO_REF:0000024	UniProtKB:Q69ZK9	10116	Rat	20131017	BHF-UCL	-	Focus
UniProtKB	Q62888	Nlgn2	Nlgn2	-	GO:0005887	integral component of plasma membrane	Component	IDA	PMID:15797875	-	10116	Rat	20110307	BHF-UCL	-	Focus
UniProtKB	Q62888	Nlgn2	Nlgn2	-	GO:0009986	cell surface	Component	IDA	PMID:15797875	-	10116	Rat	20110307	BHF-UCL	-	Focus
UniProtKB	Q62888	Nlgn2	Nlgn2	-	GO:0060077	inhibitory synapse	Component	IDA	PMID:18550748	-	10116	Rat	20110622	BHF-UCL	-	Focus
UniProtKB	Q62888	Nlgn2	Nlgn2	-	GO:0005886	plasma membrane	Component	IDA	PMID:19914352	-	10116	Rat	20110707	BHF-UCL	-	Focus
UniProtKB	Q62888	Nlgn2	Nlgn2	-	GO:0009986	cell surface	Component	IDA	PMID:19914352	-	10116	Rat	20110707	BHF-UCL	-	Focus
UniProtKB	Q62888	Nlgn2	Nlgn2	-	GO:0060077	inhibitory synapse	Component	IDA	PMID:19914352	-	10116	Rat	20110707	BHF-UCL	-	Focus
UniProtKB	Q62888	Nlgn2	Nlgn2	-	GO:0045202	synapse	Component	IBA	GO_REF:0000033	PANTHER:PTN000168538	10116	Rat	20110614	RefGenome	-	Other
UniProtKB	Q62888	Nlgn2	Nlgn2	-	GO:0050839	cell adhesion molecule binding	Function	ISS	GO_REF:0000024	UniProtKB:Q69ZK9	10116	Rat	20110818	BHF-UCL	-	Focus
UniProtKB	Q62888	Nlgn2	Nlgn2	-	GO:0042043	neurexin family protein binding	Function	ISS	GO_REF:0000024	UniProtKB:Q69ZK9	10116	Rat	20110818	BHF-UCL	-	Focus
UniProtKB	Q62888	Nlgn2	Nlgn2	-	GO:0042043	neurexin family protein binding	Function	IBA	GO_REF:0000033	PANTHER:PTN000168538	10116	Rat	20110614	RefGenome	-	Other
UniProtKB	Q62888	Nlgn2	Nlgn2	-	GO:0004872	receptor activity	Function	IBA	GO_REF:0000033	PANTHER:PTN000168538	10116	Rat	20110614	RefGenome	-	Other
UniProtKB	Q62888	Nlgn2	Nlgn2	-	GO:0007155	cell adhesion	Process	IEA	GO_REF:0000002	InterPro:IPR000460	10116	Rat	20140315	InterPro	-	Automatic
UniProtKB	Q62888	Nlgn2	Nlgn2	-	GO:0007155	cell adhesion	Process	IEA	GO_REF:0000037	UniProtKB-KW:KW-0130	10116	Rat	20140315	UniProt	-	Automatic
UniProtKB	Q62888	Nlgn2	Nlgn2	-	GO:0019233	sensory perception of pain	Process	ISS	GO_REF:0000024	UniProtKB:Q69ZK9	10116	Rat	20110818	BHF-UCL	-	Focus
UniProtKB	Q62888	Nlgn2	Nlgn2	-	GO:0032230	positive regulation of synaptic transmission, GABAergic	Process	ISS	GO_REF:0000024	UniProtKB:Q69ZK9	10116	Rat	20110818	BHF-UCL	-	Focus
UniProtKB	Q62888	Nlgn2	Nlgn2	-	GO:0035418	protein localization to synapse	Process	ISS	GO_REF:0000024	UniProtKB:Q69ZK9	10116	Rat	20110818	BHF-UCL	-	Focus
UniProtKB	Q62888	Nlgn2	Nlgn2	-	GO:0035641	locomotory exploration behavior	Process	ISS	GO_REF:0000024	UniProtKB:Q69ZK9	10116	Rat	20110818	BHF-UCL	-	Focus
UniProtKB	Q62888	Nlgn2	Nlgn2	-	GO:0050885	neuromuscular process controlling balance	Process	ISS	GO_REF:0000024	UniProtKB:Q69ZK9	10116	Rat	20110818	BHF-UCL	-	Focus
UniProtKB	Q62888	Nlgn2	Nlgn2	-	GO:0051968	positive regulation of synaptic transmission, glutamatergic	Process	ISS	GO_REF:0000024	UniProtKB:Q69ZK9	10116	Rat	20110818	BHF-UCL	-	Focus
UniProtKB	Q62888	Nlgn2	Nlgn2	-	GO:0097104	postsynaptic membrane assembly	Process	ISS	GO_REF:0000024	UniProtKB:Q69ZK9	10116	Rat	20110818	BHF-UCL	-	Focus
UniProtKB	Q62888	Nlgn2	Nlgn2	-	GO:0097104	postsynaptic membrane assembly	Process	ISS	GO_REF:0000024	UniProtKB:Q69ZK9	10116	Rat	20110818	BHF-UCL	-	Focus
UniProtKB	Q62888	Nlgn2	Nlgn2	-	GO:0097116	gephyrin clustering involved in postsynaptic density assembly	Process	ISS	GO_REF:0000024	UniProtKB:Q69ZK9	10116	Rat	20110818	BHF-UCL	-	Focus
UniProtKB	Q62888	Nlgn2	Nlgn2	-	GO:0097119	postsynaptic density protein 95 clustering	Process	ISS	GO_REF:0000024	UniProtKB:Q69ZK9	10116	Rat	20110818	BHF-UCL	-	Focus
UniProtKB	Q62888	Nlgn2	Nlgn2	-	GO:2000311	regulation of alpha-amino-3-hydroxy-5-methyl-4-isoxazole propionate selective glutamate receptor activity	Process	ISS	GO_REF:0000024	UniProtKB:Q69ZK9	10116	Rat	20110818	BHF-UCL	-	Focus
UniProtKB	Q62888	Nlgn2	Nlgn2	-	GO:2000463	positive regulation of excitatory postsynaptic membrane potential	Process	ISS	GO_REF:0000024	UniProtKB:Q69ZK9	10116	Rat	20110818	BHF-UCL	-	Focus
UniProtKB	Q62888	Nlgn2	Nlgn2	-	GO:0002087	regulation of respiratory gaseous exchange by neurological system process	Process	ISS	GO_REF:0000024	UniProtKB:Q69ZK9	10116	Rat	20131017	BHF-UCL	-	Focus
UniProtKB	Q62888	Nlgn2	Nlgn2	-	GO:0050804	regulation of synaptic transmission	Process	ISS	GO_REF:0000024	UniProtKB:Q69ZK9	10116	Rat	20131017	BHF-UCL	-	Focus
UniProtKB	Q62888	Nlgn2	Nlgn2	-	GO:0007158	neuron cell-cell adhesion	Process	IDA	PMID:15797875	-	10116	Rat	20110307	BHF-UCL	-	Focus
UniProtKB	Q62888	Nlgn2	Nlgn2	-	GO:0007416	synapse assembly	Process	IDA	PMID:15797875	-	10116	Rat	20110307	BHF-UCL	-	Focus
UniProtKB	Q62888	Nlgn2	Nlgn2	-	GO:0007416	synapse assembly	Process	IDA	PMID:15797875	-	10116	Rat	20110307	BHF-UCL	-	Focus
UniProtKB	Q62888	Nlgn2	Nlgn2	-	GO:0051965	positive regulation of synapse assembly	Process	IDA	PMID:15797875	-	10116	Rat	20110307	BHF-UCL	-	Focus
UniProtKB	Q62888	Nlgn2	Nlgn2	-	GO:0097105	presynaptic membrane assembly	Process	IDA	PMID:15797875	-	10116	Rat	20110811	BHF-UCL	-	Focus
UniProtKB	Q62888	Nlgn2	Nlgn2	-	GO:0097105	presynaptic membrane assembly	Process	IDA	PMID:15797875	-	10116	Rat	20110811	BHF-UCL	-	Focus
UniProtKB	Q62888	Nlgn2	Nlgn2	-	GO:0001966	thigmotaxis	Process	IMP	PMID:18550748	-	10116	Rat	20110622	BHF-UCL	-	Focus
UniProtKB	Q62888	Nlgn2	Nlgn2	-	GO:0007630	jump response	Process	IMP	PMID:18550748	-	10116	Rat	20110622	BHF-UCL	-	Focus
UniProtKB	Q62888	Nlgn2	Nlgn2	-	GO:0035176	social behavior	Process	IMP	PMID:18550748	-	10116	Rat	20110622	BHF-UCL	-	Focus
UniProtKB	Q62888	Nlgn2	Nlgn2	-	GO:0072553	terminal button organization	Process	IMP	PMID:18550748	-	10116	Rat	20110622	BHF-UCL	-	Focus
UniProtKB	Q62888	Nlgn2	Nlgn2	-	GO:0097151	positive regulation of inhibitory postsynaptic membrane potential	Process	IMP	PMID:18550748	-	10116	Rat	20110818	BHF-UCL	-	Focus
UniProtKB	Q62888	Nlgn2	Nlgn2	-	GO:0050808	synapse organization	Process	IDA	PMID:19285470	-	10116	Rat	20120508	MGI	-	Other
UniProtKB	Q62888	Nlgn2	Nlgn2	-	GO:0050808	synapse organization	Process	IDA	PMID:15681343	-	10116	Rat	20051216	MGI	-	Pre-focus
UniProtKB	Q9NZ94	NLGN3	NLGN3	-	GO:0016020	membrane	Component	IEA	GO_REF:0000002	InterPro:IPR000460	9606	Human	20140315	InterPro	-	Automatic
UniProtKB	Q9NZ94	NLGN3	NLGN3	-	GO:0005886	plasma membrane	Component	IEA	GO_REF:0000037	UniProtKB-KW:KW-1003	9606	Human	20140315	UniProt	-	Automatic
UniProtKB	Q9NZ94	NLGN3	NLGN3	-	GO:0016020	membrane	Component	IEA	GO_REF:0000037	UniProtKB-KW:KW-0472	9606	Human	20140315	UniProt	-	Automatic
UniProtKB	Q9NZ94	NLGN3	NLGN3	-	GO:0016021	integral component of membrane	Component	IEA	GO_REF:0000037	UniProtKB-KW:KW-0812	9606	Human	20140315	UniProt	-	Automatic
UniProtKB	Q9NZ94	NLGN3	NLGN3	-	GO:0030054	cell junction	Component	IEA	GO_REF:0000037	UniProtKB-KW:KW-0965	9606	Human	20140315	UniProt	-	Automatic
UniProtKB	Q9NZ94	NLGN3	NLGN3	-	GO:0045202	synapse	Component	IEA	GO_REF:0000037	UniProtKB-KW:KW-0770	9606	Human	20140315	UniProt	-	Automatic
UniProtKB	Q9NZ94	NLGN3	NLGN3	-	GO:0005886	plasma membrane	Component	IEA	GO_REF:0000039	UniProtKB-SubCell:SL-0039	9606	Human	20140315	UniProt	-	Automatic
UniProtKB	Q9NZ94	NLGN3	NLGN3	-	GO:0045202	synapse	Component	IEA	GO_REF:0000039	UniProtKB-SubCell:SL-0258	9606	Human	20140315	UniProt	-	Automatic
UniProtKB	Q9NZ94	NLGN3	NLGN3	-	GO:0005887	integral component of plasma membrane	Component	ISS	GO_REF:0000024	UniProtKB:Q62889	9606	Human	20110307	BHF-UCL	-	Focus
UniProtKB	Q9NZ94	NLGN3	NLGN3	-	GO:0030139	endocytic vesicle	Component	ISS	GO_REF:0000024	UniProtKB:Q62889	9606	Human	20110307	BHF-UCL	-	Focus
UniProtKB	Q9NZ94	NLGN3	NLGN3	-	GO:0060076	excitatory synapse	Component	IDA	PMID:15620359	-	9606	Human	20110713	BHF-UCL	-	Focus
UniProtKB	Q9NZ94	NLGN3	NLGN3	-	GO:0005887	integral component of plasma membrane	Component	IBA	GO_REF:0000033	PANTHER:PTN000168538	9606	Human	20110614	RefGenome	-	Other
UniProtKB	Q9NZ94	NLGN3	NLGN3	-	GO:0045202	synapse	Component	IBA	GO_REF:0000033	PANTHER:PTN000168538	9606	Human	20110614	RefGenome	-	Other
UniProtKB	Q9NZ94	NLGN3	NLGN3	-	GO:0045202	synapse	Component	ISS	GO_REF:0000024	UniProtKB:Q62889	9606	Human	20080527	UniProt	-	Pre-focus
UniProtKB	Q9NZ94	NLGN3	NLGN3	-	GO:0009986	cell surface	Component	IDA	PMID:15150161	-	9606	Human	20080527	UniProt	-	Pre-focus
UniProtKB	Q9NZ94	NLGN3	NLGN3	-	GO:0009986	cell surface	Component	IDA	PMID:17292328	-	9606	Human	20080527	UniProt	-	Pre-focus
UniProtKB	Q9NZ94	NLGN3	NLGN3	-	GO:0004872	receptor activity	Function	ISS	GO_REF:0000024	UniProtKB:Q62889	9606	Human	20110307	BHF-UCL	-	Focus
UniProtKB	Q9NZ94	NLGN3	NLGN3	-	GO:0050839	cell adhesion molecule binding	Function	ISS	PMID:15152050	UniProtKB:Q62889	9606	Human	20110811	BHF-UCL	-	Focus
UniProtKB	Q9NZ94	NLGN3	NLGN3	-	GO:0042043	neurexin family protein binding	Function	ISS	PMID:15152050	UniProtKB:Q62889	9606	Human	20110811	BHF-UCL	-	Focus
UniProtKB	Q9NZ94	NLGN3	NLGN3	-	GO:0042043	neurexin family protein binding	Function	IBA	GO_REF:0000033	PANTHER:PTN000168538	9606	Human	20110614	RefGenome	-	Other
UniProtKB	Q9NZ94	NLGN3	NLGN3	-	GO:0004872	receptor activity	Function	IBA	GO_REF:0000033	PANTHER:PTN000168538	9606	Human	20110614	RefGenome	-	Other
UniProtKB	Q9NZ94	NLGN3	NLGN3	-	GO:0097110	scaffold protein binding	Function	IPI	PMID:17292328	UniProtKB:Q9NY99	9606	Human	20080527	UniProt	-	Pre-focus
UniProtKB	Q9NZ94	NLGN3	NLGN3	-	GO:0007155	cell adhesion	Process	IEA	GO_REF:0000002	InterPro:IPR000460	9606	Human	20140315	InterPro	-	Automatic
UniProtKB	Q9NZ94	NLGN3	NLGN3	-	GO:0002087	regulation of respiratory gaseous exchange by neurological system process	Process	IEA	GO_REF:0000019	Ensembl:ENSMUSP00000066304	9606	Human	20140315	Ensembl	-	Automatic
UniProtKB	Q9NZ94	NLGN3	NLGN3	-	GO:0008542	visual learning	Process	IEA	GO_REF:0000019	Ensembl:ENSMUSP00000066304	9606	Human	20140315	Ensembl	-	Automatic
UniProtKB	Q9NZ94	NLGN3	NLGN3	-	GO:0008542	visual learning	Process	IEA	GO_REF:0000019	Ensembl:ENSMUSP00000066304	9606	Human	20140315	Ensembl	-	Automatic
UniProtKB	Q9NZ94	NLGN3	NLGN3	-	GO:0035176	social behavior	Process	IEA	GO_REF:0000019	Ensembl:ENSMUSP00000066304	9606	Human	20140315	Ensembl	-	Automatic
UniProtKB	Q9NZ94	NLGN3	NLGN3	-	GO:0050804	regulation of synaptic transmission	Process	IEA	GO_REF:0000019	Ensembl:ENSMUSP00000066304	9606	Human	20140315	Ensembl	-	Automatic
UniProtKB	Q9NZ94	NLGN3	NLGN3	-	GO:0051966	regulation of synaptic transmission, glutamatergic	Process	IEA	GO_REF:0000019	Ensembl:ENSMUSP00000066304	9606	Human	20140315	Ensembl	-	Automatic
UniProtKB	Q9NZ94	NLGN3	NLGN3	-	GO:0051968	positive regulation of synaptic transmission, glutamatergic	Process	IEA	GO_REF:0000019	Ensembl:ENSMUSP00000066304	9606	Human	20140315	Ensembl	-	Automatic
UniProtKB	Q9NZ94	NLGN3	NLGN3	-	GO:0060079	regulation of excitatory postsynaptic membrane potential	Process	IEA	GO_REF:0000019	Ensembl:ENSMUSP00000066304	9606	Human	20140315	Ensembl	-	Automatic
UniProtKB	Q9NZ94	NLGN3	NLGN3	-	GO:0060080	regulation of inhibitory postsynaptic membrane potential	Process	IEA	GO_REF:0000019	Ensembl:ENSMUSP00000066304	9606	Human	20140315	Ensembl	-	Automatic
UniProtKB	Q9NZ94	NLGN3	NLGN3	-	GO:0061001	regulation of dendritic spine morphogenesis	Process	IEA	GO_REF:0000019	Ensembl:ENSMUSP00000066304	9606	Human	20140315	Ensembl	-	Automatic
UniProtKB	Q9NZ94	NLGN3	NLGN3	-	GO:0097104	postsynaptic membrane assembly	Process	IEA	GO_REF:0000019	Ensembl:ENSMUSP00000066304	9606	Human	20140315	Ensembl	-	Automatic
UniProtKB	Q9NZ94	NLGN3	NLGN3	-	GO:0097104	postsynaptic membrane assembly	Process	IEA	GO_REF:0000019	Ensembl:ENSMUSP00000066304	9606	Human	20140315	Ensembl	-	Automatic
UniProtKB	Q9NZ94	NLGN3	NLGN3	-	GO:1900271	regulation of long-term synaptic potentiation	Process	IEA	GO_REF:0000019	Ensembl:ENSMUSP00000066304	9606	Human	20140315	Ensembl	-	Automatic
UniProtKB	Q9NZ94	NLGN3	NLGN3	-	GO:2000310	regulation of N-methyl-D-aspartate selective glutamate receptor activity	Process	IEA	GO_REF:0000019	Ensembl:ENSMUSP00000066304	9606	Human	20140315	Ensembl	-	Automatic
UniProtKB	Q9NZ94	NLGN3	NLGN3	-	GO:2000311	regulation of alpha-amino-3-hydroxy-5-methyl-4-isoxazole propionate selective glutamate receptor activity	Process	IEA	GO_REF:0000019	Ensembl:ENSMUSP00000066304	9606	Human	20140315	Ensembl	-	Automatic
UniProtKB	Q9NZ94	NLGN3	NLGN3	-	GO:2000331	regulation of terminal button organization	Process	IEA	GO_REF:0000019	Ensembl:ENSMUSP00000066304	9606	Human	20140315	Ensembl	-	Automatic
UniProtKB	Q9NZ94	NLGN3	NLGN3	-	GO:2000463	positive regulation of excitatory postsynaptic membrane potential	Process	IEA	GO_REF:0000019	Ensembl:ENSMUSP00000066304	9606	Human	20140315	Ensembl	-	Automatic
UniProtKB	Q9NZ94	NLGN3	NLGN3	-	GO:2000969	positive regulation of alpha-amino-3-hydroxy-5-methyl-4-isoxazole propionate selective glutamate receptor activity	Process	IEA	GO_REF:0000019	Ensembl:ENSMUSP00000066304	9606	Human	20140315	Ensembl	-	Automatic
UniProtKB	Q9NZ94	NLGN3	NLGN3	-	GO:0007155	cell adhesion	Process	IEA	GO_REF:0000037	UniProtKB-KW:KW-0130	9606	Human	20140315	UniProt	-	Automatic
UniProtKB	Q9NZ94	NLGN3	NLGN3	-	GO:0006898	receptor-mediated endocytosis	Process	ISS	GO_REF:0000024	UniProtKB:Q62889	9606	Human	20110307	BHF-UCL	-	Focus
UniProtKB	Q9NZ94	NLGN3	NLGN3	-	GO:0007158	neuron cell-cell adhesion	Process	ISS	GO_REF:0000024	UniProtKB:Q62889	9606	Human	20110307	BHF-UCL	-	Focus
UniProtKB	Q9NZ94	NLGN3	NLGN3	-	GO:0007416	synapse assembly	Process	ISS	GO_REF:0000024	UniProtKB:Q62889	9606	Human	20110307	BHF-UCL	-	Focus
UniProtKB	Q9NZ94	NLGN3	NLGN3	-	GO:0007416	synapse assembly	Process	ISS	GO_REF:0000024	UniProtKB:Q62889	9606	Human	20110307	BHF-UCL	-	Focus
UniProtKB	Q9NZ94	NLGN3	NLGN3	-	GO:0051965	positive regulation of synapse assembly	Process	ISS	GO_REF:0000024	UniProtKB:Q62889	9606	Human	20110307	BHF-UCL	-	Focus
UniProtKB	Q9NZ94	NLGN3	NLGN3	-	GO:0048675	axon extension	Process	ISS	GO_REF:0000024	UniProtKB:Q62889	9606	Human	20110818	BHF-UCL	-	Focus
UniProtKB	Q9NZ94	NLGN3	NLGN3	-	GO:0060024	rhythmic synaptic transmission	Process	ISS	GO_REF:0000024	UniProtKB:Q62889	9606	Human	20110818	BHF-UCL	-	Focus
UniProtKB	Q9NZ94	NLGN3	NLGN3	-	GO:0060080	regulation of inhibitory postsynaptic membrane potential	Process	ISS	GO_REF:0000024	UniProtKB:Q62889	9606	Human	20110818	BHF-UCL	-	Focus
UniProtKB	Q9NZ94	NLGN3	NLGN3	-	GO:0097105	presynaptic membrane assembly	Process	ISS	GO_REF:0000024	UniProtKB:Q62889	9606	Human	20110818	BHF-UCL	-	Focus
UniProtKB	Q9NZ94	NLGN3	NLGN3	-	GO:0097105	presynaptic membrane assembly	Process	ISS	GO_REF:0000024	UniProtKB:Q62889	9606	Human	20110818	BHF-UCL	-	Focus
UniProtKB	Q9NZ94	NLGN3	NLGN3	-	GO:0051968	positive regulation of synaptic transmission, glutamatergic	Process	ISS	GO_REF:0000024	UniProtKB:Q8BYM5	9606	Human	20120404	BHF-UCL	-	Focus
UniProtKB	Q9NZ94	NLGN3	NLGN3	-	GO:0097104	postsynaptic membrane assembly	Process	ISS	GO_REF:0000024	UniProtKB:Q8BYM5	9606	Human	20120404	BHF-UCL	-	Focus
UniProtKB	Q9NZ94	NLGN3	NLGN3	-	GO:0097104	postsynaptic membrane assembly	Process	ISS	GO_REF:0000024	UniProtKB:Q8BYM5	9606	Human	20120404	BHF-UCL	-	Focus
UniProtKB	Q9NZ94	NLGN3	NLGN3	-	GO:2000463	positive regulation of excitatory postsynaptic membrane potential	Process	ISS	GO_REF:0000024	UniProtKB:Q8BYM5	9606	Human	20120404	BHF-UCL	-	Focus
UniProtKB	Q9NZ94	NLGN3	NLGN3	-	GO:2000969	positive regulation of alpha-amino-3-hydroxy-5-methyl-4-isoxazole propionate selective glutamate receptor activity	Process	ISS	GO_REF:0000024	UniProtKB:Q8BYM5	9606	Human	20120404	BHF-UCL	-	Focus
UniProtKB	Q9NZ94	NLGN3	NLGN3	-	GO:0002087	regulation of respiratory gaseous exchange by neurological system process	Process	ISS	GO_REF:0000024	UniProtKB:Q8BYM5	9606	Human	20131017	BHF-UCL	-	Focus
UniProtKB	Q9NZ94	NLGN3	NLGN3	-	GO:0050804	regulation of synaptic transmission	Process	ISS	GO_REF:0000024	UniProtKB:Q8BYM5	9606	Human	20131017	BHF-UCL	-	Focus
UniProtKB	Q9NZ94	NLGN3	NLGN3	-	GO:0007612	learning	Process	IMP	PMID:12669065	-	9606	Human	20131120	BHF-UCL	-	Focus
UniProtKB	Q9NZ94	NLGN3	NLGN3	-	GO:0007612	learning	Process	IMP	PMID:12669065	-	9606	Human	20131120	BHF-UCL	-	Focus
UniProtKB	Q9NZ94	NLGN3	NLGN3	-	GO:0030534	adult behavior	Process	IMP	PMID:12669065	-	9606	Human	20131120	BHF-UCL	-	Focus
UniProtKB	Q9NZ94	NLGN3	NLGN3	-	GO:0071625	vocalization behavior	Process	IMP	PMID:12669065	-	9606	Human	20131120	BHF-UCL	-	Focus
UniProtKB	Q9NZ94	NLGN3	NLGN3	-	GO:0007416	synapse assembly	Process	IBA	GO_REF:0000033	PANTHER:PTN000168538	9606	Human	20110614	RefGenome	-	Other
UniProtKB	Q9NZ94	NLGN3	NLGN3	-	GO:0007416	synapse assembly	Process	IBA	GO_REF:0000033	PANTHER:PTN000168538	9606	Human	20110614	RefGenome	-	Other
UniProtKB	Q9NZ94	NLGN3	NLGN3	-	GO:0035176	social behavior	Process	IMP	PMID:12669065	-	9606	Human	20080527	UniProt	-	Pre-focus
UniProtKB	Q9NZ94	NLGN3	NLGN3	-	GO:0050808	synapse organization	Process	IMP	PMID:15150161	-	9606	Human	20080527	UniProt	-	Pre-focus
UniProtKB	Q8BYM5	Nlgn3	Nlgn3	-	GO:0016020	membrane	Component	IEA	GO_REF:0000002	InterPro:IPR000460	10090	Mouse	20140315	InterPro	-	Automatic
UniProtKB	Q8BYM5	Nlgn3	Nlgn3	-	GO:0005737	cytoplasm	Component	IEA	GO_REF:0000019	Ensembl:ENSP00000351591	10090	Mouse	20140315	Ensembl	-	Automatic
UniProtKB	Q8BYM5	Nlgn3	Nlgn3	-	GO:0009986	cell surface	Component	IEA	GO_REF:0000019	Ensembl:ENSP00000351591	10090	Mouse	20140315	Ensembl	-	Automatic
UniProtKB	Q8BYM5	Nlgn3	Nlgn3	-	GO:0060076	excitatory synapse	Component	IEA	GO_REF:0000019	Ensembl:ENSP00000351591	10090	Mouse	20140315	Ensembl	-	Automatic
UniProtKB	Q8BYM5	Nlgn3	Nlgn3	-	GO:0005886	plasma membrane	Component	IEA	GO_REF:0000037	UniProtKB-KW:KW-1003	10090	Mouse	20140315	UniProt	-	Automatic
UniProtKB	Q8BYM5	Nlgn3	Nlgn3	-	GO:0016020	membrane	Component	IEA	GO_REF:0000037	UniProtKB-KW:KW-0472	10090	Mouse	20140315	UniProt	-	Automatic
UniProtKB	Q8BYM5	Nlgn3	Nlgn3	-	GO:0016021	integral component of membrane	Component	IEA	GO_REF:0000037	UniProtKB-KW:KW-0812	10090	Mouse	20140315	UniProt	-	Automatic
UniProtKB	Q8BYM5	Nlgn3	Nlgn3	-	GO:0030054	cell junction	Component	IEA	GO_REF:0000037	UniProtKB-KW:KW-0965	10090	Mouse	20140315	UniProt	-	Automatic
UniProtKB	Q8BYM5	Nlgn3	Nlgn3	-	GO:0045202	synapse	Component	IEA	GO_REF:0000037	UniProtKB-KW:KW-0770	10090	Mouse	20140315	UniProt	-	Automatic
UniProtKB	Q8BYM5	Nlgn3	Nlgn3	-	GO:0005886	plasma membrane	Component	IEA	GO_REF:0000039	UniProtKB-SubCell:SL-0039	10090	Mouse	20140315	UniProt	-	Automatic
UniProtKB	Q8BYM5	Nlgn3	Nlgn3	-	GO:0045202	synapse	Component	IEA	GO_REF:0000039	UniProtKB-SubCell:SL-0258	10090	Mouse	20140315	UniProt	-	Automatic
UniProtKB	Q8BYM5	Nlgn3	Nlgn3	-	GO:0005887	integral component of plasma membrane	Component	ISS	GO_REF:0000024	UniProtKB:Q62889	10090	Mouse	20110818	BHF-UCL	-	Focus
UniProtKB	Q8BYM5	Nlgn3	Nlgn3	-	GO:0009986	cell surface	Component	ISS	GO_REF:0000024	UniProtKB:Q62889	10090	Mouse	20110818	BHF-UCL	-	Focus
UniProtKB	Q8BYM5	Nlgn3	Nlgn3	-	GO:0030139	endocytic vesicle	Component	ISS	GO_REF:0000024	UniProtKB:Q62889	10090	Mouse	20110818	BHF-UCL	-	Focus
UniProtKB	Q8BYM5	Nlgn3	Nlgn3	-	GO:0060076	excitatory synapse	Component	ISS	GO_REF:0000024	UniProtKB:Q62889	10090	Mouse	20110818	BHF-UCL	-	Focus
UniProtKB	Q8BYM5	Nlgn3	Nlgn3	-	GO:0060076	excitatory synapse	Component	ISS	GO_REF:0000024	UniProtKB:Q9NZ94	10090	Mouse	20110818	BHF-UCL	-	Focus
UniProtKB	Q8BYM5	Nlgn3	Nlgn3	-	GO:0005887	integral component of plasma membrane	Component	IBA	GO_REF:0000033	PANTHER:PTN000168538	10090	Mouse	20110614	RefGenome	-	Other
UniProtKB	Q8BYM5	Nlgn3	Nlgn3	-	GO:0009986	cell surface	Component	IBA	GO_REF:0000033	PANTHER:PTN000168538	10090	Mouse	20110614	RefGenome	-	Other
UniProtKB	Q8BYM5	Nlgn3	Nlgn3	-	GO:0045202	synapse	Component	IBA	GO_REF:0000033	PANTHER:PTN000168538	10090	Mouse	20110614	RefGenome	-	Other
UniProtKB	Q8BYM5	Nlgn3	Nlgn3	-	GO:0045202	synapse	Component	ISO	PMID:15681343	UniProtKB:Q62889	10090	Mouse	20051216	MGI	-	Pre-focus
UniProtKB	Q8BYM5	Nlgn3	Nlgn3	-	GO:0050839	cell adhesion molecule binding	Function	ISS	GO_REF:0000024	UniProtKB:Q62889	10090	Mouse	20110818	BHF-UCL	-	Focus
UniProtKB	Q8BYM5	Nlgn3	Nlgn3	-	GO:0042043	neurexin family protein binding	Function	ISS	GO_REF:0000024	UniProtKB:Q62889	10090	Mouse	20131017	BHF-UCL	-	Focus
UniProtKB	Q8BYM5	Nlgn3	Nlgn3	-	GO:0042043	neurexin family protein binding	Function	IBA	GO_REF:0000033	PANTHER:PTN000168538	10090	Mouse	20110614	RefGenome	-	Other
UniProtKB	Q8BYM5	Nlgn3	Nlgn3	-	GO:0004872	receptor activity	Function	IBA	GO_REF:0000033	PANTHER:PTN000168538	10090	Mouse	20110614	RefGenome	-	Other
UniProtKB	Q8BYM5	Nlgn3	Nlgn3	-	GO:0007155	cell adhesion	Process	IEA	GO_REF:0000002	InterPro:IPR000460	10090	Mouse	20140315	InterPro	-	Automatic
UniProtKB	Q8BYM5	Nlgn3	Nlgn3	-	GO:0007612	learning	Process	IEA	GO_REF:0000019	Ensembl:ENSP00000351591	10090	Mouse	20140315	Ensembl	-	Automatic
UniProtKB	Q8BYM5	Nlgn3	Nlgn3	-	GO:0007612	learning	Process	IEA	GO_REF:0000019	Ensembl:ENSP00000351591	10090	Mouse	20140315	Ensembl	-	Automatic
UniProtKB	Q8BYM5	Nlgn3	Nlgn3	-	GO:0030534	adult behavior	Process	IEA	GO_REF:0000019	Ensembl:ENSP00000351591	10090	Mouse	20140315	Ensembl	-	Automatic
UniProtKB	Q8BYM5	Nlgn3	Nlgn3	-	GO:0035176	social behavior	Process	IEA	GO_REF:0000019	Ensembl:ENSP00000351591	10090	Mouse	20140315	Ensembl	-	Automatic
UniProtKB	Q8BYM5	Nlgn3	Nlgn3	-	GO:0050808	synapse organization	Process	IEA	GO_REF:0000019	Ensembl:ENSP00000351591	10090	Mouse	20140315	Ensembl	-	Automatic
UniProtKB	Q8BYM5	Nlgn3	Nlgn3	-	GO:0071625	vocalization behavior	Process	IEA	GO_REF:0000019	Ensembl:ENSP00000351591	10090	Mouse	20140315	Ensembl	-	Automatic
UniProtKB	Q8BYM5	Nlgn3	Nlgn3	-	GO:0007155	cell adhesion	Process	IEA	GO_REF:0000037	UniProtKB-KW:KW-0130	10090	Mouse	20140315	UniProt	-	Automatic
UniProtKB	Q8BYM5	Nlgn3	Nlgn3	-	GO:0006898	receptor-mediated endocytosis	Process	ISS	GO_REF:0000024	UniProtKB:Q62889	10090	Mouse	20110818	BHF-UCL	-	Focus
UniProtKB	Q8BYM5	Nlgn3	Nlgn3	-	GO:0007158	neuron cell-cell adhesion	Process	ISS	GO_REF:0000024	UniProtKB:Q62889	10090	Mouse	20110818	BHF-UCL	-	Focus
UniProtKB	Q8BYM5	Nlgn3	Nlgn3	-	GO:0048675	axon extension	Process	ISS	GO_REF:0000024	UniProtKB:Q62889	10090	Mouse	20110818	BHF-UCL	-	Focus
UniProtKB	Q8BYM5	Nlgn3	Nlgn3	-	GO:0051965	positive regulation of synapse assembly	Process	ISS	GO_REF:0000024	UniProtKB:Q62889	10090	Mouse	20110818	BHF-UCL	-	Focus
UniProtKB	Q8BYM5	Nlgn3	Nlgn3	-	GO:0060024	rhythmic synaptic transmission	Process	ISS	GO_REF:0000024	UniProtKB:Q62889	10090	Mouse	20110818	BHF-UCL	-	Focus
UniProtKB	Q8BYM5	Nlgn3	Nlgn3	-	GO:0097105	presynaptic membrane assembly	Process	ISS	GO_REF:0000024	UniProtKB:Q62889	10090	Mouse	20110818	BHF-UCL	-	Focus
UniProtKB	Q8BYM5	Nlgn3	Nlgn3	-	GO:0097105	presynaptic membrane assembly	Process	ISS	GO_REF:0000024	UniProtKB:Q62889	10090	Mouse	20110818	BHF-UCL	-	Focus
UniProtKB	Q8BYM5	Nlgn3	Nlgn3	-	GO:0051968	positive regulation of synaptic transmission, glutamatergic	Process	IMP	PMID:21642956	-	10090	Mouse	20120404	BHF-UCL	-	Focus
UniProtKB	Q8BYM5	Nlgn3	Nlgn3	-	GO:0097104	postsynaptic membrane assembly	Process	IMP	PMID:21642956	-	10090	Mouse	20120404	BHF-UCL	-	Focus
UniProtKB	Q8BYM5	Nlgn3	Nlgn3	-	GO:0097104	postsynaptic membrane assembly	Process	IMP	PMID:21642956	-	10090	Mouse	20120404	BHF-UCL	-	Focus
UniProtKB	Q8BYM5	Nlgn3	Nlgn3	-	GO:2000463	positive regulation of excitatory postsynaptic membrane potential	Process	IMP	PMID:21642956	-	10090	Mouse	20120404	BHF-UCL	-	Focus
UniProtKB	Q8BYM5	Nlgn3	Nlgn3	-	GO:2000969	positive regulation of alpha-amino-3-hydroxy-5-methyl-4-isoxazole propionate selective glutamate receptor activity	Process	IMP	PMID:21642956	-	10090	Mouse	20120404	BHF-UCL	-	Focus
UniProtKB	Q8BYM5	Nlgn3	Nlgn3	-	GO:0035176	social behavior	Process	IMP	PMID:21808020	-	10090	Mouse	20120430	BHF-UCL	-	Focus
UniProtKB	Q8BYM5	Nlgn3	Nlgn3	-	GO:0051966	regulation of synaptic transmission, glutamatergic	Process	IMP	PMID:21808020	-	10090	Mouse	20120430	BHF-UCL	-	Focus
UniProtKB	Q8BYM5	Nlgn3	Nlgn3	-	GO:0060079	regulation of excitatory postsynaptic membrane potential	Process	IMP	PMID:21808020	-	10090	Mouse	20120430	BHF-UCL	-	Focus
UniProtKB	Q8BYM5	Nlgn3	Nlgn3	-	GO:0060080	regulation of inhibitory postsynaptic membrane potential	Process	IMP	PMID:21808020	-	10090	Mouse	20120430	BHF-UCL	-	Focus
UniProtKB	Q8BYM5	Nlgn3	Nlgn3	-	GO:0061001	regulation of dendritic spine morphogenesis	Process	IMP	PMID:21808020	-	10090	Mouse	20120430	BHF-UCL	-	Focus
UniProtKB	Q8BYM5	Nlgn3	Nlgn3	-	GO:1900271	regulation of long-term synaptic potentiation	Process	IMP	PMID:21808020	-	10090	Mouse	20120430	BHF-UCL	-	Focus
UniProtKB	Q8BYM5	Nlgn3	Nlgn3	-	GO:2000310	regulation of N-methyl-D-aspartate selective glutamate receptor activity	Process	IMP	PMID:21808020	-	10090	Mouse	20120430	BHF-UCL	-	Focus
UniProtKB	Q8BYM5	Nlgn3	Nlgn3	-	GO:2000311	regulation of alpha-amino-3-hydroxy-5-methyl-4-isoxazole propionate selective glutamate receptor activity	Process	IMP	PMID:21808020	-	10090	Mouse	20120430	BHF-UCL	-	Focus
UniProtKB	Q8BYM5	Nlgn3	Nlgn3	-	GO:2000331	regulation of terminal button organization	Process	IMP	PMID:21808020	-	10090	Mouse	20120430	BHF-UCL	-	Focus
UniProtKB	Q8BYM5	Nlgn3	Nlgn3	-	GO:0007416	synapse assembly	Process	IBA	GO_REF:0000033	PANTHER:PTN000168538	10090	Mouse	20110614	RefGenome	-	Other
UniProtKB	Q8BYM5	Nlgn3	Nlgn3	-	GO:0007416	synapse assembly	Process	IBA	GO_REF:0000033	PANTHER:PTN000168538	10090	Mouse	20110614	RefGenome	-	Other
UniProtKB	Q8BYM5	Nlgn3	Nlgn3	-	GO:0050808	synapse organization	Process	IGI	PMID:21788371	MGI:MGI:2179435|MGI:MGI:2389173|MGI:MGI:2389174	10090	Mouse	20120509	MGI	-	Other
UniProtKB	Q8BYM5	Nlgn3	Nlgn3	-	GO:0050808	synapse organization	Process	ISO	PMID:15681343	UniProtKB:Q62889	10090	Mouse	20051216	MGI	-	Pre-focus
UniProtKB	Q8BYM5	Nlgn3	Nlgn3	-	GO:0002087	regulation of respiratory gaseous exchange by neurological system process	Process	IGI	PMID:16982420	MGI:MGI:2179435|MGI:MGI:2681835	10090	Mouse	20080215	MGI	-	Pre-focus
UniProtKB	Q8BYM5	Nlgn3	Nlgn3	-	GO:0050804	regulation of synaptic transmission	Process	IGI	PMID:16982420	MGI:MGI:2179435|MGI:MGI:2681835	10090	Mouse	20080215	MGI	-	Pre-focus
UniProtKB	Q8BYM5	Nlgn3	Nlgn3	-	GO:0008542	visual learning	Process	IMP	PMID:17823315	MGI:MGI:3758949	10090	Mouse	20080214	MGI	-	Pre-focus
UniProtKB	Q8BYM5	Nlgn3	Nlgn3	-	GO:0008542	visual learning	Process	IMP	PMID:17823315	MGI:MGI:3758949	10090	Mouse	20080214	MGI	-	Pre-focus
UniProtKB	Q8BYM5	Nlgn3	Nlgn3	-	GO:0035176	social behavior	Process	IMP	PMID:17823315	MGI:MGI:3758949	10090	Mouse	20080214	MGI	-	Pre-focus
UniProtKB	Q8BYM5	Nlgn3	Nlgn3	-	GO:0060080	regulation of inhibitory postsynaptic membrane potential	Process	IMP	PMID:17823315	MGI:MGI:3758949	10090	Mouse	20080214	MGI	-	Pre-focus
UniProtKB	Q62889	Nlgn3	Nlgn3	-	GO:0016020	membrane	Component	IEA	GO_REF:0000002	InterPro:IPR000460	10116	Rat	20140315	InterPro	-	Automatic
UniProtKB	Q62889	Nlgn3	Nlgn3	-	GO:0005886	plasma membrane	Component	IEA	GO_REF:0000037	UniProtKB-KW:KW-1003	10116	Rat	20140315	UniProt	-	Automatic
UniProtKB	Q62889	Nlgn3	Nlgn3	-	GO:0016020	membrane	Component	IEA	GO_REF:0000037	UniProtKB-KW:KW-0472	10116	Rat	20140315	UniProt	-	Automatic
UniProtKB	Q62889	Nlgn3	Nlgn3	-	GO:0016021	integral component of membrane	Component	IEA	GO_REF:0000037	UniProtKB-KW:KW-0812	10116	Rat	20140315	UniProt	-	Automatic
UniProtKB	Q62889	Nlgn3	Nlgn3	-	GO:0030054	cell junction	Component	IEA	GO_REF:0000037	UniProtKB-KW:KW-0965	10116	Rat	20140315	UniProt	-	Automatic
UniProtKB	Q62889	Nlgn3	Nlgn3	-	GO:0045202	synapse	Component	IEA	GO_REF:0000037	UniProtKB-KW:KW-0770	10116	Rat	20140315	UniProt	-	Automatic
UniProtKB	Q62889	Nlgn3	Nlgn3	-	GO:0005886	plasma membrane	Component	IEA	GO_REF:0000039	UniProtKB-SubCell:SL-0039	10116	Rat	20140315	UniProt	-	Automatic
UniProtKB	Q62889	Nlgn3	Nlgn3	-	GO:0045202	synapse	Component	IEA	GO_REF:0000039	UniProtKB-SubCell:SL-0258	10116	Rat	20140315	UniProt	-	Automatic
UniProtKB	Q62889	Nlgn3	Nlgn3	-	GO:0005887	integral component of plasma membrane	Component	IDA	PMID:15797875	-	10116	Rat	20110307	BHF-UCL	-	Focus
UniProtKB	Q62889	Nlgn3	Nlgn3	-	GO:0009986	cell surface	Component	IDA	PMID:15797875	-	10116	Rat	20110307	BHF-UCL	-	Focus
UniProtKB	Q62889	Nlgn3	Nlgn3	-	GO:0030139	endocytic vesicle	Component	IDA	PMID:15797875	-	10116	Rat	20110307	BHF-UCL	-	Focus
UniProtKB	Q62889	Nlgn3	Nlgn3	-	GO:0060077	inhibitory synapse	Component	IC	PMID:19406211	GO:0060080	10116	Rat	20110622	BHF-UCL	-	Focus
UniProtKB	Q62889	Nlgn3	Nlgn3	-	GO:0060076	excitatory synapse	Component	IDA	PMID:19914352	-	10116	Rat	20110707	BHF-UCL	-	Focus
UniProtKB	Q62889	Nlgn3	Nlgn3	-	GO:0045202	synapse	Component	IDA	PMID:15681343	-	10116	Rat	20051216	MGI	-	Pre-focus
UniProtKB	Q62889	Nlgn3	Nlgn3	-	GO:0050839	cell adhesion molecule binding	Function	IPI	PMID:15152050	UniProtKB:Q63373	10116	Rat	20110811	BHF-UCL	-	Focus
UniProtKB	Q62889	Nlgn3	Nlgn3	-	GO:0042043	neurexin family protein binding	Function	IPI	PMID:15152050	UniProtKB:Q63373	10116	Rat	20110811	BHF-UCL	-	Focus
UniProtKB	Q62889	Nlgn3	Nlgn3	-	GO:0004872	receptor activity	Function	IDA	PMID:15797875	-	10116	Rat	20110307	BHF-UCL	-	Focus
UniProtKB	Q62889	Nlgn3	Nlgn3	-	GO:0042043	neurexin family protein binding	Function	IBA	GO_REF:0000033	PANTHER:PTN000168538	10116	Rat	20110614	RefGenome	-	Other
UniProtKB	Q62889	Nlgn3	Nlgn3	-	GO:0007155	cell adhesion	Process	IEA	GO_REF:0000002	InterPro:IPR000460	10116	Rat	20140315	InterPro	-	Automatic
UniProtKB	Q62889	Nlgn3	Nlgn3	-	GO:0007155	cell adhesion	Process	IEA	GO_REF:0000037	UniProtKB-KW:KW-0130	10116	Rat	20140315	UniProt	-	Automatic
UniProtKB	Q62889	Nlgn3	Nlgn3	-	GO:0051968	positive regulation of synaptic transmission, glutamatergic	Process	ISS	GO_REF:0000024	UniProtKB:Q8BYM5	10116	Rat	20120404	BHF-UCL	-	Focus
UniProtKB	Q62889	Nlgn3	Nlgn3	-	GO:0097104	postsynaptic membrane assembly	Process	ISS	GO_REF:0000024	UniProtKB:Q8BYM5	10116	Rat	20120404	BHF-UCL	-	Focus
UniProtKB	Q62889	Nlgn3	Nlgn3	-	GO:0097104	postsynaptic membrane assembly	Process	ISS	GO_REF:0000024	UniProtKB:Q8BYM5	10116	Rat	20120404	BHF-UCL	-	Focus
UniProtKB	Q62889	Nlgn3	Nlgn3	-	GO:2000463	positive regulation of excitatory postsynaptic membrane potential	Process	ISS	GO_REF:0000024	UniProtKB:Q8BYM5	10116	Rat	20120404	BHF-UCL	-	Focus
UniProtKB	Q62889	Nlgn3	Nlgn3	-	GO:2000969	positive regulation of alpha-amino-3-hydroxy-5-methyl-4-isoxazole propionate selective glutamate receptor activity	Process	ISS	GO_REF:0000024	UniProtKB:Q8BYM5	10116	Rat	20120404	BHF-UCL	-	Focus
UniProtKB	Q62889	Nlgn3	Nlgn3	-	GO:0035176	social behavior	Process	ISS	GO_REF:0000024	UniProtKB:Q8BYM5	10116	Rat	20120430	BHF-UCL	-	Focus
UniProtKB	Q62889	Nlgn3	Nlgn3	-	GO:0051966	regulation of synaptic transmission, glutamatergic	Process	ISS	GO_REF:0000024	UniProtKB:Q8BYM5	10116	Rat	20120430	BHF-UCL	-	Focus
UniProtKB	Q62889	Nlgn3	Nlgn3	-	GO:0060079	regulation of excitatory postsynaptic membrane potential	Process	ISS	GO_REF:0000024	UniProtKB:Q8BYM5	10116	Rat	20120430	BHF-UCL	-	Focus
UniProtKB	Q62889	Nlgn3	Nlgn3	-	GO:0061001	regulation of dendritic spine morphogenesis	Process	ISS	GO_REF:0000024	UniProtKB:Q8BYM5	10116	Rat	20120430	BHF-UCL	-	Focus
UniProtKB	Q62889	Nlgn3	Nlgn3	-	GO:1900271	regulation of long-term synaptic potentiation	Process	ISS	GO_REF:0000024	UniProtKB:Q8BYM5	10116	Rat	20120430	BHF-UCL	-	Focus
UniProtKB	Q62889	Nlgn3	Nlgn3	-	GO:2000310	regulation of N-methyl-D-aspartate selective glutamate receptor activity	Process	ISS	GO_REF:0000024	UniProtKB:Q8BYM5	10116	Rat	20120430	BHF-UCL	-	Focus
UniProtKB	Q62889	Nlgn3	Nlgn3	-	GO:2000311	regulation of alpha-amino-3-hydroxy-5-methyl-4-isoxazole propionate selective glutamate receptor activity	Process	ISS	GO_REF:0000024	UniProtKB:Q8BYM5	10116	Rat	20120430	BHF-UCL	-	Focus
UniProtKB	Q62889	Nlgn3	Nlgn3	-	GO:2000331	regulation of terminal button organization	Process	ISS	GO_REF:0000024	UniProtKB:Q8BYM5	10116	Rat	20120430	BHF-UCL	-	Focus
UniProtKB	Q62889	Nlgn3	Nlgn3	-	GO:0002087	regulation of respiratory gaseous exchange by neurological system process	Process	ISS	GO_REF:0000024	UniProtKB:Q8BYM5	10116	Rat	20131017	BHF-UCL	-	Focus
UniProtKB	Q62889	Nlgn3	Nlgn3	-	GO:0050804	regulation of synaptic transmission	Process	ISS	GO_REF:0000024	UniProtKB:Q8BYM5	10116	Rat	20131017	BHF-UCL	-	Focus
UniProtKB	Q62889	Nlgn3	Nlgn3	-	GO:0006898	receptor-mediated endocytosis	Process	IDA	PMID:15797875	-	10116	Rat	20110307	BHF-UCL	-	Focus
UniProtKB	Q62889	Nlgn3	Nlgn3	-	GO:0007158	neuron cell-cell adhesion	Process	IDA	PMID:15797875	-	10116	Rat	20110307	BHF-UCL	-	Focus
UniProtKB	Q62889	Nlgn3	Nlgn3	-	GO:0007416	synapse assembly	Process	IDA	PMID:15797875	-	10116	Rat	20110307	BHF-UCL	-	Focus
UniProtKB	Q62889	Nlgn3	Nlgn3	-	GO:0007416	synapse assembly	Process	IDA	PMID:15797875	-	10116	Rat	20110307	BHF-UCL	-	Focus
UniProtKB	Q62889	Nlgn3	Nlgn3	-	GO:0051965	positive regulation of synapse assembly	Process	IDA	PMID:15797875	-	10116	Rat	20110307	BHF-UCL	-	Focus
UniProtKB	Q62889	Nlgn3	Nlgn3	-	GO:0097105	presynaptic membrane assembly	Process	IDA	PMID:15797875	-	10116	Rat	20110811	BHF-UCL	-	Focus
UniProtKB	Q62889	Nlgn3	Nlgn3	-	GO:0097105	presynaptic membrane assembly	Process	IDA	PMID:15797875	-	10116	Rat	20110811	BHF-UCL	-	Focus
UniProtKB	Q62889	Nlgn3	Nlgn3	-	GO:0060024	rhythmic synaptic transmission	Process	IMP	PMID:19406211	-	10116	Rat	20110622	BHF-UCL	-	Focus
UniProtKB	Q62889	Nlgn3	Nlgn3	-	GO:0060080	regulation of inhibitory postsynaptic membrane potential	Process	IDA	PMID:19406211	-	10116	Rat	20110622	BHF-UCL	-	Focus
UniProtKB	Q62889	Nlgn3	Nlgn3	-	GO:0048675	axon extension	Process	IMP	PMID:19406211	-	10116	Rat	20110714	BHF-UCL	-	Focus
UniProtKB	Q62889	Nlgn3	Nlgn3	-	GO:0061001	regulation of dendritic spine morphogenesis	Process	ISS	PMID:21808020	UniProtKB:Q8BYM5	10116	Rat	20120430	BHF-UCL	-	Focus
UniProtKB	Q62889	Nlgn3	Nlgn3	-	GO:1900271	regulation of long-term synaptic potentiation	Process	ISS	PMID:21808020	UniProtKB:Q8BYM5	10116	Rat	20120430	BHF-UCL	-	Focus
UniProtKB	Q62889	Nlgn3	Nlgn3	-	GO:2000310	regulation of N-methyl-D-aspartate selective glutamate receptor activity	Process	ISS	PMID:21808020	UniProtKB:Q8BYM5	10116	Rat	20120430	BHF-UCL	-	Focus
UniProtKB	Q62889	Nlgn3	Nlgn3	-	GO:2000331	regulation of terminal button organization	Process	ISS	PMID:21808020	UniProtKB:Q8BYM5	10116	Rat	20120430	BHF-UCL	-	Focus
UniProtKB	Q62889	Nlgn3	Nlgn3	-	GO:0050808	synapse organization	Process	IDA	PMID:15681343	-	10116	Rat	20051216	MGI	-	Pre-focus
UniProtKB	B0F2B4	Nlgn4l	Nlgn4l	-	GO:0005886	plasma membrane	Component	IEA	GO_REF:0000037	UniProtKB-KW:KW-1003	10090	Mouse	20140315	UniProt	-	Automatic
UniProtKB	B0F2B4	Nlgn4l	Nlgn4l	-	GO:0016020	membrane	Component	IEA	GO_REF:0000037	UniProtKB-KW:KW-0472	10090	Mouse	20140315	UniProt	-	Automatic
UniProtKB	B0F2B4	Nlgn4l	Nlgn4l	-	GO:0016021	integral component of membrane	Component	IEA	GO_REF:0000037	UniProtKB-KW:KW-0812	10090	Mouse	20140315	UniProt	-	Automatic
UniProtKB	B0F2B4	Nlgn4l	Nlgn4l	-	GO:0030054	cell junction	Component	IEA	GO_REF:0000037	UniProtKB-KW:KW-0965	10090	Mouse	20140315	UniProt	-	Automatic
UniProtKB	B0F2B4	Nlgn4l	Nlgn4l	-	GO:0045202	synapse	Component	IEA	GO_REF:0000037	UniProtKB-KW:KW-0770	10090	Mouse	20140315	UniProt	-	Automatic
UniProtKB	B0F2B4	Nlgn4l	Nlgn4l	-	GO:0045211	postsynaptic membrane	Component	IEA	GO_REF:0000037	UniProtKB-KW:KW-0628	10090	Mouse	20140315	UniProt	-	Automatic
UniProtKB	B0F2B4	Nlgn4l	Nlgn4l	-	GO:0005886	plasma membrane	Component	IEA	GO_REF:0000039	UniProtKB-SubCell:SL-0039	10090	Mouse	20140315	UniProt	-	Automatic
UniProtKB	B0F2B4	Nlgn4l	Nlgn4l	-	GO:0045211	postsynaptic membrane	Component	IEA	GO_REF:0000039	UniProtKB-SubCell:SL-0219	10090	Mouse	20140315	UniProt	-	Automatic
UniProtKB	B0F2B4	Nlgn4l	Nlgn4l	-	GO:0009986	cell surface	Component	ISS	GO_REF:0000024	UniProtKB:Q8N0W4	10090	Mouse	20110818	BHF-UCL	-	Focus
UniProtKB	B0F2B4	Nlgn4l	Nlgn4l	-	GO:0030425	dendrite	Component	ISS	GO_REF:0000024	UniProtKB:Q8N0W4	10090	Mouse	20110818	BHF-UCL	-	Focus
UniProtKB	B0F2B4	Nlgn4l	Nlgn4l	-	GO:0060076	excitatory synapse	Component	ISS	GO_REF:0000024	UniProtKB:Q8N0W4	10090	Mouse	20110818	BHF-UCL	-	Focus
UniProtKB	B0F2B4	Nlgn4l	Nlgn4l	-	GO:0005886	plasma membrane	Component	IDA	PMID:18227507	-	10090	Mouse	20110309	BHF-UCL	-	Focus
UniProtKB	B0F2B4	Nlgn4l	Nlgn4l	-	GO:0045202	synapse	Component	IDA	PMID:18227507	-	10090	Mouse	20110309	BHF-UCL	-	Focus
UniProtKB	B0F2B4	Nlgn4l	Nlgn4l	-	GO:0045211	postsynaptic membrane	Component	IC	PMID:18227507	GO:0045202	10090	Mouse	20110309	BHF-UCL	-	Focus
UniProtKB	B0F2B4	Nlgn4l	Nlgn4l	-	GO:0005887	integral component of plasma membrane	Component	IBA	GO_REF:0000033	PANTHER:PTN000168538	10090	Mouse	20110614	RefGenome	-	Other
UniProtKB	B0F2B4	Nlgn4l	Nlgn4l	-	GO:0009986	cell surface	Component	IBA	GO_REF:0000033	PANTHER:PTN000168538	10090	Mouse	20110614	RefGenome	-	Other
UniProtKB	B0F2B4	Nlgn4l	Nlgn4l	-	GO:0045202	synapse	Component	IBA	GO_REF:0000033	PANTHER:PTN000168538	10090	Mouse	20110614	RefGenome	-	Other
UniProtKB	B0F2B4	Nlgn4l	Nlgn4l	-	GO:0042043	neurexin family protein binding	Function	ISS	GO_REF:0000024	UniProtKB:Q8N0W4	10090	Mouse	20110818	BHF-UCL	-	Focus
UniProtKB	B0F2B4	Nlgn4l	Nlgn4l	-	GO:0042043	neurexin family protein binding	Function	IBA	GO_REF:0000033	PANTHER:PTN000168538	10090	Mouse	20110614	RefGenome	-	Other
UniProtKB	B0F2B4	Nlgn4l	Nlgn4l	-	GO:0004872	receptor activity	Function	IBA	GO_REF:0000033	PANTHER:PTN000168538	10090	Mouse	20110614	RefGenome	-	Other
UniProtKB	B0F2B4	Nlgn4l	Nlgn4l	-	GO:0090394	negative regulation of excitatory postsynaptic membrane potential	Process	ISS	GO_REF:0000024	UniProtKB:Q8N0W4	10090	Mouse	20110818	BHF-UCL	-	Focus
UniProtKB	B0F2B4	Nlgn4l	Nlgn4l	-	GO:0097105	presynaptic membrane assembly	Process	ISS	GO_REF:0000024	UniProtKB:Q8N0W4	10090	Mouse	20110818	BHF-UCL	-	Focus
UniProtKB	B0F2B4	Nlgn4l	Nlgn4l	-	GO:0097105	presynaptic membrane assembly	Process	ISS	GO_REF:0000024	UniProtKB:Q8N0W4	10090	Mouse	20110818	BHF-UCL	-	Focus
UniProtKB	B0F2B4	Nlgn4l	Nlgn4l	-	GO:0002124	territorial aggressive behavior	Process	IMP	PMID:18227507	-	10090	Mouse	20110309	BHF-UCL	-	Focus
UniProtKB	B0F2B4	Nlgn4l	Nlgn4l	-	GO:0003360	brainstem development	Process	IMP	PMID:18227507	-	10090	Mouse	20110309	BHF-UCL	-	Focus
UniProtKB	B0F2B4	Nlgn4l	Nlgn4l	-	GO:0008049	male courtship behavior	Process	IMP	PMID:18227507	-	10090	Mouse	20110309	BHF-UCL	-	Focus
UniProtKB	B0F2B4	Nlgn4l	Nlgn4l	-	GO:0021549	cerebellum development	Process	IMP	PMID:18227507	-	10090	Mouse	20110309	BHF-UCL	-	Focus
UniProtKB	B0F2B4	Nlgn4l	Nlgn4l	-	GO:0035176	social behavior	Process	IMP	PMID:18227507	-	10090	Mouse	20110309	BHF-UCL	-	Focus
UniProtKB	B0F2B4	Nlgn4l	Nlgn4l	-	GO:0071625	vocalization behavior	Process	IMP	PMID:18227507	-	10090	Mouse	20110309	BHF-UCL	-	Focus
UniProtKB	B0F2B4	Nlgn4l	Nlgn4l	-	GO:0035265	organ growth	Process	IMP	PMID:18227507	-	10090	Mouse	20131017	BHF-UCL	-	Focus
UniProtKB	B0F2B4	Nlgn4l	Nlgn4l	-	GO:0007416	synapse assembly	Process	IBA	GO_REF:0000033	PANTHER:PTN000168538	10090	Mouse	20110614	RefGenome	-	Other
UniProtKB	B0F2B4	Nlgn4l	Nlgn4l	-	GO:0007416	synapse assembly	Process	IBA	GO_REF:0000033	PANTHER:PTN000168538	10090	Mouse	20110614	RefGenome	-	Other
UniProtKB	B0F2B4	Nlgn4l	Nlgn4l	-	GO:0035176	social behavior	Process	IMP	PMID:18227507	MGI:MGI:3775814	10090	Mouse	20080516	MGI	-	Pre-focus
UniProtKB	Q8N0W4	NLGN4X	NLGN4X	-	GO:0016020	membrane	Component	IEA	GO_REF:0000002	InterPro:IPR000460	9606	Human	20140315	InterPro	-	Automatic
UniProtKB	Q8N0W4	NLGN4X	NLGN4X	-	GO:0005886	plasma membrane	Component	IEA	GO_REF:0000037	UniProtKB-KW:KW-1003	9606	Human	20140315	UniProt	-	Automatic
UniProtKB	Q8N0W4	NLGN4X	NLGN4X	-	GO:0016020	membrane	Component	IEA	GO_REF:0000037	UniProtKB-KW:KW-0472	9606	Human	20140315	UniProt	-	Automatic
UniProtKB	Q8N0W4	NLGN4X	NLGN4X	-	GO:0016021	integral component of membrane	Component	IEA	GO_REF:0000037	UniProtKB-KW:KW-0812	9606	Human	20140315	UniProt	-	Automatic
UniProtKB	Q8N0W4	NLGN4X	NLGN4X	-	GO:0030054	cell junction	Component	IEA	GO_REF:0000037	UniProtKB-KW:KW-0965	9606	Human	20140315	UniProt	-	Automatic
UniProtKB	Q8N0W4	NLGN4X	NLGN4X	-	GO:0045202	synapse	Component	IEA	GO_REF:0000037	UniProtKB-KW:KW-0770	9606	Human	20140315	UniProt	-	Automatic
UniProtKB	Q8N0W4	NLGN4X	NLGN4X	-	GO:0045211	postsynaptic membrane	Component	IEA	GO_REF:0000037	UniProtKB-KW:KW-0628	9606	Human	20140315	UniProt	-	Automatic
UniProtKB	Q8N0W4	NLGN4X	NLGN4X	-	GO:0005886	plasma membrane	Component	IEA	GO_REF:0000039	UniProtKB-SubCell:SL-0039	9606	Human	20140315	UniProt	-	Automatic
UniProtKB	Q8N0W4	NLGN4X	NLGN4X	-	GO:0014069	postsynaptic density	Component	IEA	GO_REF:0000039	UniProtKB-SubCell:SL-0297	9606	Human	20140315	UniProt	-	Automatic
UniProtKB	Q8N0W4	NLGN4X	NLGN4X	-	GO:0060076	excitatory synapse	Component	IDA	PMID:15620359	-	9606	Human	20110713	BHF-UCL	-	Focus
UniProtKB	Q8N0W4	NLGN4X	NLGN4X	-	GO:0045202	synapse	Component	ISS	PMID:18227507	UniProtKB:B0F2B4	9606	Human	20110309	BHF-UCL	-	Focus
UniProtKB	Q8N0W4	NLGN4X	NLGN4X	-	GO:0005886	plasma membrane	Component	IDA	PMID:19726642	-	9606	Human	20101229	BHF-UCL	-	Focus
UniProtKB	Q8N0W4	NLGN4X	NLGN4X	-	GO:0030425	dendrite	Component	IDA	PMID:19726642	-	9606	Human	20101229	BHF-UCL	-	Focus
UniProtKB	Q8N0W4	NLGN4X	NLGN4X	-	GO:0009986	cell surface	Component	IDA	PMID:19726642	-	9606	Human	20110811	BHF-UCL	-	Focus
UniProtKB	Q8N0W4	NLGN4X	NLGN4X	-	GO:0045202	synapse	Component	IBA	GO_REF:0000033	PANTHER:PTN000168538	9606	Human	20110614	RefGenome	-	Other
UniProtKB	Q8N0W4	NLGN4X	NLGN4X	-	GO:0005887	integral component of plasma membrane	Component	IDA	PMID:11368788	-	9606	Human	20080527	UniProt	-	Pre-focus
UniProtKB	Q8N0W4	NLGN4X	NLGN4X	-	GO:0009986	cell surface	Component	IDA	PMID:15150161	-	9606	Human	20080527	UniProt	-	Pre-focus
UniProtKB	Q8N0W4	NLGN4X	NLGN4X	-	GO:0016021	integral component of membrane	Component	NAS	PMID:16377159	-	9606	Human	20080527	UniProt	-	Pre-focus
UniProtKB	Q8N0W4	NLGN4X	NLGN4X	-	GO:0009986	cell surface	Component	IDA	PMID:17292328	-	9606	Human	20080527	UniProt	-	Pre-focus
UniProtKB	Q8N0W4	NLGN4X	NLGN4X	-	GO:0050839	cell adhesion molecule binding	Function	TAS	PMID:18923512	-	9606	Human	20140209	BHF-UCL	-	Focus
UniProtKB	Q8N0W4	NLGN4X	NLGN4X	-	GO:0042043	neurexin family protein binding	Function	IDA	PMID:19726642	-	9606	Human	20101213	BHF-UCL	-	Focus
UniProtKB	Q8N0W4	NLGN4X	NLGN4X	-	GO:0004872	receptor activity	Function	IBA	GO_REF:0000033	PANTHER:PTN000168538	9606	Human	20110614	RefGenome	-	Other
UniProtKB	Q8N0W4	NLGN4X	NLGN4X	-	GO:0005515	protein binding	Function	IPI	PMID:20543817	UniProtKB:Q63373	9606	Human	20140316	IntAct	-	Other
UniProtKB	Q8N0W4	NLGN4X	NLGN4X	-	GO:0005515	protein binding	Function	IPI	PMID:11368788	UniProtKB:P31016	9606	Human	20080527	UniProt	-	Pre-focus
UniProtKB	Q8N0W4	NLGN4X	NLGN4X	-	GO:0097110	scaffold protein binding	Function	IPI	PMID:17292328	UniProtKB:Q9NY99	9606	Human	20080527	UniProt	-	Pre-focus
UniProtKB	Q8N0W4	NLGN4X	NLGN4X	-	GO:0031404	chloride ion binding	Function	IDA	PMID:18093521	-	9606	Human	20080529	UniProt	-	Pre-focus
UniProtKB	Q8N0W4	NLGN4X	NLGN4X	-	GO:0042043	neurexin family protein binding	Function	IPI	PMID:18093521	UniProtKB:Q63373	9606	Human	20080529	UniProt	-	Pre-focus
UniProtKB	Q8N0W4	NLGN4X	NLGN4X	-	GO:0042803	protein homodimerization activity	Function	IDA	PMID:18093521	-	9606	Human	20080529	UniProt	-	Pre-focus
UniProtKB	Q8N0W4	NLGN4X	NLGN4X	-	GO:0097110	scaffold protein binding	Function	IPI	PMID:11368788	UniProtKB:P31016	9606	Human	20150320	BHF-UCL	-
UniProtKB	Q8N0W4	NLGN4X	NLGN4X	-	GO:0007155	cell adhesion	Process	IEA	GO_REF:0000002	InterPro:IPR000460	9606	Human	20140315	InterPro	-	Automatic
UniProtKB	Q8N0W4	NLGN4X	NLGN4X	-	GO:0007155	cell adhesion	Process	IEA	GO_REF:0000037	UniProtKB-KW:KW-0130	9606	Human	20140315	UniProt	-	Automatic
UniProtKB	Q8N0W4	NLGN4X	NLGN4X	-	GO:0071625	vocalization behavior	Process	IMP	PMID:12669065	-	9606	Human	20110811	BHF-UCL	-	Focus
UniProtKB	Q8N0W4	NLGN4X	NLGN4X	-	GO:0007612	learning	Process	IMP	PMID:12669065	-	9606	Human	20131120	BHF-UCL	-	Focus
UniProtKB	Q8N0W4	NLGN4X	NLGN4X	-	GO:0007612	learning	Process	IMP	PMID:12669065	-	9606	Human	20131120	BHF-UCL	-	Focus
UniProtKB	Q8N0W4	NLGN4X	NLGN4X	-	GO:0030534	adult behavior	Process	IMP	PMID:12669065	-	9606	Human	20131120	BHF-UCL	-	Focus
UniProtKB	Q8N0W4	NLGN4X	NLGN4X	-	GO:0003360	brainstem development	Process	ISS	PMID:18227507	UniProtKB:B0F2B4	9606	Human	20110309	BHF-UCL	-	Focus
UniProtKB	Q8N0W4	NLGN4X	NLGN4X	-	GO:0021549	cerebellum development	Process	ISS	PMID:18227507	UniProtKB:B0F2B4	9606	Human	20110309	BHF-UCL	-	Focus
UniProtKB	Q8N0W4	NLGN4X	NLGN4X	-	GO:0071625	vocalization behavior	Process	ISS	PMID:18227507	UniProtKB:B0F2B4	9606	Human	20110309	BHF-UCL	-	Focus
UniProtKB	Q8N0W4	NLGN4X	NLGN4X	-	GO:0035265	organ growth	Process	ISS	PMID:18227507	UniProtKB:B0F2B4	9606	Human	20131017	BHF-UCL	-	Focus
UniProtKB	Q8N0W4	NLGN4X	NLGN4X	-	GO:0007158	neuron cell-cell adhesion	Process	TAS	PMID:18923512	-	9606	Human	20140209	BHF-UCL	-	Focus
UniProtKB	Q8N0W4	NLGN4X	NLGN4X	-	GO:0035176	social behavior	Process	IMP	PMID:19726642	-	9606	Human	20110811	BHF-UCL	-	Focus
UniProtKB	Q8N0W4	NLGN4X	NLGN4X	-	GO:0071625	vocalization behavior	Process	IMP	PMID:19726642	-	9606	Human	20110811	BHF-UCL	-	Focus
UniProtKB	Q8N0W4	NLGN4X	NLGN4X	-	GO:0090394	negative regulation of excitatory postsynaptic membrane potential	Process	IDA	PMID:19726642	-	9606	Human	20110811	BHF-UCL	-	Focus
UniProtKB	Q8N0W4	NLGN4X	NLGN4X	-	GO:0097105	presynaptic membrane assembly	Process	IDA	PMID:19726642	-	9606	Human	20110811	BHF-UCL	-	Focus
UniProtKB	Q8N0W4	NLGN4X	NLGN4X	-	GO:0097105	presynaptic membrane assembly	Process	IDA	PMID:19726642	-	9606	Human	20110811	BHF-UCL	-	Focus
UniProtKB	Q8N0W4	NLGN4X	NLGN4X	-	GO:0030182	neuron differentiation	Process	NAS	PMID:21278334	-	9606	Human	20131129	BHF-UCL	-	Focus
UniProtKB	Q8N0W4	NLGN4X	NLGN4X	-	GO:0045216	cell-cell junction organization	Process	NAS	PMID:11368788	-	9606	Human	20080527	UniProt	-	Pre-focus
UniProtKB	Q8N0W4	NLGN4X	NLGN4X	-	GO:0050808	synapse organization	Process	NAS	PMID:11368788	-	9606	Human	20080527	UniProt	-	Pre-focus
UniProtKB	Q8N0W4	NLGN4X	NLGN4X	-	GO:0035176	social behavior	Process	IMP	PMID:12669065	-	9606	Human	20080527	UniProt	-	Pre-focus
UniProtKB	Q8N0W4	NLGN4X	NLGN4X	-	GO:0050808	synapse organization	Process	IMP	PMID:15150161	-	9606	Human	20080527	UniProt	-	Pre-focus
UniProtKB	Q8NFZ3	NLGN4Y	NLGN4Y	-	GO:0016020	membrane	Component	IEA	GO_REF:0000002	InterPro:IPR000460	9606	Human	20140315	InterPro	-	Automatic
UniProtKB	Q8NFZ3	NLGN4Y	NLGN4Y	-	GO:0005886	plasma membrane	Component	IEA	GO_REF:0000037	UniProtKB-KW:KW-1003	9606	Human	20140315	UniProt	-	Automatic
UniProtKB	Q8NFZ3	NLGN4Y	NLGN4Y	-	GO:0016020	membrane	Component	IEA	GO_REF:0000037	UniProtKB-KW:KW-0472	9606	Human	20140315	UniProt	-	Automatic
UniProtKB	Q8NFZ3	NLGN4Y	NLGN4Y	-	GO:0016021	integral component of membrane	Component	IEA	GO_REF:0000037	UniProtKB-KW:KW-0812	9606	Human	20140315	UniProt	-	Automatic
UniProtKB	Q8NFZ3	NLGN4Y	NLGN4Y	-	GO:0030054	cell junction	Component	IEA	GO_REF:0000037	UniProtKB-KW:KW-0965	9606	Human	20140315	UniProt	-	Automatic
UniProtKB	Q8NFZ3	NLGN4Y	NLGN4Y	-	GO:0045202	synapse	Component	IEA	GO_REF:0000037	UniProtKB-KW:KW-0770	9606	Human	20140315	UniProt	-	Automatic
UniProtKB	Q8NFZ3	NLGN4Y	NLGN4Y	-	GO:0045211	postsynaptic membrane	Component	IEA	GO_REF:0000037	UniProtKB-KW:KW-0628	9606	Human	20140315	UniProt	-	Automatic
UniProtKB	Q8NFZ3	NLGN4Y	NLGN4Y	-	GO:0005886	plasma membrane	Component	IEA	GO_REF:0000039	UniProtKB-SubCell:SL-0039	9606	Human	20140315	UniProt	-	Automatic
UniProtKB	Q8NFZ3	NLGN4Y	NLGN4Y	-	GO:0014069	postsynaptic density	Component	IEA	GO_REF:0000039	UniProtKB-SubCell:SL-0297	9606	Human	20140315	UniProt	-	Automatic
UniProtKB	Q8NFZ3	NLGN4Y	NLGN4Y	-	GO:0005887	integral component of plasma membrane	Component	IBA	GO_REF:0000033	PANTHER:PTN000168538	9606	Human	20110614	RefGenome	-	Other
UniProtKB	Q8NFZ3	NLGN4Y	NLGN4Y	-	GO:0009986	cell surface	Component	IBA	GO_REF:0000033	PANTHER:PTN000168538	9606	Human	20110614	RefGenome	-	Other
UniProtKB	Q8NFZ3	NLGN4Y	NLGN4Y	-	GO:0045202	synapse	Component	IBA	GO_REF:0000033	PANTHER:PTN000168538	9606	Human	20110614	RefGenome	-	Other
UniProtKB	Q8NFZ3	NLGN4Y	NLGN4Y	-	GO:0050839	cell adhesion molecule binding	Function	TAS	PMID:18923512	-	9606	Human	20140209	BHF-UCL	-	Focus
UniProtKB	Q8NFZ3	NLGN4Y	NLGN4Y	-	GO:0042043	neurexin family protein binding	Function	IBA	GO_REF:0000033	PANTHER:PTN000168538	9606	Human	20110614	RefGenome	-	Other
UniProtKB	Q8NFZ3	NLGN4Y	NLGN4Y	-	GO:0004872	receptor activity	Function	IBA	GO_REF:0000033	PANTHER:PTN000168538	9606	Human	20110614	RefGenome	-	Other
UniProtKB	Q8NFZ3	NLGN4Y	NLGN4Y	-	GO:0097110	scaffold protein binding	Function	IPI	PMID:17292328	UniProtKB:Q9NY99	9606	Human	20080527	UniProt	-	Pre-focus
UniProtKB	Q8NFZ3	NLGN4Y	NLGN4Y	-	GO:0007155	cell adhesion	Process	IEA	GO_REF:0000002	InterPro:IPR000460	9606	Human	20140315	InterPro	-	Automatic
UniProtKB	Q8NFZ3	NLGN4Y	NLGN4Y	-	GO:0007155	cell adhesion	Process	IEA	GO_REF:0000037	UniProtKB-KW:KW-0130	9606	Human	20140315	UniProt	-	Automatic
UniProtKB	Q8NFZ3	NLGN4Y	NLGN4Y	-	GO:0007612	learning	Process	IMP	PMID:18628683	-	9606	Human	20140207	BHF-UCL	-	Focus
UniProtKB	Q8NFZ3	NLGN4Y	NLGN4Y	-	GO:0007612	learning	Process	IMP	PMID:18628683	-	9606	Human	20140207	BHF-UCL	-	Focus
UniProtKB	Q8NFZ3	NLGN4Y	NLGN4Y	-	GO:0035176	social behavior	Process	IMP	PMID:18628683	-	9606	Human	20140207	BHF-UCL	-	Focus
UniProtKB	Q8NFZ3	NLGN4Y	NLGN4Y	-	GO:0071625	vocalization behavior	Process	IMP	PMID:18628683	-	9606	Human	20140207	BHF-UCL	-	Focus
UniProtKB	Q8NFZ3	NLGN4Y	NLGN4Y	-	GO:0007158	neuron cell-cell adhesion	Process	TAS	PMID:18923512	-	9606	Human	20140209	BHF-UCL	-	Focus
UniProtKB	Q8NFZ3	NLGN4Y	NLGN4Y	-	GO:0007416	synapse assembly	Process	IBA	GO_REF:0000033	PANTHER:PTN000168538	9606	Human	20110614	RefGenome	-	Other
UniProtKB	Q8NFZ3	NLGN4Y	NLGN4Y	-	GO:0007416	synapse assembly	Process	IBA	GO_REF:0000033	PANTHER:PTN000168538	9606	Human	20110614	RefGenome	-	Other
UniProtKB	Q9ULB1	NRXN1-α	NRXN1	-	GO:0009986	cell surface	Component	IEA	GO_REF:0000019	Ensembl:ENSMUSP00000125407	9606	Human	20140315	Ensembl	-	Automatic
UniProtKB	Q9ULB1	NRXN1-α	NRXN1	-	GO:0042734	presynaptic membrane	Component	IEA	GO_REF:0000019	Ensembl:ENSMUSP00000125407	9606	Human	20140315	Ensembl	-	Automatic
UniProtKB	Q9ULB1	NRXN1-α	NRXN1	-	GO:0005886	plasma membrane	Component	IEA	GO_REF:0000037	UniProtKB-KW:KW-1003	9606	Human	20140315	UniProt	-	Automatic
UniProtKB	Q9ULB1	NRXN1-α	NRXN1	-	GO:0016020	membrane	Component	IEA	GO_REF:0000037	UniProtKB-KW:KW-0472	9606	Human	20140315	UniProt	-	Automatic
UniProtKB	Q9ULB1	NRXN1-α	NRXN1	-	GO:0016021	integral component of membrane	Component	IEA	GO_REF:0000037	UniProtKB-KW:KW-0812	9606	Human	20140315	UniProt	-	Automatic
UniProtKB	Q9ULB1	NRXN1-α	NRXN1	-	GO:0030054	cell junction	Component	IEA	GO_REF:0000037	UniProtKB-KW:KW-0965	9606	Human	20140315	UniProt	-	Automatic
UniProtKB	Q9ULB1	NRXN1-α	NRXN1	-	GO:0045202	synapse	Component	IEA	GO_REF:0000037	UniProtKB-KW:KW-0770	9606	Human	20140315	UniProt	-	Automatic
UniProtKB	Q9ULB1	NRXN1-α	NRXN1	-	GO:0005886	plasma membrane	Component	IEA	GO_REF:0000039	UniProtKB-SubCell:SL-0039	9606	Human	20140315	UniProt	-	Automatic
UniProtKB	Q9ULB1	NRXN1-α	NRXN1	-	GO:0045202	synapse	Component	IEA	GO_REF:0000039	UniProtKB-SubCell:SL-0258	9606	Human	20140315	UniProt	-	Automatic
UniProtKB	Q9ULB1	NRXN1-α	NRXN1	-	GO:0005886	plasma membrane	Component	ISS	GO_REF:0000024	UniProtKB:Q63372	9606	Human	20131017	BHF-UCL	-	Focus
UniProtKB	Q9ULB1	NRXN1-α	NRXN1	-	GO:0042734	presynaptic membrane	Component	ISS	GO_REF:0000024	UniProtKB:Q9CS84	9606	Human	20131017	BHF-UCL	-	Focus
UniProtKB	Q9ULB1	NRXN1-α	NRXN1	-	GO:0005886	plasma membrane	Component	IC	PMID:21424692	GO:0009986	9606	Human	20110621	BHF-UCL	-	Focus
UniProtKB	Q9ULB1	NRXN1-α	NRXN1	-	GO:0009986	cell surface	Component	IDA	PMID:21424692	-	9606	Human	20110621	BHF-UCL	-	Focus
UniProtKB	Q9ULB1	NRXN1-α	NRXN1	-	GO:0005887	integral component of plasma membrane	Component	TAS	PMID:1621094	-	9606	Human	20050308	PINC	-	Pre-focus
UniProtKB	Q9ULB1	NRXN1-α	NRXN1	-	GO:0033130	acetylcholine receptor binding	Function	IEA	GO_REF:0000019	Ensembl:ENSMUSP00000125407	9606	Human	20140315	Ensembl	-	Automatic
UniProtKB	Q9ULB1	NRXN1-α	NRXN1	-	GO:0005246	calcium channel regulator activity	Function	IEA	GO_REF:0000019	Ensembl:ENSMUSP00000125407	9606	Human	20140315	Ensembl	-	Automatic
UniProtKB	Q9ULB1	NRXN1-α	NRXN1	-	GO:0050839	cell adhesion molecule binding	Function	IEA	GO_REF:0000019	Ensembl:ENSMUSP00000125407	9606	Human	20140315	Ensembl	-	Automatic
UniProtKB	Q9ULB1	NRXN1-α	NRXN1	-	GO:0097109	neuroligin family protein binding	Function	IEA	GO_REF:0000019	Ensembl:ENSMUSP00000125407	9606	Human	20140315	Ensembl	-	Automatic
UniProtKB	Q9ULB1	NRXN1-α	NRXN1	-	GO:0046872	metal ion binding	Function	IEA	GO_REF:0000037	UniProtKB-KW:KW-0479	9606	Human	20140315	UniProt	-	Automatic
UniProtKB	Q9ULB1	NRXN1-α	NRXN1	-	GO:0050839	cell adhesion molecule binding	Function	ISS	GO_REF:0000024	UniProtKB:Q9CS84	9606	Human	20110818	BHF-UCL	-	Focus
UniProtKB	Q9ULB1	NRXN1-α	NRXN1	-	GO:0097109	neuroligin family protein binding	Function	ISS	GO_REF:0000024	UniProtKB:Q9CS84	9606	Human	20110818	BHF-UCL	-	Focus
UniProtKB	Q9ULB1	NRXN1-α	NRXN1	-	GO:0033130	acetylcholine receptor binding	Function	ISS	GO_REF:0000024	UniProtKB:Q9CS84	9606	Human	20131017	BHF-UCL	-	Focus
UniProtKB	Q9ULB1	NRXN1-α	NRXN1	-	GO:0005246	calcium channel regulator activity	Function	ISS	GO_REF:0000024	UniProtKB:Q9CS84	9606	Human	20131017	BHF-UCL	-	Focus
UniProtKB	Q9ULB1	NRXN1-α	NRXN1	-	GO:0005509	calcium ion binding	Function	ISS	GO_REF:0000024	UniProtKB:Q63372	9606	Human	20131017	BHF-UCL	-	Focus
UniProtKB	Q9ULB1	NRXN1-α	NRXN1	-	GO:0005515	protein binding	Function	IPI	PMID:11152476	UniProtKB:Q9H190	9606	Human	20050214	UniProt	-	Pre-focus
UniProtKB	Q9ULB1	NRXN1-α	NRXN1	-	GO:0004872	receptor activity	Function	TAS	PMID:1621094	-	9606	Human	20050308	PINC	-	Pre-focus
UniProtKB	Q9ULB1	NRXN1-α	NRXN1	-	GO:0007268	synaptic transmission	Process	IEA	GO_REF:0000019	Ensembl:ENSMUSP00000125407	9606	Human	20140315	Ensembl	-	Automatic
UniProtKB	Q9ULB1	NRXN1-α	NRXN1	-	GO:0007269	neurotransmitter secretion	Process	IEA	GO_REF:0000019	Ensembl:ENSMUSP00000125407	9606	Human	20140315	Ensembl	-	Automatic
UniProtKB	Q9ULB1	NRXN1-α	NRXN1	-	GO:0007416	synapse assembly	Process	IEA	GO_REF:0000019	Ensembl:ENSMUSP00000125407	9606	Human	20140315	Ensembl	-	Automatic
UniProtKB	Q9ULB1	NRXN1-α	NRXN1	-	GO:0007416	synapse assembly	Process	IEA	GO_REF:0000019	Ensembl:ENSMUSP00000125407	9606	Human	20140315	Ensembl	-	Automatic
UniProtKB	Q9ULB1	NRXN1-α	NRXN1	-	GO:0007612	learning	Process	IEA	GO_REF:0000019	Ensembl:ENSMUSP00000125407	9606	Human	20140315	Ensembl	-	Automatic
UniProtKB	Q9ULB1	NRXN1-α	NRXN1	-	GO:0007612	learning	Process	IEA	GO_REF:0000019	Ensembl:ENSMUSP00000125407	9606	Human	20140315	Ensembl	-	Automatic
UniProtKB	Q9ULB1	NRXN1-α	NRXN1	-	GO:0030534	adult behavior	Process	IEA	GO_REF:0000019	Ensembl:ENSMUSP00000125407	9606	Human	20140315	Ensembl	-	Automatic
UniProtKB	Q9ULB1	NRXN1-α	NRXN1	-	GO:0051965	positive regulation of synapse assembly	Process	IEA	GO_REF:0000019	Ensembl:ENSMUSP00000125407	9606	Human	20140315	Ensembl	-	Automatic
UniProtKB	Q9ULB1	NRXN1-α	NRXN1	-	GO:0051968	positive regulation of synaptic transmission, glutamatergic	Process	IEA	GO_REF:0000019	Ensembl:ENSMUSP00000125407	9606	Human	20140315	Ensembl	-	Automatic
UniProtKB	Q9ULB1	NRXN1-α	NRXN1	-	GO:0060134	prepulse inhibition	Process	IEA	GO_REF:0000019	Ensembl:ENSMUSP00000125407	9606	Human	20140315	Ensembl	-	Automatic
UniProtKB	Q9ULB1	NRXN1-α	NRXN1	-	GO:0060134	prepulse inhibition	Process	IEA	GO_REF:0000019	Ensembl:ENSMUSP00000125407	9606	Human	20140315	Ensembl	-	Automatic
UniProtKB	Q9ULB1	NRXN1-α	NRXN1	-	GO:0090129	positive regulation of synapse maturation	Process	IEA	GO_REF:0000019	Ensembl:ENSMUSP00000125407	9606	Human	20140315	Ensembl	-	Automatic
UniProtKB	Q9ULB1	NRXN1-α	NRXN1	-	GO:0097104	postsynaptic membrane assembly	Process	IEA	GO_REF:0000019	Ensembl:ENSMUSP00000125407	9606	Human	20140315	Ensembl	-	Automatic
UniProtKB	Q9ULB1	NRXN1-α	NRXN1	-	GO:0097104	postsynaptic membrane assembly	Process	IEA	GO_REF:0000019	Ensembl:ENSMUSP00000125407	9606	Human	20140315	Ensembl	-	Automatic
UniProtKB	Q9ULB1	NRXN1-α	NRXN1	-	GO:0097116	gephyrin clustering involved in postsynaptic density assembly	Process	IEA	GO_REF:0000019	Ensembl:ENSMUSP00000125407	9606	Human	20140315	Ensembl	-	Automatic
UniProtKB	Q9ULB1	NRXN1-α	NRXN1	-	GO:0097118	neuroligin clustering involved in postsynaptic membrane assembly	Process	IEA	GO_REF:0000019	Ensembl:ENSMUSP00000125407	9606	Human	20140315	Ensembl	-	Automatic
UniProtKB	Q9ULB1	NRXN1-α	NRXN1	-	GO:0097119	postsynaptic density protein 95 clustering	Process	IEA	GO_REF:0000019	Ensembl:ENSMUSP00000125407	9606	Human	20140315	Ensembl	-	Automatic
UniProtKB	Q9ULB1	NRXN1-α	NRXN1	-	GO:2000463	positive regulation of excitatory postsynaptic membrane potential	Process	IEA	GO_REF:0000019	Ensembl:ENSMUSP00000125407	9606	Human	20140315	Ensembl	-	Automatic
UniProtKB	Q9ULB1	NRXN1-α	NRXN1	-	GO:2000821	regulation of grooming behavior	Process	IEA	GO_REF:0000019	Ensembl:ENSMUSP00000125407	9606	Human	20140315	Ensembl	-	Automatic
UniProtKB	Q9ULB1	NRXN1-α	NRXN1	-	GO:0007155	cell adhesion	Process	IEA	GO_REF:0000037	UniProtKB-KW:KW-0130	9606	Human	20140315	UniProt	-	Automatic
UniProtKB	Q9ULB1	NRXN1-α	NRXN1	-	GO:0097104	postsynaptic membrane assembly	Process	ISS	GO_REF:0000024	UniProtKB:Q9CS84	9606	Human	20110818	BHF-UCL	-	Focus
UniProtKB	Q9ULB1	NRXN1-α	NRXN1	-	GO:0097104	postsynaptic membrane assembly	Process	ISS	GO_REF:0000024	UniProtKB:Q9CS84	9606	Human	20110818	BHF-UCL	-	Focus
UniProtKB	Q9ULB1	NRXN1-α	NRXN1	-	GO:0097116	gephyrin clustering involved in postsynaptic density assembly	Process	ISS	GO_REF:0000024	UniProtKB:Q9CS84	9606	Human	20110818	BHF-UCL	-	Focus
UniProtKB	Q9ULB1	NRXN1-α	NRXN1	-	GO:0097118	neuroligin clustering involved in postsynaptic membrane assembly	Process	ISS	GO_REF:0000024	UniProtKB:Q9CS84	9606	Human	20110818	BHF-UCL	-	Focus
UniProtKB	Q9ULB1	NRXN1-α	NRXN1	-	GO:0097119	postsynaptic density protein 95 clustering	Process	ISS	GO_REF:0000024	UniProtKB:Q9CS84	9606	Human	20110818	BHF-UCL	-	Focus
UniProtKB	Q9ULB1	NRXN1-α	NRXN1	-	GO:0007268	synaptic transmission	Process	ISS	GO_REF:0000024	UniProtKB:Q9CS84	9606	Human	20131017	BHF-UCL	-	Focus
UniProtKB	Q9ULB1	NRXN1-α	NRXN1	-	GO:0007269	neurotransmitter secretion	Process	ISS	GO_REF:0000024	UniProtKB:Q9CS84	9606	Human	20131017	BHF-UCL	-	Focus
UniProtKB	Q9ULB1	NRXN1-α	NRXN1	-	GO:0007416	synapse assembly	Process	ISS	GO_REF:0000024	UniProtKB:Q9CS84	9606	Human	20131017	BHF-UCL	-	Focus
UniProtKB	Q9ULB1	NRXN1-α	NRXN1	-	GO:0007416	synapse assembly	Process	ISS	GO_REF:0000024	UniProtKB:Q9CS84	9606	Human	20131017	BHF-UCL	-	Focus
UniProtKB	Q9ULB1	NRXN1-α	NRXN1	-	GO:0051965	positive regulation of synapse assembly	Process	ISS	GO_REF:0000024	UniProtKB:Q9CS84	9606	Human	20131017	BHF-UCL	-	Focus
UniProtKB	Q9ULB1	NRXN1-α	NRXN1	-	GO:0090129	positive regulation of synapse maturation	Process	ISS	GO_REF:0000024	UniProtKB:Q9CS84	9606	Human	20131017	BHF-UCL	-	Focus
UniProtKB	Q9ULB1	NRXN1-α	NRXN1	-	GO:0035176	social behavior	Process	IMP	PMID:18057082	-	9606	Human	20110811	BHF-UCL	-	Focus
UniProtKB	Q9ULB1	NRXN1-α	NRXN1	-	GO:0071625	vocalization behavior	Process	IMP	PMID:18057082	-	9606	Human	20110811	BHF-UCL	-	Focus
UniProtKB	Q9ULB1	NRXN1-α	NRXN1	-	GO:0007158	neuron cell-cell adhesion	Process	TAS	PMID:18923512	-	9606	Human	20140209	BHF-UCL	-	Focus
UniProtKB	Q9ULB1	NRXN1-α	NRXN1	-	GO:0050885	neuromuscular process controlling balance	Process	ISS	PMID:19822762	UniProtKB:Q9CS84	9606	Human	20110307	BHF-UCL	-	Focus
UniProtKB	Q9ULB1	NRXN1-α	NRXN1	-	GO:2000463	positive regulation of excitatory postsynaptic membrane potential	Process	ISS	PMID:19822762	UniProtKB:Q9CS84	9606	Human	20110624	BHF-UCL	-	Focus
UniProtKB	Q9ULB1	NRXN1-α	NRXN1	-	GO:0051968	positive regulation of synaptic transmission, glutamatergic	Process	ISS	PMID:19822762	UniProtKB:Q9CS84	9606	Human	20110811	BHF-UCL	-	Focus
UniProtKB	Q9ULB1	NRXN1-α	NRXN1	-	GO:0071625	vocalization behavior	Process	IMP	PMID:19896112	-	9606	Human	20110725	BHF-UCL	-	Focus
UniProtKB	Q9ULB1	NRXN1-α	NRXN1	-	GO:0007612	learning	Process	IMP	PMID:19896112	-	9606	Human	20130927	BHF-UCL	-	Focus
UniProtKB	Q9ULB1	NRXN1-α	NRXN1	-	GO:0007612	learning	Process	IMP	PMID:19896112	-	9606	Human	20130927	BHF-UCL	-	Focus
UniProtKB	Q9ULB1	NRXN1-α	NRXN1	-	GO:0035176	social behavior	Process	IMP	PMID:19896112	-	9606	Human	20130927	BHF-UCL	-	Focus
UniProtKB	Q9ULB1	NRXN1-α	NRXN1	-	GO:0030534	adult behavior	Process	IMP	PMID:19896112	-	9606	Human	20131120	BHF-UCL	-	Focus
UniProtKB	Q9ULB1	NRXN1-α	NRXN1	-	GO:0042297	vocal learning	Process	IMP	PMID:19896112	-	9606	Human	20131120	BHF-UCL	-	Focus
UniProtKB	Q9ULB1	NRXN1-α	NRXN1	-	GO:0042297	vocal learning	Process	IMP	PMID:19896112	-	9606	Human	20131120	BHF-UCL	-	Focus
UniProtKB	Q9ULB1	NRXN1-α	NRXN1	-	GO:0042297	vocal learning	Process	IMP	PMID:19896112	-	9606	Human	20131120	BHF-UCL	-	Focus
UniProtKB	Q9ULB1	NRXN1-α	NRXN1	-	GO:0007411	axon guidance	Process	TAS	PMID:1621094	-	9606	Human	20050308	PINC	-	Pre-focus
UniProtKB	Q9ULB1	NRXN1-α	NRXN1	-	GO:0007411	axon guidance	Process	TAS	PMID:1621094	-	9606	Human	20050308	PINC	-	Pre-focus
UniProtKB	Q9CS84	Nrxn1-α	Nrxn1	-	GO:0009986	cell surface	Component	IEA	GO_REF:0000019	Ensembl:ENSP00000385142	10090	Mouse	20140315	Ensembl	-	Automatic
UniProtKB	Q9CS84	Nrxn1-α	Nrxn1	-	GO:0005886	plasma membrane	Component	IEA	GO_REF:0000037	UniProtKB-KW:KW-1003	10090	Mouse	20140315	UniProt	-	Automatic
UniProtKB	Q9CS84	Nrxn1-α	Nrxn1	-	GO:0016020	membrane	Component	IEA	GO_REF:0000037	UniProtKB-KW:KW-0472	10090	Mouse	20140315	UniProt	-	Automatic
UniProtKB	Q9CS84	Nrxn1-α	Nrxn1	-	GO:0016021	integral component of membrane	Component	IEA	GO_REF:0000037	UniProtKB-KW:KW-0812	10090	Mouse	20140315	UniProt	-	Automatic
UniProtKB	Q9CS84	Nrxn1-α	Nrxn1	-	GO:0030054	cell junction	Component	IEA	GO_REF:0000037	UniProtKB-KW:KW-0965	10090	Mouse	20140315	UniProt	-	Automatic
UniProtKB	Q9CS84	Nrxn1-α	Nrxn1	-	GO:0045202	synapse	Component	IEA	GO_REF:0000037	UniProtKB-KW:KW-0770	10090	Mouse	20140315	UniProt	-	Automatic
UniProtKB	Q9CS84	Nrxn1-α	Nrxn1	-	GO:0005886	plasma membrane	Component	IEA	GO_REF:0000039	UniProtKB-SubCell:SL-0039	10090	Mouse	20140315	UniProt	-	Automatic
UniProtKB	Q9CS84	Nrxn1-α	Nrxn1	-	GO:0045202	synapse	Component	IEA	GO_REF:0000039	UniProtKB-SubCell:SL-0258	10090	Mouse	20140315	UniProt	-	Automatic
UniProtKB	Q9CS84	Nrxn1-α	Nrxn1	-	GO:0005886	plasma membrane	Component	ISS	GO_REF:0000024	UniProtKB:Q63372	10090	Mouse	20131017	BHF-UCL	-	Focus
UniProtKB	Q9CS84	Nrxn1-α	Nrxn1	-	GO:0005886	plasma membrane	Component	IC	PMID:21424692	GO:0009986	10090	Mouse	20110621	BHF-UCL	-	Focus
UniProtKB	Q9CS84	Nrxn1-α	Nrxn1	-	GO:0009986	cell surface	Component	IDA	PMID:21424692	-	10090	Mouse	20110621	BHF-UCL	-	Focus
UniProtKB	Q9CS84	Nrxn1-α	Nrxn1	-	GO:0042734	presynaptic membrane	Component	IDA	PMID:12827191	-	10090	Mouse	20040702	MGI	-	Pre-focus
UniProtKB	Q9CS84	Nrxn1-α	Nrxn1	-	GO:0046872	metal ion binding	Function	IEA	GO_REF:0000037	UniProtKB-KW:KW-0479	10090	Mouse	20140315	UniProt	-	Automatic
UniProtKB	Q9CS84	Nrxn1-α	Nrxn1	-	GO:0005509	calcium ion binding	Function	ISS	GO_REF:0000024	UniProtKB:Q63372	10090	Mouse	20131017	BHF-UCL	-	Focus
UniProtKB	Q9CS84	Nrxn1-α	Nrxn1	-	GO:0050839	cell adhesion molecule binding	Function	IPI	PMID:21424692	UniProtKB:Q69ZK9	10090	Mouse	20110621	BHF-UCL	-	Focus
UniProtKB	Q9CS84	Nrxn1-α	Nrxn1	-	GO:0050839	cell adhesion molecule binding	Function	IPI	PMID:21424692	UniProtKB:D4A7P2	10090	Mouse	20110622	BHF-UCL	-	Focus
UniProtKB	Q9CS84	Nrxn1-α	Nrxn1	-	GO:0097109	neuroligin family protein binding	Function	IPI	PMID:21424692	UniProtKB:Q69ZK9	10090	Mouse	20110811	BHF-UCL	-	Focus
UniProtKB	Q9CS84	Nrxn1-α	Nrxn1	-	GO:0033130	acetylcholine receptor binding	Function	IDA	PMID:19567877	-	10090	Mouse	20110214	MGI	-	Other
UniProtKB	Q9CS84	Nrxn1-α	Nrxn1	-	GO:0005515	protein binding	Function	IPI	PMID:19816407	UniProtKB:O14522	10090	Mouse	20140316	IntAct	-	Other
UniProtKB	Q9CS84	Nrxn1-α	Nrxn1	-	GO:0005515	protein binding	Function	IPI	PMID:21356198	UniProtKB:Q8BGU2	10090	Mouse	20120105	MGI	-	Other
UniProtKB	Q9CS84	Nrxn1-α	Nrxn1	-	GO:0005515	protein binding	Function	IPI	PMID:21356198	UniProtKB:Q9R171	10090	Mouse	20120105	MGI	-	Other
UniProtKB	Q9CS84	Nrxn1-α	Nrxn1	-	GO:0005515	protein binding	Function	IPI	PMID:21356198	UniProtKB:Q8BME9	10090	Mouse	20120522	MGI	-	Other
UniProtKB	Q9CS84	Nrxn1-α	Nrxn1	-	GO:0005246	calcium channel regulator activity	Function	IGI	PMID:12827191	MGI:MGI:1096362|MGI:MGI:1096389	10090	Mouse	20040702	MGI	-	Pre-focus
UniProtKB	Q9CS84	Nrxn1-α	Nrxn1	-	GO:0007612	learning	Process	IEA	GO_REF:0000019	Ensembl:ENSP00000385142	10090	Mouse	20140315	Ensembl	-	Automatic
UniProtKB	Q9CS84	Nrxn1-α	Nrxn1	-	GO:0007612	learning	Process	IEA	GO_REF:0000019	Ensembl:ENSP00000385142	10090	Mouse	20140315	Ensembl	-	Automatic
UniProtKB	Q9CS84	Nrxn1-α	Nrxn1	-	GO:0030534	adult behavior	Process	IEA	GO_REF:0000019	Ensembl:ENSP00000385142	10090	Mouse	20140315	Ensembl	-	Automatic
UniProtKB	Q9CS84	Nrxn1-α	Nrxn1	-	GO:0035176	social behavior	Process	IEA	GO_REF:0000019	Ensembl:ENSP00000385142	10090	Mouse	20140315	Ensembl	-	Automatic
UniProtKB	Q9CS84	Nrxn1-α	Nrxn1	-	GO:0042297	vocal learning	Process	IEA	GO_REF:0000019	Ensembl:ENSP00000385142	10090	Mouse	20140315	Ensembl	-	Automatic
UniProtKB	Q9CS84	Nrxn1-α	Nrxn1	-	GO:0042297	vocal learning	Process	IEA	GO_REF:0000019	Ensembl:ENSP00000385142	10090	Mouse	20140315	Ensembl	-	Automatic
UniProtKB	Q9CS84	Nrxn1-α	Nrxn1	-	GO:0042297	vocal learning	Process	IEA	GO_REF:0000019	Ensembl:ENSP00000385142	10090	Mouse	20140315	Ensembl	-	Automatic
UniProtKB	Q9CS84	Nrxn1-α	Nrxn1	-	GO:0071625	vocalization behavior	Process	IEA	GO_REF:0000019	Ensembl:ENSP00000385142	10090	Mouse	20140315	Ensembl	-	Automatic
UniProtKB	Q9CS84	Nrxn1-α	Nrxn1	-	GO:0007155	cell adhesion	Process	IEA	GO_REF:0000037	UniProtKB-KW:KW-0130	10090	Mouse	20140315	UniProt	-	Automatic
UniProtKB	Q9CS84	Nrxn1-α	Nrxn1	-	GO:0007612	learning	Process	IMP	PMID:19822762	-	10090	Mouse	20110307	BHF-UCL	-	Focus
UniProtKB	Q9CS84	Nrxn1-α	Nrxn1	-	GO:0007612	learning	Process	IMP	PMID:19822762	-	10090	Mouse	20110307	BHF-UCL	-	Focus
UniProtKB	Q9CS84	Nrxn1-α	Nrxn1	-	GO:0030534	adult behavior	Process	IMP	PMID:19822762	-	10090	Mouse	20110307	BHF-UCL	-	Focus
UniProtKB	Q9CS84	Nrxn1-α	Nrxn1	-	GO:0050885	neuromuscular process controlling balance	Process	IMP	PMID:19822762	-	10090	Mouse	20110307	BHF-UCL	-	Focus
UniProtKB	Q9CS84	Nrxn1-α	Nrxn1	-	GO:0060134	prepulse inhibition	Process	IMP	PMID:19822762	-	10090	Mouse	20110307	BHF-UCL	-	Focus
UniProtKB	Q9CS84	Nrxn1-α	Nrxn1	-	GO:0060134	prepulse inhibition	Process	IMP	PMID:19822762	-	10090	Mouse	20110307	BHF-UCL	-	Focus
UniProtKB	Q9CS84	Nrxn1-α	Nrxn1	-	GO:2000463	positive regulation of excitatory postsynaptic membrane potential	Process	IMP	PMID:19822762	-	10090	Mouse	20110624	BHF-UCL	-	Focus
UniProtKB	Q9CS84	Nrxn1-α	Nrxn1	-	GO:0051968	positive regulation of synaptic transmission, glutamatergic	Process	IMP	PMID:19822762	-	10090	Mouse	20110811	BHF-UCL	-	Focus
UniProtKB	Q9CS84	Nrxn1-α	Nrxn1	-	GO:2000821	regulation of grooming behavior	Process	IMP	PMID:19822762	-	10090	Mouse	20110811	BHF-UCL	-	Focus
UniProtKB	Q9CS84	Nrxn1-α	Nrxn1	-	GO:0097104	postsynaptic membrane assembly	Process	IDA	PMID:21424692	-	10090	Mouse	20110811	BHF-UCL	-	Focus
UniProtKB	Q9CS84	Nrxn1-α	Nrxn1	-	GO:0097104	postsynaptic membrane assembly	Process	IDA	PMID:21424692	-	10090	Mouse	20110811	BHF-UCL	-	Focus
UniProtKB	Q9CS84	Nrxn1-α	Nrxn1	-	GO:0097116	gephyrin clustering involved in postsynaptic density assembly	Process	IDA	PMID:21424692	-	10090	Mouse	20110811	BHF-UCL	-	Focus
UniProtKB	Q9CS84	Nrxn1-α	Nrxn1	-	GO:0097118	neuroligin clustering involved in postsynaptic membrane assembly	Process	IDA	PMID:21424692	-	10090	Mouse	20110811	BHF-UCL	-	Focus
UniProtKB	Q9CS84	Nrxn1-α	Nrxn1	-	GO:0097119	postsynaptic density protein 95 clustering	Process	IDA	PMID:21424692	-	10090	Mouse	20110811	BHF-UCL	-	Focus
UniProtKB	Q9CS84	Nrxn1-α	Nrxn1	-	GO:0090129	positive regulation of synapse maturation	Process	IDA	PMID:19567877	-	10090	Mouse	20110214	MGI	-	Other
UniProtKB	Q9CS84	Nrxn1-α	Nrxn1	-	GO:0051965	positive regulation of synapse assembly	Process	IGI	PMID:21356198	MGI:MGI:88281|MGI:MGI:88282	10090	Mouse	20120105	MGI	-	Other
UniProtKB	Q9CS84	Nrxn1-α	Nrxn1	-	GO:0061178	regulation of insulin secretion involved in cellular response to glucose stimulus	Process	IMP	PMID:22235116	MGI:MGI:3042794	10090	Mouse	20131107	MGI	-	Other
UniProtKB	Q9CS84	Nrxn1-α	Nrxn1	-	GO:0007268	synaptic transmission	Process	IGI	PMID:12827191	MGI:MGI:1096362|MGI:MGI:1096389	10090	Mouse	20040702	MGI	-	Pre-focus
UniProtKB	Q9CS84	Nrxn1-α	Nrxn1	-	GO:0007269	neurotransmitter secretion	Process	IGI	PMID:12827191	MGI:MGI:1096362|MGI:MGI:1096389	10090	Mouse	20040702	MGI	-	Pre-focus
UniProtKB	Q9CS84	Nrxn1-α	Nrxn1	-	GO:0007416	synapse assembly	Process	IGI	PMID:12827191	MGI:MGI:1096362|MGI:MGI:1096389	10090	Mouse	20040702	MGI	-	Pre-focus
UniProtKB	Q9CS84	Nrxn1-α	Nrxn1	-	GO:0007416	synapse assembly	Process	IGI	PMID:12827191	MGI:MGI:1096362|MGI:MGI:1096389	10090	Mouse	20040702	MGI	-	Pre-focus
UniProtKB	Q9CS84	Nrxn1-α	Nrxn1	-	GO:0007269	neurotransmitter secretion	Process	TAS	PMID:9430716	-	10090	Mouse	20010425	MGI	-	Pre-focus
UniProtKB	Q63372	Nrxn1-α	Nrxn1	-	GO:0005886	plasma membrane	Component	IEA	GO_REF:0000037	UniProtKB-KW:KW-1003	10116	Rat	20140315	UniProt	-	Automatic
UniProtKB	Q63372	Nrxn1-α	Nrxn1	-	GO:0016020	membrane	Component	IEA	GO_REF:0000037	UniProtKB-KW:KW-0472	10116	Rat	20140315	UniProt	-	Automatic
UniProtKB	Q63372	Nrxn1-α	Nrxn1	-	GO:0016021	integral component of membrane	Component	IEA	GO_REF:0000037	UniProtKB-KW:KW-0812	10116	Rat	20140315	UniProt	-	Automatic
UniProtKB	Q63372	Nrxn1-α	Nrxn1	-	GO:0030054	cell junction	Component	IEA	GO_REF:0000037	UniProtKB-KW:KW-0965	10116	Rat	20140315	UniProt	-	Automatic
UniProtKB	Q63372	Nrxn1-α	Nrxn1	-	GO:0045202	synapse	Component	IEA	GO_REF:0000037	UniProtKB-KW:KW-0770	10116	Rat	20140315	UniProt	-	Automatic
UniProtKB	Q63372	Nrxn1-α	Nrxn1	-	GO:0005886	plasma membrane	Component	IEA	GO_REF:0000039	UniProtKB-SubCell:SL-0039	10116	Rat	20140315	UniProt	-	Automatic
UniProtKB	Q63372	Nrxn1-α	Nrxn1	-	GO:0042734	presynaptic membrane	Component	IEA	GO_REF:0000039	UniProtKB-SubCell:SL-0222	10116	Rat	20140315	UniProt	-	Automatic
UniProtKB	Q63372	Nrxn1-α	Nrxn1	-	GO:0009986	cell surface	Component	ISS	GO_REF:0000024	UniProtKB:Q9ULB1	10116	Rat	20110818	BHF-UCL	-	Focus
UniProtKB	Q63372	Nrxn1-α	Nrxn1	-	GO:0009986	cell surface	Component	ISS	GO_REF:0000024	UniProtKB:Q9CS84	10116	Rat	20131017	BHF-UCL	-	Focus
UniProtKB	Q63372	Nrxn1-α	Nrxn1	-	GO:0042734	presynaptic membrane	Component	ISS	GO_REF:0000024	UniProtKB:Q9CS84	10116	Rat	20131017	BHF-UCL	-	Focus
UniProtKB	Q63372	Nrxn1-α	Nrxn1	-	GO:0005886	plasma membrane	Component	IDA	PMID:22235116	-	10116	Rat	20131107	MGI	-	Other
UniProtKB	Q63372	Nrxn1-α	Nrxn1	-	GO:0005886	plasma membrane	Component	TAS	Reactome:REACT_163788	-	10116	Rat	20121024	Reactome	-	Other
UniProtKB	Q63372	Nrxn1-α	Nrxn1	-	GO:0005886	plasma membrane	Component	IDA	PMID:18755801	-	10116	Rat	20091116	RGD	-	Pre-focus
UniProtKB	Q63372	Nrxn1-α	Nrxn1	-	GO:0046872	metal ion binding	Function	IEA	GO_REF:0000037	UniProtKB-KW:KW-0479	10116	Rat	20140315	UniProt	-	Automatic
UniProtKB	Q63372	Nrxn1-α	Nrxn1	-	GO:0050839	cell adhesion molecule binding	Function	ISS	GO_REF:0000024	UniProtKB:Q9CS84	10116	Rat	20110818	BHF-UCL	-	Focus
UniProtKB	Q63372	Nrxn1-α	Nrxn1	-	GO:0097109	neuroligin family protein binding	Function	ISS	GO_REF:0000024	UniProtKB:Q9CS84	10116	Rat	20110818	BHF-UCL	-	Focus
UniProtKB	Q63372	Nrxn1-α	Nrxn1	-	GO:0033130	acetylcholine receptor binding	Function	ISS	GO_REF:0000024	UniProtKB:Q9CS84	10116	Rat	20131017	BHF-UCL	-	Focus
UniProtKB	Q63372	Nrxn1-α	Nrxn1	-	GO:0005246	calcium channel regulator activity	Function	ISS	GO_REF:0000024	UniProtKB:Q9CS84	10116	Rat	20131017	BHF-UCL	-	Focus
UniProtKB	Q63372	Nrxn1-α	Nrxn1	-	GO:0005515	protein binding	Function	IPI	PMID:18093522	RGD:621117	10116	Rat	20091116	RGD	-	Pre-focus
UniProtKB	Q63372	Nrxn1-α	Nrxn1	-	GO:0005509	calcium ion binding	Function	IDA	PMID:18334216	-	10116	Rat	20091116	RGD	-	Pre-focus
UniProtKB	Q63372	Nrxn1-α	Nrxn1	-	GO:0007155	cell adhesion	Process	IEA	GO_REF:0000037	UniProtKB-KW:KW-0130	10116	Rat	20140315	UniProt	-	Automatic
UniProtKB	Q63372	Nrxn1-α	Nrxn1	-	GO:0007612	learning	Process	ISS	GO_REF:0000024	UniProtKB:Q9CS84	10116	Rat	20110818	BHF-UCL	-	Focus
UniProtKB	Q63372	Nrxn1-α	Nrxn1	-	GO:0007612	learning	Process	ISS	GO_REF:0000024	UniProtKB:Q9CS84	10116	Rat	20110818	BHF-UCL	-	Focus
UniProtKB	Q63372	Nrxn1-α	Nrxn1	-	GO:0030534	adult behavior	Process	ISS	GO_REF:0000024	UniProtKB:Q9CS84	10116	Rat	20110818	BHF-UCL	-	Focus
UniProtKB	Q63372	Nrxn1-α	Nrxn1	-	GO:0050885	neuromuscular process controlling balance	Process	ISS	GO_REF:0000024	UniProtKB:Q9CS84	10116	Rat	20110818	BHF-UCL	-	Focus
UniProtKB	Q63372	Nrxn1-α	Nrxn1	-	GO:0051968	positive regulation of synaptic transmission, glutamatergic	Process	ISS	GO_REF:0000024	UniProtKB:Q9CS84	10116	Rat	20110818	BHF-UCL	-	Focus
UniProtKB	Q63372	Nrxn1-α	Nrxn1	-	GO:0060134	prepulse inhibition	Process	ISS	GO_REF:0000024	UniProtKB:Q9CS84	10116	Rat	20110818	BHF-UCL	-	Focus
UniProtKB	Q63372	Nrxn1-α	Nrxn1	-	GO:0060134	prepulse inhibition	Process	ISS	GO_REF:0000024	UniProtKB:Q9CS84	10116	Rat	20110818	BHF-UCL	-	Focus
UniProtKB	Q63372	Nrxn1-α	Nrxn1	-	GO:0097104	postsynaptic membrane assembly	Process	ISS	GO_REF:0000024	UniProtKB:Q9CS84	10116	Rat	20110818	BHF-UCL	-	Focus
UniProtKB	Q63372	Nrxn1-α	Nrxn1	-	GO:0097104	postsynaptic membrane assembly	Process	ISS	GO_REF:0000024	UniProtKB:Q9CS84	10116	Rat	20110818	BHF-UCL	-	Focus
UniProtKB	Q63372	Nrxn1-α	Nrxn1	-	GO:0097116	gephyrin clustering involved in postsynaptic density assembly	Process	ISS	GO_REF:0000024	UniProtKB:Q9CS84	10116	Rat	20110818	BHF-UCL	-	Focus
UniProtKB	Q63372	Nrxn1-α	Nrxn1	-	GO:0097118	neuroligin clustering involved in postsynaptic membrane assembly	Process	ISS	GO_REF:0000024	UniProtKB:Q9CS84	10116	Rat	20110818	BHF-UCL	-	Focus
UniProtKB	Q63372	Nrxn1-α	Nrxn1	-	GO:0097119	postsynaptic density protein 95 clustering	Process	ISS	GO_REF:0000024	UniProtKB:Q9CS84	10116	Rat	20110818	BHF-UCL	-	Focus
UniProtKB	Q63372	Nrxn1-α	Nrxn1	-	GO:2000463	positive regulation of excitatory postsynaptic membrane potential	Process	ISS	GO_REF:0000024	UniProtKB:Q9CS84	10116	Rat	20110818	BHF-UCL	-	Focus
UniProtKB	Q63372	Nrxn1-α	Nrxn1	-	GO:2000821	regulation of grooming behavior	Process	ISS	GO_REF:0000024	UniProtKB:Q9CS84	10116	Rat	20110818	BHF-UCL	-	Focus
UniProtKB	Q63372	Nrxn1-α	Nrxn1	-	GO:0007268	synaptic transmission	Process	ISS	GO_REF:0000024	UniProtKB:Q9CS84	10116	Rat	20131017	BHF-UCL	-	Focus
UniProtKB	Q63372	Nrxn1-α	Nrxn1	-	GO:0007269	neurotransmitter secretion	Process	ISS	GO_REF:0000024	UniProtKB:Q9CS84	10116	Rat	20131017	BHF-UCL	-	Focus
UniProtKB	Q63372	Nrxn1-α	Nrxn1	-	GO:0007416	synapse assembly	Process	ISS	GO_REF:0000024	UniProtKB:Q9CS84	10116	Rat	20131017	BHF-UCL	-	Focus
UniProtKB	Q63372	Nrxn1-α	Nrxn1	-	GO:0007416	synapse assembly	Process	ISS	GO_REF:0000024	UniProtKB:Q9CS84	10116	Rat	20131017	BHF-UCL	-	Focus
UniProtKB	Q63372	Nrxn1-α	Nrxn1	-	GO:0051965	positive regulation of synapse assembly	Process	ISS	GO_REF:0000024	UniProtKB:Q9CS84	10116	Rat	20131017	BHF-UCL	-	Focus
UniProtKB	Q63372	Nrxn1-α	Nrxn1	-	GO:0090129	positive regulation of synapse maturation	Process	ISS	GO_REF:0000024	UniProtKB:Q9CS84	10116	Rat	20131017	BHF-UCL	-	Focus
UniProtKB	Q63372	Nrxn1-α	Nrxn1	-	GO:0051290	protein heterotetramerization	Process	IDA	PMID:18093522	-	10116	Rat	20091116	RGD	-	Other
UniProtKB	Q63372	Nrxn1-α	Nrxn1	-	GO:0006904	vesicle docking involved in exocytosis	Process	IMP	PMID:22235116	-	10116	Rat	20131107	MGI	-	Other
UniProtKB	P58400	NRXN1-β	NRXN1	-	GO:0005886	plasma membrane	Component	IEA	GO_REF:0000037	UniProtKB-KW:KW-1003	9606	Human	20140315	UniProt	-	Automatic
UniProtKB	P58400	NRXN1-β	NRXN1	-	GO:0016020	membrane	Component	IEA	GO_REF:0000037	UniProtKB-KW:KW-0472	9606	Human	20140315	UniProt	-	Automatic
UniProtKB	P58400	NRXN1-β	NRXN1	-	GO:0016021	integral component of membrane	Component	IEA	GO_REF:0000037	UniProtKB-KW:KW-0812	9606	Human	20140315	UniProt	-	Automatic
UniProtKB	P58400	NRXN1-β	NRXN1	-	GO:0030054	cell junction	Component	IEA	GO_REF:0000037	UniProtKB-KW:KW-0965	9606	Human	20140315	UniProt	-	Automatic
UniProtKB	P58400	NRXN1-β	NRXN1	-	GO:0045202	synapse	Component	IEA	GO_REF:0000037	UniProtKB-KW:KW-0770	9606	Human	20140315	UniProt	-	Automatic
UniProtKB	P58400	NRXN1-β	NRXN1	-	GO:0005886	plasma membrane	Component	IEA	GO_REF:0000039	UniProtKB-SubCell:SL-0039	9606	Human	20140315	UniProt	-	Automatic
UniProtKB	P58400	NRXN1-β	NRXN1	-	GO:0045202	synapse	Component	IEA	GO_REF:0000039	UniProtKB-SubCell:SL-0258	9606	Human	20140315	UniProt	-	Automatic
UniProtKB	P58400	NRXN1-β	NRXN1	-	GO:0009986	cell surface	Component	ISS	GO_REF:0000024	UniProtKB:Q63373	9606	Human	20110307	BHF-UCL	-	Focus
UniProtKB	P58400	NRXN1-β	NRXN1	-	GO:0030139	endocytic vesicle	Component	ISS	GO_REF:0000024	UniProtKB:Q63373	9606	Human	20110307	BHF-UCL	-	Focus
UniProtKB	P58400	NRXN1-β	NRXN1	-	GO:0044295	axonal growth cone	Component	ISS	GO_REF:0000024	UniProtKB:P0DI97	9606	Human	20110818	BHF-UCL	-	Focus
UniProtKB	P58400	NRXN1-β	NRXN1	-	GO:0005886	plasma membrane	Component	ISS	GO_REF:0000024	UniProtKB:Q63373	9606	Human	20131017	BHF-UCL	-	Focus
UniProtKB	P58400	NRXN1-β	NRXN1	-	GO:0042734	presynaptic membrane	Component	TAS	PMID:15797875	-	9606	Human	20110307	BHF-UCL	-	Focus
UniProtKB	P58400	NRXN1-β	NRXN1	-	GO:0046872	metal ion binding	Function	IEA	GO_REF:0000037	UniProtKB-KW:KW-0479	9606	Human	20140315	UniProt	-	Automatic
UniProtKB	P58400	NRXN1-β	NRXN1	-	GO:0050839	cell adhesion molecule binding	Function	ISS	GO_REF:0000024	UniProtKB:Q63373	9606	Human	20110307	BHF-UCL	-	Focus
UniProtKB	P58400	NRXN1-β	NRXN1	-	GO:0005102	receptor binding	Function	ISS	GO_REF:0000024	UniProtKB:Q63373	9606	Human	20110307	BHF-UCL	-	Focus
UniProtKB	P58400	NRXN1-β	NRXN1	-	GO:0048306	calcium-dependent protein binding	Function	ISS	GO_REF:0000024	UniProtKB:P0DI97	9606	Human	20110818	BHF-UCL	-	Focus
UniProtKB	P58400	NRXN1-β	NRXN1	-	GO:0050839	cell adhesion molecule binding	Function	ISS	GO_REF:0000024	UniProtKB:P0DI97	9606	Human	20110818	BHF-UCL	-	Focus
UniProtKB	P58400	NRXN1-β	NRXN1	-	GO:0097109	neuroligin family protein binding	Function	ISS	GO_REF:0000024	UniProtKB:P0DI97	9606	Human	20110818	BHF-UCL	-	Focus
UniProtKB	P58400	NRXN1-β	NRXN1	-	GO:0004888	transmembrane signaling receptor activity	Function	ISS	GO_REF:0000024	UniProtKB:P0DI97	9606	Human	20150319	BHF-UCL	-	Focus
UniProtKB	P58400	NRXN1-β	NRXN1	-	GO:0007155	cell adhesion	Process	IEA	GO_REF:0000037	UniProtKB-KW:KW-0130	9606	Human	20140315	UniProt	-	Automatic
UniProtKB	P58400	NRXN1-β	NRXN1	-	GO:0007157	heterophilic cell-cell adhesion	Process	ISS	GO_REF:0000024	UniProtKB:P0DI97	9606	Human	20110818	BHF-UCL	-	Focus
UniProtKB	P58400	NRXN1-β	NRXN1	-	GO:0007158	neuron cell-cell adhesion	Process	ISS	GO_REF:0000024	UniProtKB:P0DI97	9606	Human	20110818	BHF-UCL	-	Focus
UniProtKB	P58400	NRXN1-β	NRXN1	-	GO:0016339	calcium-dependent cell-cell adhesion	Process	ISS	GO_REF:0000024	UniProtKB:P0DI97	9606	Human	20110818	BHF-UCL	-	Focus
UniProtKB	P58400	NRXN1-β	NRXN1	-	GO:0045184	establishment of protein localization	Process	ISS	GO_REF:0000024	UniProtKB:P0DI97	9606	Human	20110818	BHF-UCL	-	Focus
UniProtKB	P58400	NRXN1-β	NRXN1	-	GO:0051968	positive regulation of synaptic transmission, glutamatergic	Process	ISS	GO_REF:0000024	UniProtKB:P0DI97	9606	Human	20110818	BHF-UCL	-	Focus
UniProtKB	P58400	NRXN1-β	NRXN1	-	GO:0090004	positive regulation of establishment of protein localization to plasma membrane	Process	ISS	GO_REF:0000024	UniProtKB:P0DI97	9606	Human	20110818	BHF-UCL	-	Focus
UniProtKB	P58400	NRXN1-β	NRXN1	-	GO:0097091	synaptic vesicle clustering	Process	ISS	GO_REF:0000024	UniProtKB:P0DI97	9606	Human	20110818	BHF-UCL	-	Focus
UniProtKB	P58400	NRXN1-β	NRXN1	-	GO:0097104	postsynaptic membrane assembly	Process	ISS	GO_REF:0000024	UniProtKB:P0DI97	9606	Human	20110818	BHF-UCL	-	Focus
UniProtKB	P58400	NRXN1-β	NRXN1	-	GO:0097104	postsynaptic membrane assembly	Process	ISS	GO_REF:0000024	UniProtKB:P0DI97	9606	Human	20110818	BHF-UCL	-	Focus
UniProtKB	P58400	NRXN1-β	NRXN1	-	GO:0097105	presynaptic membrane assembly	Process	ISS	GO_REF:0000024	UniProtKB:P0DI97	9606	Human	20110818	BHF-UCL	-	Focus
UniProtKB	P58400	NRXN1-β	NRXN1	-	GO:0097105	presynaptic membrane assembly	Process	ISS	GO_REF:0000024	UniProtKB:P0DI97	9606	Human	20110818	BHF-UCL	-	Focus
UniProtKB	P58400	NRXN1-β	NRXN1	-	GO:0097112	gamma-aminobutyric acid receptor clustering	Process	ISS	GO_REF:0000024	UniProtKB:P0DI97	9606	Human	20110818	BHF-UCL	-	Focus
UniProtKB	P58400	NRXN1-β	NRXN1	-	GO:0097114	N-methyl-D-aspartate receptor clustering	Process	ISS	GO_REF:0000024	UniProtKB:P0DI97	9606	Human	20110818	BHF-UCL	-	Focus
UniProtKB	P58400	NRXN1-β	NRXN1	-	GO:0097116	gephyrin clustering involved in postsynaptic density assembly	Process	ISS	GO_REF:0000024	UniProtKB:P0DI97	9606	Human	20110818	BHF-UCL	-	Focus
UniProtKB	P58400	NRXN1-β	NRXN1	-	GO:0097117	guanylate kinase-associated protein clustering	Process	ISS	GO_REF:0000024	UniProtKB:P0DI97	9606	Human	20110818	BHF-UCL	-	Focus
UniProtKB	P58400	NRXN1-β	NRXN1	-	GO:0097118	neuroligin clustering involved in postsynaptic membrane assembly	Process	ISS	GO_REF:0000024	UniProtKB:P0DI97	9606	Human	20110818	BHF-UCL	-	Focus
UniProtKB	P58400	NRXN1-β	NRXN1	-	GO:0097119	postsynaptic density protein 95 clustering	Process	ISS	GO_REF:0000024	UniProtKB:P0DI97	9606	Human	20110818	BHF-UCL	-	Focus
UniProtKB	P58400	NRXN1-β	NRXN1	-	GO:0097120	receptor localization to synapse	Process	ISS	GO_REF:0000024	UniProtKB:P0DI97	9606	Human	20110818	BHF-UCL	-	Focus
UniProtKB	P58400	NRXN1-β	NRXN1	-	GO:2000310	regulation of N-methyl-D-aspartate selective glutamate receptor activity	Process	ISS	GO_REF:0000024	UniProtKB:P0DI97	9606	Human	20110818	BHF-UCL	-	Focus
UniProtKB	P58400	NRXN1-β	NRXN1	-	GO:2000311	regulation of alpha-amino-3-hydroxy-5-methyl-4-isoxazole propionate selective glutamate receptor activity	Process	ISS	GO_REF:0000024	UniProtKB:P0DI97	9606	Human	20110818	BHF-UCL	-	Focus
UniProtKB	P58400	NRXN1-β	NRXN1	-	GO:2000463	positive regulation of excitatory postsynaptic membrane potential	Process	ISS	GO_REF:0000024	UniProtKB:P0DI97	9606	Human	20110818	BHF-UCL	-	Focus
UniProtKB	P58400	NRXN1-β	NRXN1	-	GO:0051490	negative regulation of filopodium assembly	Process	ISS	GO_REF:0000024	UniProtKB:P0DI97	9606	Human	20130927	BHF-UCL	-	Focus
UniProtKB	P58400	NRXN1-β	NRXN1	-	GO:0007268	synaptic transmission	Process	ISS	GO_REF:0000024	UniProtKB:P0DI97	9606	Human	20131017	BHF-UCL	-	Focus
UniProtKB	P58400	NRXN1-β	NRXN1	-	GO:0007416	synapse assembly	Process	ISS	GO_REF:0000024	UniProtKB:P0DI97	9606	Human	20131017	BHF-UCL	-	Focus
UniProtKB	P58400	NRXN1-β	NRXN1	-	GO:0007416	synapse assembly	Process	ISS	GO_REF:0000024	UniProtKB:P0DI97	9606	Human	20131017	BHF-UCL	-	Focus
UniProtKB	P58400	NRXN1-β	NRXN1	-	GO:0035418	protein localization to synapse	Process	ISS	GO_REF:0000024	UniProtKB:P0DI97	9606	Human	20131017	BHF-UCL	-	Focus
UniProtKB	P58400	NRXN1-β	NRXN1	-	GO:0090129	positive regulation of synapse maturation	Process	ISS	GO_REF:0000024	UniProtKB:P0DI97	9606	Human	20131017	BHF-UCL	-	Focus
UniProtKB	P58400	NRXN1-β	NRXN1	-	GO:0021707	cerebellar granule cell differentiation	Process	ISS	GO_REF:0000024	UniProtKB:P0DI97	9606	Human	20131127	BHF-UCL	-	Focus
UniProtKB	P58400	NRXN1-β	NRXN1	-	GO:0021707	cerebellar granule cell differentiation	Process	ISS	GO_REF:0000024	UniProtKB:P0DI97	9606	Human	20131127	BHF-UCL	-	Focus
UniProtKB	P58400	NRXN1-β	NRXN1	-	GO:0007158	neuron cell-cell adhesion	Process	TAS	PMID:15797875	-	9606	Human	20110307	BHF-UCL	-	Focus
UniProtKB	P58400	NRXN1-β	NRXN1	-	GO:0023041	neuronal signal transduction	Process	TAS	PMID:15797875	-	9606	Human	20110307	BHF-UCL	-	Focus
UniProtKB	P58400	NRXN1-β	NRXN1	-	GO:0035176	social behavior	Process	IMP	PMID:17034946	-	9606	Human	20110811	BHF-UCL	-	Focus
UniProtKB	P58400	NRXN1-β	NRXN1	-	GO:0007612	learning	Process	IMP	PMID:17034946	-	9606	Human	20131120	BHF-UCL	-	Focus
UniProtKB	P58400	NRXN1-β	NRXN1	-	GO:0007612	learning	Process	IMP	PMID:17034946	-	9606	Human	20131120	BHF-UCL	-	Focus
UniProtKB	P58400	NRXN1-β	NRXN1	-	GO:0030534	adult behavior	Process	IMP	PMID:17034946	-	9606	Human	20131120	BHF-UCL	-	Focus
UniProtKB	P58400	NRXN1-β	NRXN1	-	GO:0071625	vocalization behavior	Process	IMP	PMID:17034946	-	9606	Human	20131120	BHF-UCL	-	Focus
UniProtKB	P0DI97	Nrxn1-β	Nrxn1	-	GO:0005886	plasma membrane	Component	IEA	GO_REF:0000037	UniProtKB-KW:KW-1003	10090	Mouse	20140315	UniProt	-	Automatic
UniProtKB	P0DI97	Nrxn1-β	Nrxn1	-	GO:0016020	membrane	Component	IEA	GO_REF:0000037	UniProtKB-KW:KW-0472	10090	Mouse	20140315	UniProt	-	Automatic
UniProtKB	P0DI97	Nrxn1-β	Nrxn1	-	GO:0016021	integral component of membrane	Component	IEA	GO_REF:0000037	UniProtKB-KW:KW-0812	10090	Mouse	20140315	UniProt	-	Automatic
UniProtKB	P0DI97	Nrxn1-β	Nrxn1	-	GO:0030054	cell junction	Component	IEA	GO_REF:0000037	UniProtKB-KW:KW-0965	10090	Mouse	20140315	UniProt	-	Automatic
UniProtKB	P0DI97	Nrxn1-β	Nrxn1	-	GO:0045202	synapse	Component	IEA	GO_REF:0000037	UniProtKB-KW:KW-0770	10090	Mouse	20140315	UniProt	-	Automatic
UniProtKB	P0DI97	Nrxn1-β	Nrxn1	-	GO:0005886	plasma membrane	Component	IEA	GO_REF:0000039	UniProtKB-SubCell:SL-0039	10090	Mouse	20140315	UniProt	-	Automatic
UniProtKB	P0DI97	Nrxn1-β	Nrxn1	-	GO:0045202	synapse	Component	IEA	GO_REF:0000039	UniProtKB-SubCell:SL-0258	10090	Mouse	20140315	UniProt	-	Automatic
UniProtKB	P0DI97	Nrxn1-β	Nrxn1	-	GO:0009986	cell surface	Component	ISS	GO_REF:0000024	UniProtKB:Q63373	10090	Mouse	20110818	BHF-UCL	-	Focus
UniProtKB	P0DI97	Nrxn1-β	Nrxn1	-	GO:0030139	endocytic vesicle	Component	ISS	GO_REF:0000024	UniProtKB:Q63373	10090	Mouse	20110818	BHF-UCL	-	Focus
UniProtKB	P0DI97	Nrxn1-β	Nrxn1	-	GO:0005886	plasma membrane	Component	ISS	GO_REF:0000024	UniProtKB:Q63373	10090	Mouse	20131017	BHF-UCL	-	Focus
UniProtKB	P0DI97	Nrxn1-β	Nrxn1	-	GO:0044295	axonal growth cone	Component	IDA	PMID:12796785	-	10090	Mouse	20110713	BHF-UCL	-	Focus
UniProtKB	P0DI97	Nrxn1-β	Nrxn1	-	GO:0060076	excitatory synapse	Component	IC	PMID:15620359	GO:0007416	10090	Mouse	20110713	BHF-UCL	-	Focus
UniProtKB	P0DI97	Nrxn1-β	Nrxn1	-	GO:0060077	inhibitory synapse	Component	IC	PMID:15620359	GO:0007416	10090	Mouse	20110713	BHF-UCL	-	Focus
UniProtKB	P0DI97	Nrxn1-β	Nrxn1	-	GO:0009986	cell surface	Component	IDA	PMID:19098102	-	10090	Mouse	20130603	BHF-UCL	-	Focus
UniProtKB	P0DI97	Nrxn1-β	Nrxn1	-	GO:0042734	presynaptic membrane	Component	IDA	PMID:12827191	-	10090	Mouse	20040702	MGI	-	Pre-focus
UniProtKB	P0DI97	Nrxn1-β	Nrxn1	-	GO:0046872	metal ion binding	Function	IEA	GO_REF:0000037	UniProtKB-KW:KW-0479	10090	Mouse	20140315	UniProt	-	Automatic
UniProtKB	P0DI97	Nrxn1-β	Nrxn1	-	GO:0050839	cell adhesion molecule binding	Function	IPI	PMID:12796785	UniProtKB:Q99K10	10090	Mouse	20110713	BHF-UCL	-	Focus
UniProtKB	P0DI97	Nrxn1-β	Nrxn1	-	GO:0097109	neuroligin family protein binding	Function	IPI	PMID:12796785	UniProtKB:Q99K10	10090	Mouse	20110811	BHF-UCL	-	Focus
UniProtKB	P0DI97	Nrxn1-β	Nrxn1	-	GO:0004888	transmembrane signaling receptor activity	Function	IDA	PMID:12796785	-	10090	Mouse	20150319	BHF-UCL	-	Focus
UniProtKB	P0DI97	Nrxn1-β	Nrxn1	-	GO:0048306	calcium-dependent protein binding	Function	IDA	PMID:19098102	-	10090	Mouse	20110713	BHF-UCL	-	Focus
UniProtKB	P0DI97	Nrxn1-β	Nrxn1	-	GO:0050839	cell adhesion molecule binding	Function	IPI	PMID:19098102	UniProtKB:Q99K10	10090	Mouse	20110713	BHF-UCL	-	Focus
UniProtKB	P0DI97	Nrxn1-β	Nrxn1	-	GO:0097109	neuroligin family protein binding	Function	IPI	PMID:19098102	UniProtKB:Q99K10	10090	Mouse	20110811	BHF-UCL	-	Focus
UniProtKB	P0DI97	Nrxn1-β	Nrxn1	-	GO:0033130	acetylcholine receptor binding	Function	IDA	PMID:19567877	-	10090	Mouse	20110214	MGI	-	Other
UniProtKB	P0DI97	Nrxn1-β	Nrxn1	-	GO:0005515	protein binding	Function	IPI	PMID:20537373	UniProtKB:Q9R171	10090	Mouse	20140316	IntAct	-	Other
UniProtKB	P0DI97	Nrxn1-β	Nrxn1	-	GO:0005515	protein binding	Function	IPI	PMID:21356198	UniProtKB:Q8BGU2	10090	Mouse	20120105	MGI	-	Other
UniProtKB	P0DI97	Nrxn1-β	Nrxn1	-	GO:0005515	protein binding	Function	IPI	PMID:21356198	UniProtKB:Q9R171	10090	Mouse	20120105	MGI	-	Other
UniProtKB	P0DI97	Nrxn1-β	Nrxn1	-	GO:0005515	protein binding	Function	IPI	PMID:21356198	UniProtKB:Q8BME9	10090	Mouse	20120522	MGI	-	Other
UniProtKB	P0DI97	Nrxn1-β	Nrxn1	-	GO:0007155	cell adhesion	Process	IEA	GO_REF:0000037	UniProtKB-KW:KW-0130	10090	Mouse	20140315	UniProt	-	Automatic
UniProtKB	P0DI97	Nrxn1-β	Nrxn1	-	GO:0007157	heterophilic cell-cell adhesion	Process	IDA	PMID:12796785	-	10090	Mouse	20110713	BHF-UCL	-	Focus
UniProtKB	P0DI97	Nrxn1-β	Nrxn1	-	GO:0007158	neuron cell-cell adhesion	Process	IDA	PMID:12796785	-	10090	Mouse	20110713	BHF-UCL	-	Focus
UniProtKB	P0DI97	Nrxn1-β	Nrxn1	-	GO:0016339	calcium-dependent cell-cell adhesion	Process	IDA	PMID:12796785	-	10090	Mouse	20110713	BHF-UCL	-	Focus
UniProtKB	P0DI97	Nrxn1-β	Nrxn1	-	GO:0035418	protein localization to synapse	Process	IDA	PMID:12796785	-	10090	Mouse	20110713	BHF-UCL	-	Focus
UniProtKB	P0DI97	Nrxn1-β	Nrxn1	-	GO:0045184	establishment of protein localization	Process	IDA	PMID:12796785	-	10090	Mouse	20110713	BHF-UCL	-	Focus
UniProtKB	P0DI97	Nrxn1-β	Nrxn1	-	GO:0097091	synaptic vesicle clustering	Process	IDA	PMID:12796785	-	10090	Mouse	20110811	BHF-UCL	-	Focus
UniProtKB	P0DI97	Nrxn1-β	Nrxn1	-	GO:0097105	presynaptic membrane assembly	Process	IDA	PMID:12796785	-	10090	Mouse	20110811	BHF-UCL	-	Focus
UniProtKB	P0DI97	Nrxn1-β	Nrxn1	-	GO:0097105	presynaptic membrane assembly	Process	IDA	PMID:12796785	-	10090	Mouse	20110811	BHF-UCL	-	Focus
UniProtKB	P0DI97	Nrxn1-β	Nrxn1	-	GO:0097104	postsynaptic membrane assembly	Process	IDA	PMID:15620359	-	10090	Mouse	20110811	BHF-UCL	-	Focus
UniProtKB	P0DI97	Nrxn1-β	Nrxn1	-	GO:0097104	postsynaptic membrane assembly	Process	IDA	PMID:15620359	-	10090	Mouse	20110811	BHF-UCL	-	Focus
UniProtKB	P0DI97	Nrxn1-β	Nrxn1	-	GO:0097112	gamma-aminobutyric acid receptor clustering	Process	IDA	PMID:15620359	-	10090	Mouse	20110811	BHF-UCL	-	Focus
UniProtKB	P0DI97	Nrxn1-β	Nrxn1	-	GO:0097114	N-methyl-D-aspartate receptor clustering	Process	IDA	PMID:15620359	-	10090	Mouse	20110811	BHF-UCL	-	Focus
UniProtKB	P0DI97	Nrxn1-β	Nrxn1	-	GO:0097117	guanylate kinase-associated protein clustering	Process	IDA	PMID:15620359	-	10090	Mouse	20110811	BHF-UCL	-	Focus
UniProtKB	P0DI97	Nrxn1-β	Nrxn1	-	GO:0097118	neuroligin clustering involved in postsynaptic membrane assembly	Process	IDA	PMID:15620359	-	10090	Mouse	20110811	BHF-UCL	-	Focus
UniProtKB	P0DI97	Nrxn1-β	Nrxn1	-	GO:0097119	postsynaptic density protein 95 clustering	Process	IDA	PMID:15620359	-	10090	Mouse	20110811	BHF-UCL	-	Focus
UniProtKB	P0DI97	Nrxn1-β	Nrxn1	-	GO:0097120	receptor localization to synapse	Process	IDA	PMID:15620359	-	10090	Mouse	20110811	BHF-UCL	-	Focus
UniProtKB	P0DI97	Nrxn1-β	Nrxn1	-	GO:0097116	gephyrin clustering involved in postsynaptic density assembly	Process	IDA	PMID:15620359	-	10090	Mouse	20110818	BHF-UCL	-	Focus
UniProtKB	P0DI97	Nrxn1-β	Nrxn1	-	GO:0042551	neuron maturation	Process	IDA	PMID:15620359	-	10090	Mouse	20131129	BHF-UCL	-	Focus
UniProtKB	P0DI97	Nrxn1-β	Nrxn1	-	GO:0051968	positive regulation of synaptic transmission, glutamatergic	Process	IDA	PMID:19098102	-	10090	Mouse	20110713	BHF-UCL	-	Focus
UniProtKB	P0DI97	Nrxn1-β	Nrxn1	-	GO:0090004	positive regulation of establishment of protein localization to plasma membrane	Process	IDA	PMID:19098102	-	10090	Mouse	20110713	BHF-UCL	-	Focus
UniProtKB	P0DI97	Nrxn1-β	Nrxn1	-	GO:2000310	regulation of N-methyl-D-aspartate selective glutamate receptor activity	Process	IDA	PMID:19098102	-	10090	Mouse	20110713	BHF-UCL	-	Focus
UniProtKB	P0DI97	Nrxn1-β	Nrxn1	-	GO:2000311	regulation of alpha-amino-3-hydroxy-5-methyl-4-isoxazole propionate selective glutamate receptor activity	Process	IDA	PMID:19098102	-	10090	Mouse	20110713	BHF-UCL	-	Focus
UniProtKB	P0DI97	Nrxn1-β	Nrxn1	-	GO:2000463	positive regulation of excitatory postsynaptic membrane potential	Process	IDA	PMID:19098102	-	10090	Mouse	20110713	BHF-UCL	-	Focus
UniProtKB	P0DI97	Nrxn1-β	Nrxn1	-	GO:0007157	heterophilic cell-cell adhesion	Process	IGI	PMID:20537373	UniProtKB:Q61625|UniProtKB:Q9R171	10090	Mouse	20131127	BHF-UCL	-	Focus
UniProtKB	P0DI97	Nrxn1-β	Nrxn1	-	GO:0021707	cerebellar granule cell differentiation	Process	IGI	PMID:20537373	UniProtKB:Q61625|UniProtKB:Q9R171	10090	Mouse	20131127	BHF-UCL	-	Focus
UniProtKB	P0DI97	Nrxn1-β	Nrxn1	-	GO:0021707	cerebellar granule cell differentiation	Process	IGI	PMID:20537373	UniProtKB:Q61625|UniProtKB:Q9R171	10090	Mouse	20131127	BHF-UCL	-	Focus
UniProtKB	P0DI97	Nrxn1-β	Nrxn1	-	GO:0051490	negative regulation of filopodium assembly	Process	IDA	PMID:20869594	-	10090	Mouse	20111223	BHF-UCL	-	Focus
UniProtKB	P0DI97	Nrxn1-β	Nrxn1	-	GO:2000311	regulation of alpha-amino-3-hydroxy-5-methyl-4-isoxazole propionate selective glutamate receptor activity	Process	IDA	PMID:20869594	-	10090	Mouse	20111223	BHF-UCL	-	Focus
UniProtKB	P0DI97	Nrxn1-β	Nrxn1	-	GO:0090129	positive regulation of synapse maturation	Process	IDA	PMID:19567877	-	10090	Mouse	20110214	MGI	-	Other
UniProtKB	P0DI97	Nrxn1-β	Nrxn1	-	GO:0051965	positive regulation of synapse assembly	Process	IGI	PMID:21356198	MGI:MGI:88281|MGI:MGI:88282	10090	Mouse	20120105	MGI	-	Other
UniProtKB	P0DI97	Nrxn1-β	Nrxn1	-	GO:0061178	regulation of insulin secretion involved in cellular response to glucose stimulus	Process	IMP	PMID:22235116	MGI:MGI:3042794	10090	Mouse	20131107	MGI	-	Other
UniProtKB	P0DI97	Nrxn1-β	Nrxn1	-	GO:0007268	synaptic transmission	Process	IGI	PMID:12827191	MGI:MGI:1096362|MGI:MGI:1096389	10090	Mouse	20040702	MGI	-	Pre-focus
UniProtKB	P0DI97	Nrxn1-β	Nrxn1	-	GO:0007416	synapse assembly	Process	IGI	PMID:12827191	MGI:MGI:1096362|MGI:MGI:1096389	10090	Mouse	20040702	MGI	-	Pre-focus
UniProtKB	P0DI97	Nrxn1-β	Nrxn1	-	GO:0007416	synapse assembly	Process	IGI	PMID:12827191	MGI:MGI:1096362|MGI:MGI:1096389	10090	Mouse	20040702	MGI	-	Pre-focus
UniProtKB	Q63373	Nrxn1-β	Nrxn1	-	GO:0005886	plasma membrane	Component	IEA	GO_REF:0000037	UniProtKB-KW:KW-1003	10116	Rat	20140315	UniProt	-	Automatic
UniProtKB	Q63373	Nrxn1-β	Nrxn1	-	GO:0016020	membrane	Component	IEA	GO_REF:0000037	UniProtKB-KW:KW-0472	10116	Rat	20140315	UniProt	-	Automatic
UniProtKB	Q63373	Nrxn1-β	Nrxn1	-	GO:0016021	integral component of membrane	Component	IEA	GO_REF:0000037	UniProtKB-KW:KW-0812	10116	Rat	20140315	UniProt	-	Automatic
UniProtKB	Q63373	Nrxn1-β	Nrxn1	-	GO:0030054	cell junction	Component	IEA	GO_REF:0000037	UniProtKB-KW:KW-0965	10116	Rat	20140315	UniProt	-	Automatic
UniProtKB	Q63373	Nrxn1-β	Nrxn1	-	GO:0045202	synapse	Component	IEA	GO_REF:0000037	UniProtKB-KW:KW-0770	10116	Rat	20140315	UniProt	-	Automatic
UniProtKB	Q63373	Nrxn1-β	Nrxn1	-	GO:0005886	plasma membrane	Component	IEA	GO_REF:0000039	UniProtKB-SubCell:SL-0039	10116	Rat	20140315	UniProt	-	Automatic
UniProtKB	Q63373	Nrxn1-β	Nrxn1	-	GO:0045202	synapse	Component	IEA	GO_REF:0000039	UniProtKB-SubCell:SL-0258	10116	Rat	20140315	UniProt	-	Automatic
UniProtKB	Q63373	Nrxn1-β	Nrxn1	-	GO:0044295	axonal growth cone	Component	ISS	GO_REF:0000024	UniProtKB:P0DI97	10116	Rat	20110818	BHF-UCL	-	Focus
UniProtKB	Q63373	Nrxn1-β	Nrxn1	-	GO:0009986	cell surface	Component	IDA	PMID:15797875	-	10116	Rat	20110307	BHF-UCL	-	Focus
UniProtKB	Q63373	Nrxn1-β	Nrxn1	-	GO:0030139	endocytic vesicle	Component	IDA	PMID:15797875	-	10116	Rat	20110307	BHF-UCL	-	Focus
UniProtKB	Q63373	Nrxn1-β	Nrxn1	-	GO:0005886	plasma membrane	Component	IDA	PMID:18755801	-	10116	Rat	20091116	RGD	-	Pre-focus
UniProtKB	Q63373	Nrxn1-β	Nrxn1	-	GO:0046872	metal ion binding	Function	IEA	GO_REF:0000037	UniProtKB-KW:KW-0479	10116	Rat	20140315	UniProt	-	Automatic
UniProtKB	P0DI97	Nrxn1-β	Nrxn1	-	GO:0090126	protein complex assembly involved in synapse maturation	Function	ISS	GO_REF:0000024	UniProtKB:P0DI97	10116	Rat	20110818	BHF-UCL	-	Focus
UniProtKB	P58400	Nrxn1-β	Nrxn1	-	GO:0090126	protein complex assembly involved in synapse maturation	Function	ISS	GO_REF:0000024	UniProtKB:P0DI97	10116	Rat	20110818	BHF-UCL	-	Focus
UniProtKB	Q63373	Nrxn1-β	Nrxn1	-	GO:0048306	calcium-dependent protein binding	Function	ISS	GO_REF:0000024	UniProtKB:P0DI97	10116	Rat	20110818	BHF-UCL	-	Focus
UniProtKB	Q63373	Nrxn1-β	Nrxn1	-	GO:0090126	protein complex assembly involved in synapse maturation	Function	ISS	GO_REF:0000024	UniProtKB:P0DI97	10116	Rat	20110818	BHF-UCL	-	Focus
UniProtKB	Q63373	Nrxn1-β	Nrxn1	-	GO:0050839	cell adhesion molecule binding	Function	IPI	PMID:15152050	UniProtKB:Q62889	10116	Rat	20110811	BHF-UCL	-	Focus
UniProtKB	Q63373	Nrxn1-β	Nrxn1	-	GO:0097109	neuroligin family protein binding	Function	IPI	PMID:15152050	UniProtKB:Q62889	10116	Rat	20110811	BHF-UCL	-	Focus
UniProtKB	Q63373	Nrxn1-β	Nrxn1	-	GO:0050839	cell adhesion molecule binding	Function	IPI	PMID:15797875	UniProtKB:Q62765	10116	Rat	20110307	BHF-UCL	-	Focus
UniProtKB	Q63373	Nrxn1-β	Nrxn1	-	GO:0005102	receptor binding	Function	IPI	PMID:15797875	UniProtKB:Q62765	10116	Rat	20110307	BHF-UCL	-	Focus
UniProtKB	Q63373	Nrxn1-β	Nrxn1	-	GO:0097109	neuroligin family protein binding	Function	IPI	PMID:15797875	UniProtKB:Q62765	10116	Rat	20110811	BHF-UCL	-	Focus
UniProtKB	Q63373	Nrxn1-β	Nrxn1	-	GO:0004888	transmembrane signaling receptor activity	Function	IDA	PMID:15797875	-	10116	Rat	20150319	BHF-UCL	-	Focus
UniProtKB	Q63373	Nrxn1-β	Nrxn1	-	GO:0050839	cell adhesion molecule binding	Function	IPI	PMID:19730411	UniProtKB:Q62765	10116	Rat	20110811	BHF-UCL	-	Focus
UniProtKB	Q63373	Nrxn1-β	Nrxn1	-	GO:0097109	neuroligin family protein binding	Function	IPI	PMID:19730411	UniProtKB:Q62765	10116	Rat	20110811	BHF-UCL	-	Focus
UniProtKB	Q63373	Nrxn1-β	Nrxn1	-	GO:0005515	protein binding	Function	IPI	PMID:18423203	UniProtKB:O14936	10116	Rat	20140316	IntAct	-	Other
UniProtKB	Q63373	Nrxn1-β	Nrxn1	-	GO:0005515	protein binding	Function	IPI	PMID:20543817	UniProtKB:Q62765	10116	Rat	20140316	IntAct	-	Other
UniProtKB	Q63373	Nrxn1-β	Nrxn1	-	GO:0005515	protein binding	Function	IPI	PMID:20543817	UniProtKB:Q8N0W4	10116	Rat	20140316	IntAct	-	Other
UniProtKB	Q63373	Nrxn1-β	Nrxn1	-	GO:0005515	protein binding	Function	IPI	PMID:18093521	UniProtKB:Q8N0W4	10116	Rat	20080529	UniProt	-	Pre-focus
UniProtKB	Q63373	Nrxn1-β	Nrxn1	-	GO:0005515	protein binding	Function	IPI	PMID:18093522	RGD:621117	10116	Rat	20091116	RGD	-	Pre-focus
UniProtKB	Q63373	Nrxn1-β	Nrxn1	-	GO:0005509	calcium ion binding	Function	IDA	PMID:18334216	-	10116	Rat	20091116	RGD	-	Pre-focus
UniProtKB	Q63373	Nrxn1-β	Nrxn1	-	GO:0007155	cell adhesion	Process	IEA	GO_REF:0000037	UniProtKB-KW:KW-0130	10116	Rat	20140315	UniProt	-	Automatic
UniProtKB	Q63373	Nrxn1-β	Nrxn1	-	GO:0007157	heterophilic cell-cell adhesion	Process	ISS	GO_REF:0000024	UniProtKB:P0DI97	10116	Rat	20110818	BHF-UCL	-	Focus
UniProtKB	Q63373	Nrxn1-β	Nrxn1	-	GO:0007158	neuron cell-cell adhesion	Process	ISS	GO_REF:0000024	UniProtKB:P0DI97	10116	Rat	20110818	BHF-UCL	-	Focus
UniProtKB	Q63373	Nrxn1-β	Nrxn1	-	GO:0016339	calcium-dependent cell-cell adhesion	Process	ISS	GO_REF:0000024	UniProtKB:P0DI97	10116	Rat	20110818	BHF-UCL	-	Focus
UniProtKB	Q63373	Nrxn1-β	Nrxn1	-	GO:0045184	establishment of protein localization	Process	ISS	GO_REF:0000024	UniProtKB:P0DI97	10116	Rat	20110818	BHF-UCL	-	Focus
UniProtKB	Q63373	Nrxn1-β	Nrxn1	-	GO:0051968	positive regulation of synaptic transmission, glutamatergic	Process	ISS	GO_REF:0000024	UniProtKB:P0DI97	10116	Rat	20110818	BHF-UCL	-	Focus
UniProtKB	Q63373	Nrxn1-β	Nrxn1	-	GO:0090004	positive regulation of establishment of protein localization to plasma membrane	Process	ISS	GO_REF:0000024	UniProtKB:P0DI97	10116	Rat	20110818	BHF-UCL	-	Focus
UniProtKB	Q63373	Nrxn1-β	Nrxn1	-	GO:0097091	synaptic vesicle clustering	Process	ISS	GO_REF:0000024	UniProtKB:P0DI97	10116	Rat	20110818	BHF-UCL	-	Focus
UniProtKB	Q63373	Nrxn1-β	Nrxn1	-	GO:0097104	postsynaptic membrane assembly	Process	ISS	GO_REF:0000024	UniProtKB:P0DI97	10116	Rat	20110818	BHF-UCL	-	Focus
UniProtKB	Q63373	Nrxn1-β	Nrxn1	-	GO:0097104	postsynaptic membrane assembly	Process	ISS	GO_REF:0000024	UniProtKB:P0DI97	10116	Rat	20110818	BHF-UCL	-	Focus
UniProtKB	Q63373	Nrxn1-β	Nrxn1	-	GO:0097105	presynaptic membrane assembly	Process	ISS	GO_REF:0000024	UniProtKB:P0DI97	10116	Rat	20110818	BHF-UCL	-	Focus
UniProtKB	Q63373	Nrxn1-β	Nrxn1	-	GO:0097105	presynaptic membrane assembly	Process	ISS	GO_REF:0000024	UniProtKB:P0DI97	10116	Rat	20110818	BHF-UCL	-	Focus
UniProtKB	Q63373	Nrxn1-β	Nrxn1	-	GO:0097112	gamma-aminobutyric acid receptor clustering	Process	ISS	GO_REF:0000024	UniProtKB:P0DI97	10116	Rat	20110818	BHF-UCL	-	Focus
UniProtKB	Q63373	Nrxn1-β	Nrxn1	-	GO:0097114	N-methyl-D-aspartate receptor clustering	Process	ISS	GO_REF:0000024	UniProtKB:P0DI97	10116	Rat	20110818	BHF-UCL	-	Focus
UniProtKB	Q63373	Nrxn1-β	Nrxn1	-	GO:0097116	gephyrin clustering involved in postsynaptic density assembly	Process	ISS	GO_REF:0000024	UniProtKB:P0DI97	10116	Rat	20110818	BHF-UCL	-	Focus
UniProtKB	Q63373	Nrxn1-β	Nrxn1	-	GO:0097117	guanylate kinase-associated protein clustering	Process	ISS	GO_REF:0000024	UniProtKB:P0DI97	10116	Rat	20110818	BHF-UCL	-	Focus
UniProtKB	Q63373	Nrxn1-β	Nrxn1	-	GO:0097118	neuroligin clustering involved in postsynaptic membrane assembly	Process	ISS	GO_REF:0000024	UniProtKB:P0DI97	10116	Rat	20110818	BHF-UCL	-	Focus
UniProtKB	Q63373	Nrxn1-β	Nrxn1	-	GO:0097119	postsynaptic density protein 95 clustering	Process	ISS	GO_REF:0000024	UniProtKB:P0DI97	10116	Rat	20110818	BHF-UCL	-	Focus
UniProtKB	Q63373	Nrxn1-β	Nrxn1	-	GO:0097120	receptor localization to synapse	Process	ISS	GO_REF:0000024	UniProtKB:P0DI97	10116	Rat	20110818	BHF-UCL	-	Focus
UniProtKB	Q63373	Nrxn1-β	Nrxn1	-	GO:2000310	regulation of N-methyl-D-aspartate selective glutamate receptor activity	Process	ISS	GO_REF:0000024	UniProtKB:P0DI97	10116	Rat	20110818	BHF-UCL	-	Focus
UniProtKB	Q63373	Nrxn1-β	Nrxn1	-	GO:2000311	regulation of alpha-amino-3-hydroxy-5-methyl-4-isoxazole propionate selective glutamate receptor activity	Process	ISS	GO_REF:0000024	UniProtKB:P0DI97	10116	Rat	20110818	BHF-UCL	-	Focus
UniProtKB	Q63373	Nrxn1-β	Nrxn1	-	GO:2000463	positive regulation of excitatory postsynaptic membrane potential	Process	ISS	GO_REF:0000024	UniProtKB:P0DI97	10116	Rat	20110818	BHF-UCL	-	Focus
UniProtKB	Q63373	Nrxn1-β	Nrxn1	-	GO:0051490	negative regulation of filopodium assembly	Process	ISS	GO_REF:0000024	UniProtKB:P0DI97	10116	Rat	20130927	BHF-UCL	-	Focus
UniProtKB	Q63373	Nrxn1-β	Nrxn1	-	GO:0007268	synaptic transmission	Process	ISS	GO_REF:0000024	UniProtKB:P0DI97	10116	Rat	20131017	BHF-UCL	-	Focus
UniProtKB	Q63373	Nrxn1-β	Nrxn1	-	GO:0007416	synapse assembly	Process	ISS	GO_REF:0000024	UniProtKB:P0DI97	10116	Rat	20131017	BHF-UCL	-	Focus
UniProtKB	Q63373	Nrxn1-β	Nrxn1	-	GO:0007416	synapse assembly	Process	ISS	GO_REF:0000024	UniProtKB:P0DI97	10116	Rat	20131017	BHF-UCL	-	Focus
UniProtKB	Q63373	Nrxn1-β	Nrxn1	-	GO:0035418	protein localization to synapse	Process	ISS	GO_REF:0000024	UniProtKB:P0DI97	10116	Rat	20131017	BHF-UCL	-	Focus
UniProtKB	Q63373	Nrxn1-β	Nrxn1	-	GO:0090129	positive regulation of synapse maturation	Process	ISS	GO_REF:0000024	UniProtKB:P0DI97	10116	Rat	20131017	BHF-UCL	-	Focus
UniProtKB	Q63373	Nrxn1-β	Nrxn1	-	GO:0021707	cerebellar granule cell differentiation	Process	ISS	GO_REF:0000024	UniProtKB:P0DI97	10116	Rat	20131127	BHF-UCL	-	Focus
UniProtKB	Q63373	Nrxn1-β	Nrxn1	-	GO:0021707	cerebellar granule cell differentiation	Process	ISS	GO_REF:0000024	UniProtKB:P0DI97	10116	Rat	20131127	BHF-UCL	-	Focus
UniProtKB	Q63373	Nrxn1-β	Nrxn1	-	GO:0051290	protein heterotetramerization	Process	IDA	PMID:18093522	-	10116	Rat	20091116	RGD	-	Other
UniProtKB	Q9P2S2	NRXN2-α	NRXN2	-	GO:0016020	membrane	Component	IEA	GO_REF:0000037	UniProtKB-KW:KW-0472	9606	Human	20140315	UniProt	-	Automatic
UniProtKB	Q9P2S2	NRXN2-α	NRXN2	-	GO:0016021	integral component of membrane	Component	IEA	GO_REF:0000037	UniProtKB-KW:KW-0812	9606	Human	20140315	UniProt	-	Automatic
UniProtKB	Q9P2S2	NRXN2-α	NRXN2	-	GO:0016020	membrane	Component	IEA	GO_REF:0000039	UniProtKB-SubCell:SL-0162	9606	Human	20140315	UniProt	-	Automatic
UniProtKB	Q9P2S2	NRXN2-α	NRXN2	-	GO:0005246	calcium channel regulator activity	Function	IEA	GO_REF:0000019	Ensembl:ENSMUSP00000109089	9606	Human	20140315	Ensembl	-	Automatic
UniProtKB	Q9P2S2	NRXN2-α	NRXN2	-	GO:0046872	metal ion binding	Function	IEA	GO_REF:0000037	UniProtKB-KW:KW-0479	9606	Human	20140315	UniProt	-	Automatic
UniProtKB	Q9P2S2	NRXN2-α	NRXN2	-	GO:0050839	cell adhesion molecule binding	Function	ISS	GO_REF:0000024	UniProtKB:Q3UGZ9	9606	Human	20110818	BHF-UCL	-	Focus
UniProtKB	Q9P2S2	NRXN2-α	NRXN2	-	GO:0097109	neuroligin family protein binding	Function	ISS	GO_REF:0000024	UniProtKB:Q3UGZ9	9606	Human	20130927	BHF-UCL	-	Focus
UniProtKB	Q9P2S2	NRXN2-α	NRXN2	-	GO:0005246	calcium channel regulator activity	Function	ISS	GO_REF:0000024	UniProtKB:Q3UGZ9	9606	Human	20131017	BHF-UCL	-	Focus
UniProtKB	Q9P2S2	NRXN2-α	NRXN2	-	GO:0004888	transmembrane signaling receptor activity	Function	ISS	GO_REF:0000024	UniProtKB:Q3UGZ9	9606	Human	20150319	BHF-UCL	-	Focus
UniProtKB	Q9P2S2	NRXN2-α	NRXN2	-	GO:0007268	synaptic transmission	Process	IEA	GO_REF:0000019	Ensembl:ENSMUSP00000109089	9606	Human	20140315	Ensembl	-	Automatic
UniProtKB	Q9P2S2	NRXN2-α	NRXN2	-	GO:0007269	neurotransmitter secretion	Process	IEA	GO_REF:0000019	Ensembl:ENSMUSP00000109089	9606	Human	20140315	Ensembl	-	Automatic
UniProtKB	Q9P2S2	NRXN2-α	NRXN2	-	GO:0007416	synapse assembly	Process	IEA	GO_REF:0000019	Ensembl:ENSMUSP00000109089	9606	Human	20140315	Ensembl	-	Automatic
UniProtKB	Q9P2S2	NRXN2-α	NRXN2	-	GO:0007416	synapse assembly	Process	IEA	GO_REF:0000019	Ensembl:ENSMUSP00000109089	9606	Human	20140315	Ensembl	-	Automatic
UniProtKB	Q9P2S2	NRXN2-α	NRXN2	-	GO:0007155	cell adhesion	Process	IEA	GO_REF:0000037	UniProtKB-KW:KW-0130	9606	Human	20140315	UniProt	-	Automatic
UniProtKB	Q9P2S2	NRXN2-α	NRXN2	-	GO:0097104	postsynaptic membrane assembly	Process	ISS	GO_REF:0000024	UniProtKB:Q3UGZ9	9606	Human	20110818	BHF-UCL	-	Focus
UniProtKB	Q9P2S2	NRXN2-α	NRXN2	-	GO:0097104	postsynaptic membrane assembly	Process	ISS	GO_REF:0000024	UniProtKB:Q3UGZ9	9606	Human	20110818	BHF-UCL	-	Focus
UniProtKB	Q9P2S2	NRXN2-α	NRXN2	-	GO:0097116	gephyrin clustering involved in postsynaptic density assembly	Process	ISS	GO_REF:0000024	UniProtKB:Q3UGZ9	9606	Human	20110818	BHF-UCL	-	Focus
UniProtKB	Q9P2S2	NRXN2-α	NRXN2	-	GO:0097118	neuroligin clustering involved in postsynaptic membrane assembly	Process	ISS	GO_REF:0000024	UniProtKB:Q3UGZ9	9606	Human	20110818	BHF-UCL	-	Focus
UniProtKB	Q9P2S2	NRXN2-α	NRXN2	-	GO:0097119	postsynaptic density protein 95 clustering	Process	ISS	GO_REF:0000024	UniProtKB:Q3UGZ9	9606	Human	20110818	BHF-UCL	-	Focus
UniProtKB	Q9P2S2	NRXN2-α	NRXN2	-	GO:0007268	synaptic transmission	Process	ISS	GO_REF:0000024	UniProtKB:Q3UGZ9	9606	Human	20131017	BHF-UCL	-	Focus
UniProtKB	Q9P2S2	NRXN2-α	NRXN2	-	GO:0007269	neurotransmitter secretion	Process	ISS	GO_REF:0000024	UniProtKB:Q3UGZ9	9606	Human	20131017	BHF-UCL	-	Focus
UniProtKB	Q9P2S2	NRXN2-α	NRXN2	-	GO:0007416	synapse assembly	Process	ISS	GO_REF:0000024	UniProtKB:Q3UGZ9	9606	Human	20131017	BHF-UCL	-	Focus
UniProtKB	Q9P2S2	NRXN2-α	NRXN2	-	GO:0007416	synapse assembly	Process	ISS	GO_REF:0000024	UniProtKB:Q3UGZ9	9606	Human	20131017	BHF-UCL	-	Focus
UniProtKB	Q9P2S2	NRXN2-α	NRXN2	-	GO:0007158	neuron cell-cell adhesion	Process	TAS	PMID:18923512	-	9606	Human	20140209	BHF-UCL	-	Focus
UniProtKB	Q9P2S2	NRXN2-α	NRXN2	-	GO:0030534	adult behavior	Process	IMP	PMID:21424692	-	9606	Human	20140207	BHF-UCL	-	Focus
UniProtKB	Q9P2S2	NRXN2-α	NRXN2	-	GO:0035176	social behavior	Process	IMP	PMID:21424692	-	9606	Human	20140207	BHF-UCL	-	Focus
UniProtKB	Q9P2S2	NRXN2-α	NRXN2	-	GO:0042297	vocal learning	Process	IMP	PMID:21424692	-	9606	Human	20140207	BHF-UCL	-	Focus
UniProtKB	Q9P2S2	NRXN2-α	NRXN2	-	GO:0042297	vocal learning	Process	IMP	PMID:21424692	-	9606	Human	20140207	BHF-UCL	-	Focus
UniProtKB	Q9P2S2	NRXN2-α	NRXN2	-	GO:0042297	vocal learning	Process	IMP	PMID:21424692	-	9606	Human	20140207	BHF-UCL	-	Focus
UniProtKB	Q9P2S2	NRXN2-α	NRXN2	-	GO:0071625	vocalization behavior	Process	IMP	PMID:21424692	-	9606	Human	20140207	BHF-UCL	-	Focus
UniProtKB	Q3UGZ9	Nrxn2-α	Nrxn2	-	GO:0016020	membrane	Component	IEA	GO_REF:0000038	UniProtKB-KW:KW-0472	10090	Mouse	20140315	UniProt	-	Automatic
UniProtKB	Q3UGZ9	Nrxn2-α	Nrxn2	-	GO:0016021	integral component of membrane	Component	IEA	GO_REF:0000038	UniProtKB-KW:KW-0812	10090	Mouse	20140315	UniProt	-	Automatic
UniProtKB	Q3UGZ9	Nrxn2-α	Nrxn2	-	GO:0042734	presynaptic membrane	Component	ISA	PMID:12827191	UniProtKB:Q9CS84	10090	Mouse	20040702	MGI	-	Pre-focus
UniProtKB	Q3UGZ9	Nrxn2-α	Nrxn2	-	GO:0050839	cell adhesion molecule binding	Function	IPI	PMID:21424692	UniProtKB:D4A7P2	10090	Mouse	20110622	BHF-UCL	-	Focus
UniProtKB	Q3UGZ9	Nrxn2-α	Nrxn2	-	GO:0050839	cell adhesion molecule binding	Function	IPI	PMID:21424692	UniProtKB:Q69ZK9	10090	Mouse	20110622	BHF-UCL	-	Focus
UniProtKB	Q3UGZ9	Nrxn2-α	Nrxn2	-	GO:0097109	neuroligin family protein binding	Function	IPI	PMID:21424692	UniProtKB:Q69ZK9	10090	Mouse	20110811	BHF-UCL	-	Focus
UniProtKB	Q3UGZ9	Nrxn2-α	Nrxn2	-	GO:0004888	transmembrane signaling receptor activity	Function	IDA	PMID:21424692	-	10090	Mouse	20150319	BHF-UCL	-	Focus
UniProtKB	Q3UGZ9	Nrxn2-α	Nrxn2	-	GO:0005515	protein binding	Function	IPI	PMID:21356198	UniProtKB:Q8BGU2	10090	Mouse	20120105	MGI	-	Other
UniProtKB	Q3UGZ9	Nrxn2-α	Nrxn2	-	GO:0005515	protein binding	Function	IPI	PMID:21356198	UniProtKB:Q9R171	10090	Mouse	20120105	MGI	-	Other
UniProtKB	Q3UGZ9	Nrxn2-α	Nrxn2	-	GO:0005515	protein binding	Function	IPI	PMID:21356198	UniProtKB:Q8BME9	10090	Mouse	20120522	MGI	-	Other
UniProtKB	Q3UGZ9	Nrxn2-α	Nrxn2	-	GO:0005246	calcium channel regulator activity	Function	IGI	PMID:12827191	MGI:MGI:1096389|MGI:MGI:1096391	10090	Mouse	20040702	MGI	-	Pre-focus
UniProtKB	Q3UGZ9	Nrxn2-α	Nrxn2	-	GO:0097104	postsynaptic membrane assembly	Process	IDA	PMID:21424692	-	10090	Mouse	20110811	BHF-UCL	-	Focus
UniProtKB	Q3UGZ9	Nrxn2-α	Nrxn2	-	GO:0097104	postsynaptic membrane assembly	Process	IDA	PMID:21424692	-	10090	Mouse	20110811	BHF-UCL	-	Focus
UniProtKB	Q3UGZ9	Nrxn2-α	Nrxn2	-	GO:0097116	gephyrin clustering involved in postsynaptic density assembly	Process	IDA	PMID:21424692	-	10090	Mouse	20110811	BHF-UCL	-	Focus
UniProtKB	Q3UGZ9	Nrxn2-α	Nrxn2	-	GO:0097118	neuroligin clustering involved in postsynaptic membrane assembly	Process	IDA	PMID:21424692	-	10090	Mouse	20110811	BHF-UCL	-	Focus
UniProtKB	Q3UGZ9	Nrxn2-α	Nrxn2	-	GO:0097119	postsynaptic density protein 95 clustering	Process	IDA	PMID:21424692	-	10090	Mouse	20110811	BHF-UCL	-	Focus
UniProtKB	Q3UGZ9	Nrxn2-α	Nrxn2	-	GO:0007268	synaptic transmission	Process	IGI	PMID:12827191	MGI:MGI:1096389|MGI:MGI:1096391	10090	Mouse	20040702	MGI	-	Pre-focus
UniProtKB	Q3UGZ9	Nrxn2-α	Nrxn2	-	GO:0007269	neurotransmitter secretion	Process	IGI	PMID:12827191	MGI:MGI:1096389|MGI:MGI:1096391	10090	Mouse	20040702	MGI	-	Pre-focus
UniProtKB	Q3UGZ9	Nrxn2-α	Nrxn2	-	GO:0007416	synapse assembly	Process	IGI	PMID:12827191	MGI:MGI:1096389|MGI:MGI:1096391	10090	Mouse	20040702	MGI	-	Pre-focus
UniProtKB	Q3UGZ9	Nrxn2-α	Nrxn2	-	GO:0007416	synapse assembly	Process	IGI	PMID:12827191	MGI:MGI:1096389|MGI:MGI:1096391	10090	Mouse	20040702	MGI	-	Pre-focus
UniProtKB	Q63374	Nrxn2-α	Nrxn2	-	GO:0016020	membrane	Component	IEA	GO_REF:0000037	UniProtKB-KW:KW-0472	10116	Rat	20140315	UniProt	-	Automatic
UniProtKB	Q63374	Nrxn2-α	Nrxn2	-	GO:0016021	integral component of membrane	Component	IEA	GO_REF:0000037	UniProtKB-KW:KW-0812	10116	Rat	20140315	UniProt	-	Automatic
UniProtKB	Q63374	Nrxn2-α	Nrxn2	-	GO:0016020	membrane	Component	IEA	GO_REF:0000039	UniProtKB-SubCell:SL-0162	10116	Rat	20140315	UniProt	-	Automatic
UniProtKB	Q63374	Nrxn2-α	Nrxn2	-	GO:0005575	cellular_component	Component	ND	GO_REF:0000015	-	10116	Rat	20091116	RGD	-	Pre-focus
UniProtKB	Q63374	Nrxn2-α	Nrxn2	-	GO:0046872	metal ion binding	Function	IEA	GO_REF:0000037	UniProtKB-KW:KW-0479	10116	Rat	20140315	UniProt	-	Automatic
UniProtKB	Q63374	Nrxn2-α	Nrxn2	-	GO:0050839	cell adhesion molecule binding	Function	ISS	GO_REF:0000024	UniProtKB:Q3UGZ9	10116	Rat	20110818	BHF-UCL	-	Focus
UniProtKB	Q63374	Nrxn2-α	Nrxn2	-	GO:0097109	neuroligin family protein binding	Function	ISS	GO_REF:0000024	UniProtKB:Q3UGZ9	10116	Rat	20130927	BHF-UCL	-	Focus
UniProtKB	Q63374	Nrxn2-α	Nrxn2	-	GO:0005246	calcium channel regulator activity	Function	ISS	GO_REF:0000024	UniProtKB:Q3UGZ9	10116	Rat	20131017	BHF-UCL	-	Focus
UniProtKB	Q63374	Nrxn2-α	Nrxn2	-	GO:0004888	transmembrane signaling receptor activity	Function	ISS	GO_REF:0000024	UniProtKB:Q3UGZ9	10116	Rat	20150319	BHF-UCL	-	Focus
UniProtKB	Q63374	Nrxn2-α	Nrxn2	-	GO:0003674	molecular_function	Function	ND	GO_REF:0000015	-	10116	Rat	20091116	RGD	-	Pre-focus
UniProtKB	Q63374	Nrxn2-α	Nrxn2	-	GO:0007155	cell adhesion	Process	IEA	GO_REF:0000037	UniProtKB-KW:KW-0130	10116	Rat	20140315	UniProt	-	Automatic
UniProtKB	Q63374	Nrxn2-α	Nrxn2	-	GO:0097104	postsynaptic membrane assembly	Process	ISS	GO_REF:0000024	UniProtKB:Q3UGZ9	10116	Rat	20110818	BHF-UCL	-	Focus
UniProtKB	Q63374	Nrxn2-α	Nrxn2	-	GO:0097104	postsynaptic membrane assembly	Process	ISS	GO_REF:0000024	UniProtKB:Q3UGZ9	10116	Rat	20110818	BHF-UCL	-	Focus
UniProtKB	Q63374	Nrxn2-α	Nrxn2	-	GO:0097116	gephyrin clustering involved in postsynaptic density assembly	Process	ISS	GO_REF:0000024	UniProtKB:Q3UGZ9	10116	Rat	20110818	BHF-UCL	-	Focus
UniProtKB	Q63374	Nrxn2-α	Nrxn2	-	GO:0097118	neuroligin clustering involved in postsynaptic membrane assembly	Process	ISS	GO_REF:0000024	UniProtKB:Q3UGZ9	10116	Rat	20110818	BHF-UCL	-	Focus
UniProtKB	Q63374	Nrxn2-α	Nrxn2	-	GO:0097119	postsynaptic density protein 95 clustering	Process	ISS	GO_REF:0000024	UniProtKB:Q3UGZ9	10116	Rat	20110818	BHF-UCL	-	Focus
UniProtKB	Q63374	Nrxn2-α	Nrxn2	-	GO:0007268	synaptic transmission	Process	ISS	GO_REF:0000024	UniProtKB:Q3UGZ9	10116	Rat	20131017	BHF-UCL	-	Focus
UniProtKB	Q63374	Nrxn2-α	Nrxn2	-	GO:0007269	neurotransmitter secretion	Process	ISS	GO_REF:0000024	UniProtKB:Q3UGZ9	10116	Rat	20131017	BHF-UCL	-	Focus
UniProtKB	Q63374	Nrxn2-α	Nrxn2	-	GO:0007416	synapse assembly	Process	ISS	GO_REF:0000024	UniProtKB:Q3UGZ9	10116	Rat	20131017	BHF-UCL	-	Focus
UniProtKB	Q63374	Nrxn2-α	Nrxn2	-	GO:0007416	synapse assembly	Process	ISS	GO_REF:0000024	UniProtKB:Q3UGZ9	10116	Rat	20131017	BHF-UCL	-	Focus
UniProtKB	P58401	NRXN2-β	NRXN2	-	GO:0016020	membrane	Component	IEA	GO_REF:0000037	UniProtKB-KW:KW-0472	9606	Human	20140315	UniProt	-	Automatic
UniProtKB	P58401	NRXN2-β	NRXN2	-	GO:0016021	integral component of membrane	Component	IEA	GO_REF:0000037	UniProtKB-KW:KW-0812	9606	Human	20140315	UniProt	-	Automatic
UniProtKB	P58401	NRXN2-β	NRXN2	-	GO:0016020	membrane	Component	IEA	GO_REF:0000039	UniProtKB-SubCell:SL-0162	9606	Human	20140315	UniProt	-	Automatic
UniProtKB	P58401	NRXN2-β	NRXN2	-	GO:0050839	cell adhesion molecule binding	Function	TAS	PMID:18923512	-	9606	Human	20140209	BHF-UCL	-	Focus
UniProtKB	P58401	NRXN2-β	NRXN2	-	GO:0097109	neuroligin family protein binding	Function	TAS	PMID:18923512	-	9606	Human	20140209	BHF-UCL	-	Focus
UniProtKB	P58401	NRXN2-β	NRXN2	-	GO:0004888	transmembrane signaling receptor activity	Function	NAS	PMID:18923512	-	9606	Human	20150319	BHF-UCL	-	Focus
UniProtKB	P58401	NRXN2-β	NRXN2	-	GO:0007155	cell adhesion	Process	IEA	GO_REF:0000037	UniProtKB-KW:KW-0130	9606	Human	20140315	UniProt	-	Automatic
UniProtKB	P58401	NRXN2-β	NRXN2	-	GO:0007158	neuron cell-cell adhesion	Process	TAS	PMID:18923512	-	9606	Human	20140209	BHF-UCL	-	Focus
UniProtKB	E9PUN2	Nrxn2-β	Nrxn2	-	GO:0016020	membrane	Component	IEA	GO_REF:0000038	UniProtKB-KW:KW-0472	10090	Mouse	20140315	UniProt	-	Automatic
UniProtKB	E9PUN2	Nrxn2-β	Nrxn2	-	GO:0016021	integral component of membrane	Component	IEA	GO_REF:0000038	UniProtKB-KW:KW-0812	10090	Mouse	20140315	UniProt	-	Automatic
UniProtKB	E9PUN2	Nrxn2-β	Nrxn2	-	GO:0042734	presynaptic membrane	Component	ISA	PMID:12827191	UniProtKB:Q9CS84	10090	Mouse	20040702	MGI	-	Pre-focus
UniProtKB	E9PUN2	Nrxn2-β	Nrxn2	-	GO:0005515	protein binding	Function	IPI	PMID:21356198	UniProtKB:Q8BGU2	10090	Mouse	20120105	MGI	-	Other
UniProtKB	E9PUN2	Nrxn2-β	Nrxn2	-	GO:0005515	protein binding	Function	IPI	PMID:21356198	UniProtKB:Q9R171	10090	Mouse	20120105	MGI	-	Other
UniProtKB	E9PUN2	Nrxn2-β	Nrxn2	-	GO:0005515	protein binding	Function	IPI	PMID:21356198	UniProtKB:Q8BME9	10090	Mouse	20120522	MGI	-	Other
UniProtKB	E9PUN2	Nrxn2-β	Nrxn2	-	GO:0005246	calcium channel regulator activity	Function	IGI	PMID:12827191	MGI:MGI:1096389|MGI:MGI:1096391	10090	Mouse	20040702	MGI	-	Pre-focus
UniProtKB	E9PUN2	Nrxn2-β	Nrxn2	-	GO:0007268	synaptic transmission	Process	IGI	PMID:12827191	MGI:MGI:1096389|MGI:MGI:1096391	10090	Mouse	20040702	MGI	-	Pre-focus
UniProtKB	E9PUN2	Nrxn2-β	Nrxn2	-	GO:0007269	neurotransmitter secretion	Process	IGI	PMID:12827191	MGI:MGI:1096389|MGI:MGI:1096391	10090	Mouse	20040702	MGI	-	Pre-focus
UniProtKB	E9PUN2	Nrxn2-β	Nrxn2	-	GO:0007416	synapse assembly	Process	IGI	PMID:12827191	MGI:MGI:1096389|MGI:MGI:1096391	10090	Mouse	20040702	MGI	-	Pre-focus
UniProtKB	E9PUN2	Nrxn2-β	Nrxn2	-	GO:0007416	synapse assembly	Process	IGI	PMID:12827191	MGI:MGI:1096389|MGI:MGI:1096391	10090	Mouse	20040702	MGI	-	Pre-focus
UniProtKB	Q63376	Nrxn2-β	Nrxn2	-	GO:0016020	membrane	Component	IEA	GO_REF:0000037	UniProtKB-KW:KW-0472	10116	Rat	20140315	UniProt	-	Automatic
UniProtKB	Q63376	Nrxn2-β	Nrxn2	-	GO:0016021	integral component of membrane	Component	IEA	GO_REF:0000037	UniProtKB-KW:KW-0812	10116	Rat	20140315	UniProt	-	Automatic
UniProtKB	Q63376	Nrxn2-β	Nrxn2	-	GO:0016020	membrane	Component	IEA	GO_REF:0000039	UniProtKB-SubCell:SL-0162	10116	Rat	20140315	UniProt	-	Automatic
UniProtKB	Q63376	Nrxn2-β	Nrxn2	-	GO:0005575	cellular_component	Component	ND	GO_REF:0000015	-	10116	Rat	20091116	RGD	-	Pre-focus
UniProtKB	Q63376	Nrxn2-β	Nrxn2	-	GO:0003674	molecular_function	Function	ND	GO_REF:0000015	-	10116	Rat	20091116	RGD	-	Pre-focus
[truncated: 799 more rows]
