# Supplementary material for: Using Gene Ontology to describe the role of the neurexin-neuroligin-SHANK complex in human, mouse and rat and its relevance to autism
Source: BMC Bioinformatics. 2015 Jun 6;16(1):186. doi: 10.1186/s12859-015-0622-0 (PMC4458007; doi:10.1186/s12859-015-0622-0)
Supplement: Additional file 4: Table S3. — Cellular component GO annotations associated with the NRXN, NLGN, SHANK and DLG4 human, mouse and rat protein families. Downloaded using the QuickGO browser, filtering on the 47 protein IDs (see Additional file 2) and the GO ID GO:0005575, 28 March 2014. An additional column is provided entitled Pre-focus/Focus/Other/Automatic: Pre-focus annotations are those generated before the start of this autism-focused annotation project; Focus annotations are those generated by this autism-focused annotation project; Other annotations are those generated by other databases after the start of this autism-focused annotation project (e.g. MGI, RGD, UniProt); Automatic annotations are those generated by a variety of automatic scripts based on orthology (Ensembl), protein domain structure (InterPro) or UniProt Keyword mapping files (UniProt). [file 12859_2015_622_MOESM4_ESM.xls]

## Sheet: Sheet1
DB	ID	Symbol (with isoform)	Symbol	Qualifier	GO ID	GO Name	Aspect	Evidence	Reference	With	Taxon	Date	Source	Splice	Pre-focus/Focus/Other/Automatic
UniProtKB	P78357	CNTNAP1	CNTNAP1	-	GO:0005887	integral component of plasma membrane	Component	TAS	PMID:9118959	-	9606	20030904	PINC	-	Pre-focus
UniProtKB	P78357	CNTNAP1	CNTNAP1	-	GO:0033270	paranode region of axon	Component	ISS	GO_REF:0000024	UniProtKB:P97846	9606	20091117	BHF-UCL	-	Focus
UniProtKB	P78357	CNTNAP1	CNTNAP1	-	GO:0033270	paranode region of axon	Component	ISS	GO_REF:0000024	UniProtKB:O54991	9606	20110818	BHF-UCL	-	Focus
UniProtKB	P78357	CNTNAP1	CNTNAP1	colocalizes_with	GO:0008076	voltage-gated potassium channel complex	Component	ISS	GO_REF:0000024	UniProtKB:O54991	9606	20110818	BHF-UCL	-	Focus
UniProtKB	P78357	CNTNAP1	CNTNAP1	-	GO:0016021	integral component of membrane	Component	ISS	GO_REF:0000024	UniProtKB:P97846	9606	20131017	BHF-UCL	-	Focus
UniProtKB	P78357	CNTNAP1	CNTNAP1	-	GO:0008076	voltage-gated potassium channel complex	Component	IEA	GO_REF:0000019	Ensembl:ENSMUSP00000099398	9606	20140315	Ensembl	-	Automatic
UniProtKB	P78357	CNTNAP1	CNTNAP1	-	GO:0016021	integral component of membrane	Component	IEA	GO_REF:0000019	Ensembl:ENSRNOP00000027505	9606	20140315	Ensembl	-	Automatic
UniProtKB	P78357	CNTNAP1	CNTNAP1	-	GO:0030424	axon	Component	IEA	GO_REF:0000019	Ensembl:ENSRNOP00000027505	9606	20140315	Ensembl	-	Automatic
UniProtKB	P78357	CNTNAP1	CNTNAP1	-	GO:0033270	paranode region of axon	Component	IEA	GO_REF:0000019	Ensembl:ENSMUSP00000099398	9606	20140315	Ensembl	-	Automatic
UniProtKB	P78357	CNTNAP1	CNTNAP1	-	GO:0033270	paranode region of axon	Component	IEA	GO_REF:0000019	Ensembl:ENSRNOP00000027505	9606	20140315	Ensembl	-	Automatic
UniProtKB	P78357	CNTNAP1	CNTNAP1	-	GO:0016020	membrane	Component	IEA	GO_REF:0000037	UniProtKB-KW:KW-0472	9606	20140315	UniProt	-	Automatic
UniProtKB	P78357	CNTNAP1	CNTNAP1	-	GO:0016020	membrane	Component	IEA	GO_REF:0000039	UniProtKB-SubCell:SL-0162	9606	20140315	UniProt	-	Automatic
UniProtKB	P78357	CNTNAP1	CNTNAP1	-	GO:0016021	integral component of membrane	Component	IEA	GO_REF:0000037	UniProtKB-KW:KW-0812	9606	20140315	UniProt	-	Automatic
UniProtKB	Q9UHC6	CNTNAP2	CNTNAP2	-	GO:0016021	integral component of membrane	Component	NAS	PMID:11352571	-	9606	20020114	UniProt	-	Pre-focus
UniProtKB	Q9UHC6	CNTNAP2	CNTNAP2	-	GO:0044224	juxtaparanode region of axon	Component	ISS	GO_REF:0000024	UniProtKB:Q9CPW0	9606	20091117	BHF-UCL	-	Focus
UniProtKB	Q9UHC6	CNTNAP2	CNTNAP2	-	GO:0005769	early endosome	Component	IDA	PMID:19706678	-	9606	20110722	BHF-UCL	-	Focus
UniProtKB	Q9UHC6	CNTNAP2	CNTNAP2	-	GO:0005794	Golgi apparatus	Component	IDA	PMID:19166515	-	9606	20110722	BHF-UCL	-	Focus
UniProtKB	Q9UHC6	CNTNAP2	CNTNAP2	-	GO:0008076	voltage-gated potassium channel complex	Component	IDA	PMID:10624965	-	9606	20110722	BHF-UCL	-	Focus
UniProtKB	Q9UHC6	CNTNAP2	CNTNAP2	-	GO:0009986	cell surface	Component	IDA	PMID:19706678	-	9606	20110722	BHF-UCL	-	Focus
UniProtKB	Q9UHC6	CNTNAP2	CNTNAP2	-	GO:0016020	membrane	Component	IDA	PMID:10624965	-	9606	20110722	BHF-UCL	-	Focus
UniProtKB	Q9UHC6	CNTNAP2	CNTNAP2	-	GO:0030673	axolemma	Component	IDA	PMID:19706678	-	9606	20110722	BHF-UCL	-	Focus
UniProtKB	Q9UHC6	CNTNAP2	CNTNAP2	-	GO:0030424	axon	Component	ISS	GO_REF:0000024	UniProtKB:F1LTJ9	9606	20110818	BHF-UCL	-	Focus
UniProtKB	Q9UHC6	CNTNAP2	CNTNAP2	-	GO:0030425	dendrite	Component	ISS	GO_REF:0000024	UniProtKB:F1LTJ9	9606	20110818	BHF-UCL	-	Focus
UniProtKB	Q9UHC6	CNTNAP2	CNTNAP2	-	GO:0043025	neuronal cell body	Component	ISS	GO_REF:0000024	UniProtKB:F1LTJ9	9606	20110818	BHF-UCL	-	Focus
UniProtKB	Q9UHC6	CNTNAP2	CNTNAP2	-	GO:0043204	perikaryon	Component	ISS	GO_REF:0000024	UniProtKB:F1LTJ9	9606	20110818	BHF-UCL	-	Focus
UniProtKB	Q9UHC6	CNTNAP2	CNTNAP2	-	GO:0044224	juxtaparanode region of axon	Component	IEA	GO_REF:0000019	Ensembl:ENSMUSP00000110288	9606	20140315	Ensembl	-	Automatic
UniProtKB	Q9UHC6	CNTNAP2	CNTNAP2	-	GO:0016020	membrane	Component	IEA	GO_REF:0000037	UniProtKB-KW:KW-0472	9606	20140315	UniProt	-	Automatic
UniProtKB	Q9UHC6	CNTNAP2	CNTNAP2	-	GO:0016020	membrane	Component	IEA	GO_REF:0000039	UniProtKB-SubCell:SL-0162	9606	20140315	UniProt	-	Automatic
UniProtKB	Q9UHC6	CNTNAP2	CNTNAP2	-	GO:0016021	integral component of membrane	Component	IEA	GO_REF:0000037	UniProtKB-KW:KW-0812	9606	20140315	UniProt	-	Automatic
UniProtKB	P78352	DLG4	DLG4	-	GO:0030863	cortical cytoskeleton	Component	IDA	PMID:12151521	-	9606	20050712	UniProt	-	Pre-focus
UniProtKB	P78352	DLG4	DLG4	-	GO:0045211	postsynaptic membrane	Component	IDA	PMID:12151521	-	9606	20050712	UniProt	-	Pre-focus
UniProtKB	P78352	DLG4	DLG4	-	GO:0044309	neuron spine	Component	ISS	GO_REF:0000024	UniProtKB:Q62108	9606	20110218	BHF-UCL	-	Focus
UniProtKB	P78352	DLG4	DLG4	-	GO:0045202	synapse	Component	IDA	PMID:15496675	-	9606	20110629	BHF-UCL	-	Focus
UniProtKB	P78352	DLG4	DLG4	-	GO:0014069	postsynaptic density	Component	ISS	GO_REF:0000024	UniProtKB:P31016	9606	20110818	BHF-UCL	-	Focus
UniProtKB	P78352	DLG4	DLG4	-	GO:0032839	dendrite cytoplasm	Component	ISS	GO_REF:0000024	UniProtKB:P31016	9606	20110818	BHF-UCL	-	Focus
UniProtKB	P78352	DLG4	DLG4	-	GO:0060076	excitatory synapse	Component	ISS	GO_REF:0000024	UniProtKB:Q62108	9606	20110818	BHF-UCL	-	Focus
UniProtKB	P78352	DLG4	DLG4	-	GO:0014069	postsynaptic density	Component	ISS	GO_REF:0000024	UniProtKB:Q62108	9606	20120314	BHF-UCL	-	Focus
UniProtKB	P78352	DLG4	DLG4	colocalizes_with	GO:0008328	ionotropic glutamate receptor complex	Component	ISS	GO_REF:0000024	UniProtKB:Q62108	9606	20120314	BHF-UCL	-	Focus
UniProtKB	P78352	DLG4	DLG4	colocalizes_with	GO:0005886	plasma membrane	Component	ISS	GO_REF:0000024	UniProtKB:P31016	9606	20120504	BHF-UCL	-	Focus
UniProtKB	P78352	DLG4	DLG4	-	GO:0005737	cytoplasm	Component	ISS	GO_REF:0000024	UniProtKB:Q62108	9606	20131017	BHF-UCL	-	Focus
UniProtKB	P78352	DLG4	DLG4	-	GO:0005783	endoplasmic reticulum	Component	ISS	GO_REF:0000024	UniProtKB:Q62108	9606	20131017	BHF-UCL	-	Focus
UniProtKB	P78352	DLG4	DLG4	-	GO:0008021	synaptic vesicle	Component	ISS	GO_REF:0000024	UniProtKB:Q62108	9606	20131017	BHF-UCL	-	Focus
UniProtKB	P78352	DLG4	DLG4	-	GO:0030054	cell junction	Component	ISS	GO_REF:0000024	UniProtKB:Q62108	9606	20131017	BHF-UCL	-	Focus
UniProtKB	P78352	DLG4	DLG4	-	GO:0031234	extrinsic component of cytoplasmic side of plasma membrane	Component	ISS	GO_REF:0000024	UniProtKB:Q62108	9606	20131017	BHF-UCL	-	Focus
UniProtKB	P78352	DLG4	DLG4	-	GO:0032281	alpha-amino-3-hydroxy-5-methyl-4-isoxazolepropionic acid selective glutamate receptor complex	Component	ISS	GO_REF:0000024	UniProtKB:Q62108	9606	20131017	BHF-UCL	-	Focus
UniProtKB	P78352	DLG4	DLG4	-	GO:0044224	juxtaparanode region of axon	Component	ISS	GO_REF:0000024	UniProtKB:P31016	9606	20131017	BHF-UCL	-	Focus
UniProtKB	P78352	DLG4	DLG4	-	GO:0044224	juxtaparanode region of axon	Component	ISS	GO_REF:0000024	UniProtKB:Q62108	9606	20131017	BHF-UCL	-	Focus
UniProtKB	P78352	DLG4	DLG4	-	GO:0044306	neuron projection terminus	Component	ISS	GO_REF:0000024	UniProtKB:Q62108	9606	20131017	BHF-UCL	-	Focus
UniProtKB	P78352	DLG4	DLG4	-	GO:0060076	excitatory synapse	Component	ISS	GO_REF:0000024	UniProtKB:P31016	9606	20131017	BHF-UCL	-	Focus
UniProtKB	P78352	DLG4	DLG4	-	GO:0097481	neuronal postsynaptic density	Component	ISS	GO_REF:0000024	UniProtKB:P31016	9606	20131017	BHF-UCL	-	Focus
UniProtKB	P78352	DLG4	DLG4	-	GO:0005737	cytoplasm	Component	IEA	GO_REF:0000019	Ensembl:ENSMUSP00000018700	9606	20140315	Ensembl	-	Automatic
UniProtKB	P78352	DLG4	DLG4	-	GO:0005783	endoplasmic reticulum	Component	IEA	GO_REF:0000019	Ensembl:ENSMUSP00000018700	9606	20140315	Ensembl	-	Automatic
UniProtKB	P78352	DLG4	DLG4	-	GO:0005886	plasma membrane	Component	IEA	GO_REF:0000019	Ensembl:ENSMUSP00000018700	9606	20140315	Ensembl	-	Automatic
UniProtKB	P78352	DLG4	DLG4	-	GO:0005886	plasma membrane	Component	IEA	GO_REF:0000019	Ensembl:ENSRNOP00000059045	9606	20140315	Ensembl	-	Automatic
UniProtKB	P78352	DLG4	DLG4	-	GO:0008021	synaptic vesicle	Component	IEA	GO_REF:0000019	Ensembl:ENSMUSP00000018700	9606	20140315	Ensembl	-	Automatic
UniProtKB	P78352	DLG4	DLG4	-	GO:0008328	ionotropic glutamate receptor complex	Component	IEA	GO_REF:0000019	Ensembl:ENSMUSP00000018700	9606	20140315	Ensembl	-	Automatic
UniProtKB	P78352	DLG4	DLG4	-	GO:0014069	postsynaptic density	Component	IEA	GO_REF:0000019	Ensembl:ENSMUSP00000018700	9606	20140315	Ensembl	-	Automatic
UniProtKB	P78352	DLG4	DLG4	-	GO:0014069	postsynaptic density	Component	IEA	GO_REF:0000019	Ensembl:ENSRNOP00000059045	9606	20140315	Ensembl	-	Automatic
UniProtKB	P78352	DLG4	DLG4	-	GO:0016020	membrane	Component	IEA	GO_REF:0000019	Ensembl:ENSMUSP00000018700	9606	20140315	Ensembl	-	Automatic
UniProtKB	P78352	DLG4	DLG4	-	GO:0030054	cell junction	Component	IEA	GO_REF:0000019	Ensembl:ENSMUSP00000018700	9606	20140315	Ensembl	-	Automatic
UniProtKB	P78352	DLG4	DLG4	-	GO:0031234	extrinsic component of cytoplasmic side of plasma membrane	Component	IEA	GO_REF:0000019	Ensembl:ENSMUSP00000018700	9606	20140315	Ensembl	-	Automatic
UniProtKB	P78352	DLG4	DLG4	-	GO:0032281	alpha-amino-3-hydroxy-5-methyl-4-isoxazolepropionic acid selective glutamate receptor complex	Component	IEA	GO_REF:0000019	Ensembl:ENSMUSP00000018700	9606	20140315	Ensembl	-	Automatic
UniProtKB	P78352	DLG4	DLG4	-	GO:0032839	dendrite cytoplasm	Component	IEA	GO_REF:0000019	Ensembl:ENSRNOP00000059045	9606	20140315	Ensembl	-	Automatic
UniProtKB	P78352	DLG4	DLG4	-	GO:0044224	juxtaparanode region of axon	Component	IEA	GO_REF:0000019	Ensembl:ENSMUSP00000018700	9606	20140315	Ensembl	-	Automatic
UniProtKB	P78352	DLG4	DLG4	-	GO:0044224	juxtaparanode region of axon	Component	IEA	GO_REF:0000019	Ensembl:ENSRNOP00000059045	9606	20140315	Ensembl	-	Automatic
UniProtKB	P78352	DLG4	DLG4	-	GO:0044306	neuron projection terminus	Component	IEA	GO_REF:0000019	Ensembl:ENSMUSP00000018700	9606	20140315	Ensembl	-	Automatic
UniProtKB	P78352	DLG4	DLG4	-	GO:0044309	neuron spine	Component	IEA	GO_REF:0000019	Ensembl:ENSMUSP00000018700	9606	20140315	Ensembl	-	Automatic
UniProtKB	P78352	DLG4	DLG4	-	GO:0045202	synapse	Component	IEA	GO_REF:0000019	Ensembl:ENSMUSP00000018700	9606	20140315	Ensembl	-	Automatic
UniProtKB	P78352	DLG4	DLG4	-	GO:0045202	synapse	Component	IEA	GO_REF:0000019	Ensembl:ENSRNOP00000059045	9606	20140315	Ensembl	-	Automatic
UniProtKB	P78352	DLG4	DLG4	-	GO:0045211	postsynaptic membrane	Component	IEA	GO_REF:0000019	Ensembl:ENSMUSP00000018700	9606	20140315	Ensembl	-	Automatic
UniProtKB	P78352	DLG4	DLG4	-	GO:0045211	postsynaptic membrane	Component	IEA	GO_REF:0000019	Ensembl:ENSRNOP00000059045	9606	20140315	Ensembl	-	Automatic
UniProtKB	P78352	DLG4	DLG4	-	GO:0060076	excitatory synapse	Component	IEA	GO_REF:0000019	Ensembl:ENSMUSP00000018700	9606	20140315	Ensembl	-	Automatic
UniProtKB	P78352	DLG4	DLG4	-	GO:0060076	excitatory synapse	Component	IEA	GO_REF:0000019	Ensembl:ENSRNOP00000059045	9606	20140315	Ensembl	-	Automatic
UniProtKB	P78352	DLG4	DLG4	-	GO:0097481	neuronal postsynaptic density	Component	IEA	GO_REF:0000019	Ensembl:ENSRNOP00000059045	9606	20140315	Ensembl	-	Automatic
UniProtKB	P78352	DLG4	DLG4	-	GO:0005886	plasma membrane	Component	TAS	Reactome:REACT_18393	-	9606	20130114	Reactome	-	Other
UniProtKB	P78352	DLG4	DLG4	-	GO:0005886	plasma membrane	Component	TAS	Reactome:REACT_20499	-	9606	20130114	Reactome	-	Other
UniProtKB	P78352	DLG4	DLG4	-	GO:0005886	plasma membrane	Component	TAS	Reactome:REACT_20500	-	9606	20130114	Reactome	-	Other
UniProtKB	P78352	DLG4	DLG4	-	GO:0005886	plasma membrane	Component	TAS	Reactome:REACT_20566	-	9606	20130114	Reactome	-	Other
UniProtKB	P78352	DLG4	DLG4	-	GO:0005886	plasma membrane	Component	TAS	Reactome:REACT_20601	-	9606	20130114	Reactome	-	Other
UniProtKB	P78352	DLG4	DLG4	-	GO:0005886	plasma membrane	Component	TAS	Reactome:REACT_20612	-	9606	20130114	Reactome	-	Other
UniProtKB	P78352	DLG4	DLG4	-	GO:0005886	plasma membrane	Component	TAS	Reactome:REACT_20670	-	9606	20130114	Reactome	-	Other
UniProtKB	P78352	DLG4	DLG4	-	GO:0005886	plasma membrane	Component	TAS	Reactome:REACT_21269	-	9606	20130114	Reactome	-	Other
UniProtKB	P78352	DLG4	DLG4	-	GO:0005886	plasma membrane	Component	TAS	Reactome:REACT_21414	-	9606	20130114	Reactome	-	Other
UniProtKB	P78352	DLG4	DLG4	-	GO:0030666	endocytic vesicle membrane	Component	TAS	Reactome:REACT_18393	-	9606	20130528	Reactome	-	Other
UniProtKB	P78352	DLG4	DLG4	-	GO:0014069	postsynaptic density	Component	ISS	GO_REF:0000024	UniProtKB:P31016	9606	20100408	UniProt	-	Other
UniProtKB	P78352	DLG4	DLG4	-	GO:0005886	plasma membrane	Component	IEA	GO_REF:0000037	UniProtKB-KW:KW-1003	9606	20140315	UniProt	-	Automatic
UniProtKB	P78352	DLG4	DLG4	-	GO:0005886	plasma membrane	Component	IEA	GO_REF:0000039	UniProtKB-SubCell:SL-0039	9606	20140315	UniProt	-	Automatic
UniProtKB	P78352	DLG4	DLG4	-	GO:0014069	postsynaptic density	Component	IEA	GO_REF:0000039	UniProtKB-SubCell:SL-0297	9606	20140315	UniProt	-	Automatic
UniProtKB	P78352	DLG4	DLG4	-	GO:0016020	membrane	Component	IEA	GO_REF:0000037	UniProtKB-KW:KW-0472	9606	20140315	UniProt	-	Automatic
UniProtKB	P78352	DLG4	DLG4	-	GO:0030054	cell junction	Component	IEA	GO_REF:0000037	UniProtKB-KW:KW-0965	9606	20140315	UniProt	-	Automatic
UniProtKB	P78352	DLG4	DLG4	-	GO:0045202	synapse	Component	IEA	GO_REF:0000037	UniProtKB-KW:KW-0770	9606	20140315	UniProt	-	Automatic
UniProtKB	P78352	DLG4	DLG4	-	GO:0045202	synapse	Component	IEA	GO_REF:0000039	UniProtKB-SubCell:SL-0258	9606	20140315	UniProt	-	Automatic
UniProtKB	P78352	DLG4	DLG4	-	GO:0045211	postsynaptic membrane	Component	IEA	GO_REF:0000037	UniProtKB-KW:KW-0628	9606	20140315	UniProt	-	Automatic
UniProtKB	Q8N2Q7	NLGN1	NLGN1	-	GO:0005887	integral component of plasma membrane	Component	ISS	GO_REF:0000024	UniProtKB:Q99K10	9606	20041006	UniProt	-	Pre-focus
UniProtKB	Q8N2Q7	NLGN1	NLGN1	-	GO:0045202	synapse	Component	ISS	GO_REF:0000024	UniProtKB:Q62765	9606	20041006	UniProt	-	Pre-focus
UniProtKB	Q8N2Q7	NLGN1	NLGN1	-	GO:0030425	dendrite	Component	ISS	GO_REF:0000024	UniProtKB:Q62765	9606	20110304	BHF-UCL	-	Focus
UniProtKB	Q8N2Q7	NLGN1	NLGN1	-	GO:0005887	integral component of plasma membrane	Component	ISS	GO_REF:0000024	UniProtKB:Q62765	9606	20110307	BHF-UCL	-	Focus
UniProtKB	Q8N2Q7	NLGN1	NLGN1	-	GO:0009986	cell surface	Component	ISS	GO_REF:0000024	UniProtKB:Q62765	9606	20110307	BHF-UCL	-	Focus
UniProtKB	Q8N2Q7	NLGN1	NLGN1	-	GO:0097481	neuronal postsynaptic density	Component	TAS	PMID:15797875	-	9606	20130718	BHF-UCL	-	Focus
UniProtKB	Q8N2Q7	NLGN1	NLGN1	-	GO:0032433	filopodium tip	Component	ISS	GO_REF:0000024	UniProtKB:Q62765	9606	20131001	BHF-UCL	-	Focus
UniProtKB	Q8N2Q7	NLGN1	NLGN1	-	GO:0005887	integral component of plasma membrane	Component	IEA	GO_REF:0000019	Ensembl:ENSMUSP00000074565	9606	20140315	Ensembl	-	Automatic
UniProtKB	Q8N2Q7	NLGN1	NLGN1	-	GO:0009897	external side of plasma membrane	Component	IEA	GO_REF:0000019	Ensembl:ENSMUSP00000074565	9606	20140315	Ensembl	-	Automatic
UniProtKB	Q8N2Q7	NLGN1	NLGN1	-	GO:0009986	cell surface	Component	IEA	GO_REF:0000019	Ensembl:ENSRNOP00000049486	9606	20140315	Ensembl	-	Automatic
UniProtKB	Q8N2Q7	NLGN1	NLGN1	-	GO:0017146	N-methyl-D-aspartate selective glutamate receptor complex	Component	IEA	GO_REF:0000019	Ensembl:ENSRNOP00000049486	9606	20140315	Ensembl	-	Automatic
UniProtKB	Q8N2Q7	NLGN1	NLGN1	-	GO:0030425	dendrite	Component	IEA	GO_REF:0000019	Ensembl:ENSRNOP00000049486	9606	20140315	Ensembl	-	Automatic
UniProtKB	Q8N2Q7	NLGN1	NLGN1	-	GO:0032433	filopodium tip	Component	IEA	GO_REF:0000019	Ensembl:ENSRNOP00000049486	9606	20140315	Ensembl	-	Automatic
UniProtKB	Q8N2Q7	NLGN1	NLGN1	-	GO:0045202	synapse	Component	IEA	GO_REF:0000019	Ensembl:ENSRNOP00000049486	9606	20140315	Ensembl	-	Automatic
UniProtKB	Q8N2Q7	NLGN1	NLGN1	-	GO:0016020	membrane	Component	IEA	GO_REF:0000002	InterPro:IPR000460	9606	20140315	InterPro	-	Automatic
UniProtKB	Q8N2Q7	NLGN1	NLGN1	-	GO:0005887	integral component of plasma membrane	Component	IBA	GO_REF:0000033	PANTHER:PTN000168538	9606	20110614	RefGenome	-	Other
UniProtKB	Q8N2Q7	NLGN1	NLGN1	-	GO:0009986	cell surface	Component	IBA	GO_REF:0000033	PANTHER:PTN000168538	9606	20110614	RefGenome	-	Other
UniProtKB	Q8N2Q7	NLGN1	NLGN1	-	GO:0045202	synapse	Component	IBA	GO_REF:0000033	PANTHER:PTN000168538	9606	20110614	RefGenome	-	Other
UniProtKB	Q8N2Q7	NLGN1	NLGN1	-	GO:0005886	plasma membrane	Component	IEA	GO_REF:0000037	UniProtKB-KW:KW-1003	9606	20140315	UniProt	-	Automatic
UniProtKB	Q8N2Q7	NLGN1	NLGN1	-	GO:0005886	plasma membrane	Component	IEA	GO_REF:0000039	UniProtKB-SubCell:SL-0039	9606	20140315	UniProt	-	Automatic
UniProtKB	Q8N2Q7	NLGN1	NLGN1	-	GO:0014069	postsynaptic density	Component	IEA	GO_REF:0000039	UniProtKB-SubCell:SL-0297	9606	20140315	UniProt	-	Automatic
UniProtKB	Q8N2Q7	NLGN1	NLGN1	-	GO:0016020	membrane	Component	IEA	GO_REF:0000037	UniProtKB-KW:KW-0472	9606	20140315	UniProt	-	Automatic
UniProtKB	Q8N2Q7	NLGN1	NLGN1	-	GO:0016021	integral component of membrane	Component	IEA	GO_REF:0000037	UniProtKB-KW:KW-0812	9606	20140315	UniProt	-	Automatic
UniProtKB	Q8N2Q7	NLGN1	NLGN1	-	GO:0030054	cell junction	Component	IEA	GO_REF:0000037	UniProtKB-KW:KW-0965	9606	20140315	UniProt	-	Automatic
UniProtKB	Q8N2Q7	NLGN1	NLGN1	-	GO:0045202	synapse	Component	IEA	GO_REF:0000037	UniProtKB-KW:KW-0770	9606	20140315	UniProt	-	Automatic
UniProtKB	Q8N2Q7	NLGN1	NLGN1	-	GO:0045202	synapse	Component	IEA	GO_REF:0000039	UniProtKB-SubCell:SL-0258	9606	20140315	UniProt	-	Automatic
UniProtKB	Q8N2Q7	NLGN1	NLGN1	-	GO:0045211	postsynaptic membrane	Component	IEA	GO_REF:0000037	UniProtKB-KW:KW-0628	9606	20140315	UniProt	-	Automatic
UniProtKB	Q8NFZ4	NLGN2	NLGN2	-	GO:0016020	membrane	Component	NAS	PMID:10892652	-	9606	20030616	UniProt	-	Pre-focus
UniProtKB	Q8NFZ4	NLGN2	NLGN2	-	GO:0045211	postsynaptic membrane	Component	NAS	PMID:10892652	-	9606	20030616	UniProt	-	Pre-focus
UniProtKB	Q8NFZ4	NLGN2	NLGN2	-	GO:0005887	integral component of plasma membrane	Component	ISS	GO_REF:0000024	UniProtKB:Q62888	9606	20110307	BHF-UCL	-	Focus
UniProtKB	Q8NFZ4	NLGN2	NLGN2	-	GO:0009986	cell surface	Component	ISS	GO_REF:0000024	UniProtKB:Q62888	9606	20110307	BHF-UCL	-	Focus
UniProtKB	Q8NFZ4	NLGN2	NLGN2	-	GO:0060077	inhibitory synapse	Component	ISS	GO_REF:0000024	UniProtKB:Q62888	9606	20110818	BHF-UCL	-	Focus
UniProtKB	Q8NFZ4	NLGN2	NLGN2	-	GO:0045202	synapse	Component	ISS	GO_REF:0000024	UniProtKB:Q69ZK9	9606	20131017	BHF-UCL	-	Focus
UniProtKB	Q8NFZ4	NLGN2	NLGN2	-	GO:0045202	synapse	Component	IEA	GO_REF:0000019	Ensembl:ENSMUSP00000104274	9606	20140315	Ensembl	-	Automatic
UniProtKB	Q8NFZ4	NLGN2	NLGN2	-	GO:0016020	membrane	Component	IEA	GO_REF:0000002	InterPro:IPR000460	9606	20140315	InterPro	-	Automatic
UniProtKB	Q8NFZ4	NLGN2	NLGN2	-	GO:0005887	integral component of plasma membrane	Component	IBA	GO_REF:0000033	PANTHER:PTN000168538	9606	20110614	RefGenome	-	Other
UniProtKB	Q8NFZ4	NLGN2	NLGN2	-	GO:0009986	cell surface	Component	IBA	GO_REF:0000033	PANTHER:PTN000168538	9606	20110614	RefGenome	-	Other
UniProtKB	Q8NFZ4	NLGN2	NLGN2	-	GO:0045202	synapse	Component	IBA	GO_REF:0000033	PANTHER:PTN000168538	9606	20110614	RefGenome	-	Other
UniProtKB	Q8NFZ4	NLGN2	NLGN2	-	GO:0005886	plasma membrane	Component	IEA	GO_REF:0000037	UniProtKB-KW:KW-1003	9606	20140315	UniProt	-	Automatic
UniProtKB	Q8NFZ4	NLGN2	NLGN2	-	GO:0005886	plasma membrane	Component	IEA	GO_REF:0000039	UniProtKB-SubCell:SL-0039	9606	20140315	UniProt	-	Automatic
UniProtKB	Q8NFZ4	NLGN2	NLGN2	-	GO:0016020	membrane	Component	IEA	GO_REF:0000037	UniProtKB-KW:KW-0472	9606	20140315	UniProt	-	Automatic
UniProtKB	Q8NFZ4	NLGN2	NLGN2	-	GO:0016021	integral component of membrane	Component	IEA	GO_REF:0000037	UniProtKB-KW:KW-0812	9606	20140315	UniProt	-	Automatic
UniProtKB	Q8NFZ4	NLGN2	NLGN2	-	GO:0030054	cell junction	Component	IEA	GO_REF:0000037	UniProtKB-KW:KW-0965	9606	20140315	UniProt	-	Automatic
UniProtKB	Q8NFZ4	NLGN2	NLGN2	-	GO:0042734	presynaptic membrane	Component	IEA	GO_REF:0000039	UniProtKB-SubCell:SL-0222	9606	20140315	UniProt	-	Automatic
UniProtKB	Q8NFZ4	NLGN2	NLGN2	-	GO:0045202	synapse	Component	IEA	GO_REF:0000037	UniProtKB-KW:KW-0770	9606	20140315	UniProt	-	Automatic
UniProtKB	Q8NFZ4	NLGN2	NLGN2	-	GO:0045211	postsynaptic membrane	Component	IEA	GO_REF:0000037	UniProtKB-KW:KW-0628	9606	20140315	UniProt	-	Automatic
UniProtKB	Q8NFZ4	NLGN2	NLGN2	-	GO:0045211	postsynaptic membrane	Component	IEA	GO_REF:0000039	UniProtKB-SubCell:SL-0219	9606	20140315	UniProt	-	Automatic
UniProtKB	Q9NZ94	NLGN3	NLGN3	-	GO:0009986	cell surface	Component	IDA	PMID:15150161	-	9606	20080527	UniProt	-	Pre-focus
UniProtKB	Q9NZ94	NLGN3	NLGN3	-	GO:0009986	cell surface	Component	IDA	PMID:17292328	-	9606	20080527	UniProt	-	Pre-focus
UniProtKB	Q9NZ94	NLGN3	NLGN3	-	GO:0045202	synapse	Component	ISS	GO_REF:0000024	UniProtKB:Q62889	9606	20080527	UniProt	-	Pre-focus
UniProtKB	Q9NZ94	NLGN3	NLGN3	-	GO:0005887	integral component of plasma membrane	Component	ISS	GO_REF:0000024	UniProtKB:Q62889	9606	20110307	BHF-UCL	-	Focus
UniProtKB	Q9NZ94	NLGN3	NLGN3	-	GO:0030139	endocytic vesicle	Component	ISS	GO_REF:0000024	UniProtKB:Q62889	9606	20110307	BHF-UCL	-	Focus
UniProtKB	Q9NZ94	NLGN3	NLGN3	-	GO:0060076	excitatory synapse	Component	IDA	PMID:15620359	-	9606	20110713	BHF-UCL	-	Focus
UniProtKB	Q9NZ94	NLGN3	NLGN3	-	GO:0016020	membrane	Component	IEA	GO_REF:0000002	InterPro:IPR000460	9606	20140315	InterPro	-	Automatic
UniProtKB	Q9NZ94	NLGN3	NLGN3	-	GO:0005887	integral component of plasma membrane	Component	IBA	GO_REF:0000033	PANTHER:PTN000168538	9606	20110614	RefGenome	-	Other
UniProtKB	Q9NZ94	NLGN3	NLGN3	-	GO:0045202	synapse	Component	IBA	GO_REF:0000033	PANTHER:PTN000168538	9606	20110614	RefGenome	-	Other
UniProtKB	Q9NZ94	NLGN3	NLGN3	-	GO:0005886	plasma membrane	Component	IEA	GO_REF:0000037	UniProtKB-KW:KW-1003	9606	20140315	UniProt	-	Automatic
UniProtKB	Q9NZ94	NLGN3	NLGN3	-	GO:0005886	plasma membrane	Component	IEA	GO_REF:0000039	UniProtKB-SubCell:SL-0039	9606	20140315	UniProt	-	Automatic
UniProtKB	Q9NZ94	NLGN3	NLGN3	-	GO:0016020	membrane	Component	IEA	GO_REF:0000037	UniProtKB-KW:KW-0472	9606	20140315	UniProt	-	Automatic
UniProtKB	Q9NZ94	NLGN3	NLGN3	-	GO:0016021	integral component of membrane	Component	IEA	GO_REF:0000037	UniProtKB-KW:KW-0812	9606	20140315	UniProt	-	Automatic
UniProtKB	Q9NZ94	NLGN3	NLGN3	-	GO:0030054	cell junction	Component	IEA	GO_REF:0000037	UniProtKB-KW:KW-0965	9606	20140315	UniProt	-	Automatic
UniProtKB	Q9NZ94	NLGN3	NLGN3	-	GO:0045202	synapse	Component	IEA	GO_REF:0000037	UniProtKB-KW:KW-0770	9606	20140315	UniProt	-	Automatic
UniProtKB	Q9NZ94	NLGN3	NLGN3	-	GO:0045202	synapse	Component	IEA	GO_REF:0000039	UniProtKB-SubCell:SL-0258	9606	20140315	UniProt	-	Automatic
UniProtKB	Q8N0W4	NLGN4X	NLGN4X	-	GO:0005887	integral component of plasma membrane	Component	IDA	PMID:11368788	-	9606	20080527	UniProt	-	Pre-focus
UniProtKB	Q8N0W4	NLGN4X	NLGN4X	-	GO:0009986	cell surface	Component	IDA	PMID:15150161	-	9606	20080527	UniProt	-	Pre-focus
UniProtKB	Q8N0W4	NLGN4X	NLGN4X	-	GO:0009986	cell surface	Component	IDA	PMID:17292328	-	9606	20080527	UniProt	-	Pre-focus
UniProtKB	Q8N0W4	NLGN4X	NLGN4X	-	GO:0016021	integral component of membrane	Component	NAS	PMID:16377159	-	9606	20080527	UniProt	-	Pre-focus
UniProtKB	Q8N0W4	NLGN4X	NLGN4X	-	GO:0005886	plasma membrane	Component	IDA	PMID:19726642	-	9606	20101229	BHF-UCL	-	Focus
UniProtKB	Q8N0W4	NLGN4X	NLGN4X	-	GO:0030425	dendrite	Component	IDA	PMID:19726642	-	9606	20101229	BHF-UCL	-	Focus
UniProtKB	Q8N0W4	NLGN4X	NLGN4X	-	GO:0045202	synapse	Component	ISS	PMID:18227507	UniProtKB:B0F2B4	9606	20110309	BHF-UCL	-	Focus
UniProtKB	Q8N0W4	NLGN4X	NLGN4X	-	GO:0060076	excitatory synapse	Component	IDA	PMID:15620359	-	9606	20110713	BHF-UCL	-	Focus
UniProtKB	Q8N0W4	NLGN4X	NLGN4X	-	GO:0009986	cell surface	Component	IDA	PMID:19726642	-	9606	20110811	BHF-UCL	-	Focus
UniProtKB	Q8N0W4	NLGN4X	NLGN4X	-	GO:0016020	membrane	Component	IEA	GO_REF:0000002	InterPro:IPR000460	9606	20140315	InterPro	-	Automatic
UniProtKB	Q8N0W4	NLGN4X	NLGN4X	-	GO:0045202	synapse	Component	IBA	GO_REF:0000033	PANTHER:PTN000168538	9606	20110614	RefGenome	-	Other
UniProtKB	Q8N0W4	NLGN4X	NLGN4X	-	GO:0005886	plasma membrane	Component	IEA	GO_REF:0000037	UniProtKB-KW:KW-1003	9606	20140315	UniProt	-	Automatic
UniProtKB	Q8N0W4	NLGN4X	NLGN4X	-	GO:0005886	plasma membrane	Component	IEA	GO_REF:0000039	UniProtKB-SubCell:SL-0039	9606	20140315	UniProt	-	Automatic
UniProtKB	Q8N0W4	NLGN4X	NLGN4X	-	GO:0014069	postsynaptic density	Component	IEA	GO_REF:0000039	UniProtKB-SubCell:SL-0297	9606	20140315	UniProt	-	Automatic
UniProtKB	Q8N0W4	NLGN4X	NLGN4X	-	GO:0016020	membrane	Component	IEA	GO_REF:0000037	UniProtKB-KW:KW-0472	9606	20140315	UniProt	-	Automatic
UniProtKB	Q8N0W4	NLGN4X	NLGN4X	-	GO:0016021	integral component of membrane	Component	IEA	GO_REF:0000037	UniProtKB-KW:KW-0812	9606	20140315	UniProt	-	Automatic
UniProtKB	Q8N0W4	NLGN4X	NLGN4X	-	GO:0030054	cell junction	Component	IEA	GO_REF:0000037	UniProtKB-KW:KW-0965	9606	20140315	UniProt	-	Automatic
UniProtKB	Q8N0W4	NLGN4X	NLGN4X	-	GO:0045202	synapse	Component	IEA	GO_REF:0000037	UniProtKB-KW:KW-0770	9606	20140315	UniProt	-	Automatic
UniProtKB	Q8N0W4	NLGN4X	NLGN4X	-	GO:0045211	postsynaptic membrane	Component	IEA	GO_REF:0000037	UniProtKB-KW:KW-0628	9606	20140315	UniProt	-	Automatic
UniProtKB	Q8NFZ3	NLGN4Y	NLGN4Y	-	GO:0016020	membrane	Component	IEA	GO_REF:0000002	InterPro:IPR000460	9606	20140315	InterPro	-	Automatic
UniProtKB	Q8NFZ3	NLGN4Y	NLGN4Y	-	GO:0005887	integral component of plasma membrane	Component	IBA	GO_REF:0000033	PANTHER:PTN000168538	9606	20110614	RefGenome	-	Other
UniProtKB	Q8NFZ3	NLGN4Y	NLGN4Y	-	GO:0009986	cell surface	Component	IBA	GO_REF:0000033	PANTHER:PTN000168538	9606	20110614	RefGenome	-	Other
UniProtKB	Q8NFZ3	NLGN4Y	NLGN4Y	-	GO:0045202	synapse	Component	IBA	GO_REF:0000033	PANTHER:PTN000168538	9606	20110614	RefGenome	-	Other
UniProtKB	Q8NFZ3	NLGN4Y	NLGN4Y	-	GO:0005886	plasma membrane	Component	IEA	GO_REF:0000037	UniProtKB-KW:KW-1003	9606	20140315	UniProt	-	Automatic
UniProtKB	Q8NFZ3	NLGN4Y	NLGN4Y	-	GO:0005886	plasma membrane	Component	IEA	GO_REF:0000039	UniProtKB-SubCell:SL-0039	9606	20140315	UniProt	-	Automatic
UniProtKB	Q8NFZ3	NLGN4Y	NLGN4Y	-	GO:0014069	postsynaptic density	Component	IEA	GO_REF:0000039	UniProtKB-SubCell:SL-0297	9606	20140315	UniProt	-	Automatic
UniProtKB	Q8NFZ3	NLGN4Y	NLGN4Y	-	GO:0016020	membrane	Component	IEA	GO_REF:0000037	UniProtKB-KW:KW-0472	9606	20140315	UniProt	-	Automatic
UniProtKB	Q8NFZ3	NLGN4Y	NLGN4Y	-	GO:0016021	integral component of membrane	Component	IEA	GO_REF:0000037	UniProtKB-KW:KW-0812	9606	20140315	UniProt	-	Automatic
UniProtKB	Q8NFZ3	NLGN4Y	NLGN4Y	-	GO:0030054	cell junction	Component	IEA	GO_REF:0000037	UniProtKB-KW:KW-0965	9606	20140315	UniProt	-	Automatic
UniProtKB	Q8NFZ3	NLGN4Y	NLGN4Y	-	GO:0045202	synapse	Component	IEA	GO_REF:0000037	UniProtKB-KW:KW-0770	9606	20140315	UniProt	-	Automatic
UniProtKB	Q8NFZ3	NLGN4Y	NLGN4Y	-	GO:0045211	postsynaptic membrane	Component	IEA	GO_REF:0000037	UniProtKB-KW:KW-0628	9606	20140315	UniProt	-	Automatic
UniProtKB	Q9ULB1	NRXN1-α	NRXN1	-	GO:0005887	integral component of plasma membrane	Component	TAS	PMID:1621094	-	9606	20050308	PINC	-	Pre-focus
UniProtKB	Q9ULB1	NRXN1-α	NRXN1	-	GO:0005886	plasma membrane	Component	IC	PMID:21424692	GO:0009986	9606	20110621	BHF-UCL	-	Focus
UniProtKB	Q9ULB1	NRXN1-α	NRXN1	-	GO:0009986	cell surface	Component	IDA	PMID:21424692	-	9606	20110621	BHF-UCL	-	Focus
UniProtKB	Q9ULB1	NRXN1-α	NRXN1	-	GO:0005886	plasma membrane	Component	ISS	GO_REF:0000024	UniProtKB:Q63372	9606	20131017	BHF-UCL	-	Focus
UniProtKB	Q9ULB1	NRXN1-α	NRXN1	-	GO:0042734	presynaptic membrane	Component	ISS	GO_REF:0000024	UniProtKB:Q9CS84	9606	20131017	BHF-UCL	-	Focus
UniProtKB	Q9ULB1	NRXN1-α	NRXN1	-	GO:0009986	cell surface	Component	IEA	GO_REF:0000019	Ensembl:ENSMUSP00000125407	9606	20140315	Ensembl	-	Automatic
UniProtKB	Q9ULB1	NRXN1-α	NRXN1	-	GO:0042734	presynaptic membrane	Component	IEA	GO_REF:0000019	Ensembl:ENSMUSP00000125407	9606	20140315	Ensembl	-	Automatic
UniProtKB	Q9ULB1	NRXN1-α	NRXN1	-	GO:0005886	plasma membrane	Component	IEA	GO_REF:0000037	UniProtKB-KW:KW-1003	9606	20140315	UniProt	-	Automatic
UniProtKB	Q9ULB1	NRXN1-α	NRXN1	-	GO:0005886	plasma membrane	Component	IEA	GO_REF:0000039	UniProtKB-SubCell:SL-0039	9606	20140315	UniProt	-	Automatic
UniProtKB	Q9ULB1	NRXN1-α	NRXN1	-	GO:0016020	membrane	Component	IEA	GO_REF:0000037	UniProtKB-KW:KW-0472	9606	20140315	UniProt	-	Automatic
UniProtKB	Q9ULB1	NRXN1-α	NRXN1	-	GO:0016021	integral component of membrane	Component	IEA	GO_REF:0000037	UniProtKB-KW:KW-0812	9606	20140315	UniProt	-	Automatic
UniProtKB	Q9ULB1	NRXN1-α	NRXN1	-	GO:0030054	cell junction	Component	IEA	GO_REF:0000037	UniProtKB-KW:KW-0965	9606	20140315	UniProt	-	Automatic
UniProtKB	Q9ULB1	NRXN1-α	NRXN1	-	GO:0045202	synapse	Component	IEA	GO_REF:0000037	UniProtKB-KW:KW-0770	9606	20140315	UniProt	-	Automatic
UniProtKB	Q9ULB1	NRXN1-α	NRXN1	-	GO:0045202	synapse	Component	IEA	GO_REF:0000039	UniProtKB-SubCell:SL-0258	9606	20140315	UniProt	-	Automatic
UniProtKB	P58400	NRXN1-β	NRXN1	-	GO:0009986	cell surface	Component	ISS	GO_REF:0000024	UniProtKB:Q63373	9606	20110307	BHF-UCL	-	Focus
UniProtKB	P58400	NRXN1-β	NRXN1	-	GO:0030139	endocytic vesicle	Component	ISS	GO_REF:0000024	UniProtKB:Q63373	9606	20110307	BHF-UCL	-	Focus
UniProtKB	P58400	NRXN1-β	NRXN1	-	GO:0042734	presynaptic membrane	Component	TAS	PMID:15797875	-	9606	20110307	BHF-UCL	-	Focus
UniProtKB	P58400	NRXN1-β	NRXN1	-	GO:0044295	axonal growth cone	Component	ISS	GO_REF:0000024	UniProtKB:P0DI97	9606	20110818	BHF-UCL	-	Focus
UniProtKB	P58400	NRXN1-β	NRXN1	-	GO:0005886	plasma membrane	Component	ISS	GO_REF:0000024	UniProtKB:Q63373	9606	20131017	BHF-UCL	-	Focus
UniProtKB	P58400	NRXN1-β	NRXN1	-	GO:0005886	plasma membrane	Component	IEA	GO_REF:0000037	UniProtKB-KW:KW-1003	9606	20140315	UniProt	-	Automatic
UniProtKB	P58400	NRXN1-β	NRXN1	-	GO:0005886	plasma membrane	Component	IEA	GO_REF:0000039	UniProtKB-SubCell:SL-0039	9606	20140315	UniProt	-	Automatic
UniProtKB	P58400	NRXN1-β	NRXN1	-	GO:0016020	membrane	Component	IEA	GO_REF:0000037	UniProtKB-KW:KW-0472	9606	20140315	UniProt	-	Automatic
UniProtKB	P58400	NRXN1-β	NRXN1	-	GO:0016021	integral component of membrane	Component	IEA	GO_REF:0000037	UniProtKB-KW:KW-0812	9606	20140315	UniProt	-	Automatic
UniProtKB	P58400	NRXN1-β	NRXN1	-	GO:0030054	cell junction	Component	IEA	GO_REF:0000037	UniProtKB-KW:KW-0965	9606	20140315	UniProt	-	Automatic
UniProtKB	P58400	NRXN1-β	NRXN1	-	GO:0045202	synapse	Component	IEA	GO_REF:0000037	UniProtKB-KW:KW-0770	9606	20140315	UniProt	-	Automatic
UniProtKB	P58400	NRXN1-β	NRXN1	-	GO:0045202	synapse	Component	IEA	GO_REF:0000039	UniProtKB-SubCell:SL-0258	9606	20140315	UniProt	-	Automatic
UniProtKB	Q9P2S2	NRXN2-α	NRXN2	-	GO:0016020	membrane	Component	IEA	GO_REF:0000037	UniProtKB-KW:KW-0472	9606	20140315	UniProt	-	Automatic
UniProtKB	Q9P2S2	NRXN2-α	NRXN2	-	GO:0016020	membrane	Component	IEA	GO_REF:0000039	UniProtKB-SubCell:SL-0162	9606	20140315	UniProt	-	Automatic
UniProtKB	Q9P2S2	NRXN2-α	NRXN2	-	GO:0016021	integral component of membrane	Component	IEA	GO_REF:0000037	UniProtKB-KW:KW-0812	9606	20140315	UniProt	-	Automatic
UniProtKB	P58401	NRXN2-β	NRXN2	-	GO:0016020	membrane	Component	IEA	GO_REF:0000037	UniProtKB-KW:KW-0472	9606	20140315	UniProt	-	Automatic
UniProtKB	P58401	NRXN2-β	NRXN2	-	GO:0016020	membrane	Component	IEA	GO_REF:0000039	UniProtKB-SubCell:SL-0162	9606	20140315	UniProt	-	Automatic
UniProtKB	P58401	NRXN2-β	NRXN2	-	GO:0016021	integral component of membrane	Component	IEA	GO_REF:0000037	UniProtKB-KW:KW-0812	9606	20140315	UniProt	-	Automatic
UniProtKB	Q9Y4C0	NRXN3-α	NRXN3	-	GO:0005887	integral component of plasma membrane	Component	TAS	PMID:1621094	-	9606	20030904	PINC	-	Pre-focus
UniProtKB	Q9Y4C0	NRXN3-α	NRXN3	-	GO:0016020	membrane	Component	IEA	GO_REF:0000037	UniProtKB-KW:KW-0472	9606	20140315	UniProt	-	Automatic
UniProtKB	Q9Y4C0	NRXN3-α	NRXN3	-	GO:0016020	membrane	Component	IEA	GO_REF:0000039	UniProtKB-SubCell:SL-0162	9606	20140315	UniProt	-	Automatic
UniProtKB	Q9Y4C0	NRXN3-α	NRXN3	-	GO:0016021	integral component of membrane	Component	IEA	GO_REF:0000037	UniProtKB-KW:KW-0812	9606	20140315	UniProt	-	Automatic
UniProtKB	Q9HDB5	NRXN3-β	NRXN3	-	GO:0016020	membrane	Component	IEA	GO_REF:0000037	UniProtKB-KW:KW-0472	9606	20140315	UniProt	-	Automatic
UniProtKB	Q9HDB5	NRXN3-β	NRXN3	-	GO:0016020	membrane	Component	IEA	GO_REF:0000039	UniProtKB-SubCell:SL-0162	9606	20140315	UniProt	-	Automatic
UniProtKB	Q9HDB5	NRXN3-β	NRXN3	-	GO:0016021	integral component of membrane	Component	IEA	GO_REF:0000037	UniProtKB-KW:KW-0812	9606	20140315	UniProt	-	Automatic
UniProtKB	Q9Y566	SHANK1	SHANK1	-	GO:0005622	intracellular	Component	NAS	PMID:10551867	-	9606	20031216	UniProt	-	Pre-focus
UniProtKB	Q9Y566	SHANK1	SHANK1	-	GO:0030425	dendrite	Component	NAS	PMID:10551867	-	9606	20031216	UniProt	-	Pre-focus
UniProtKB	Q9Y566	SHANK1	SHANK1	-	GO:0016020	membrane	Component	IDA	PMID:10551867	-	9606	20080626	UniProt	-	Pre-focus
UniProtKB	Q9Y566	SHANK1	SHANK1	-	GO:0060076	excitatory synapse	Component	ISS	GO_REF:0000024	UniProtKB:D3YZU1	9606	20110818	BHF-UCL	-	Focus
UniProtKB	Q9Y566	SHANK1	SHANK1	-	GO:0005886	plasma membrane	Component	ISS	GO_REF:0000024	UniProtKB:D3YZU1	9606	20120314	BHF-UCL	-	Focus
UniProtKB	Q9Y566	SHANK1	SHANK1	-	GO:0043197	dendritic spine	Component	ISS	GO_REF:0000024	UniProtKB:D3YZU1	9606	20120314	BHF-UCL	-	Focus
UniProtKB	Q9Y566	SHANK1	SHANK1	colocalizes_with	GO:0008328	ionotropic glutamate receptor complex	Component	ISS	GO_REF:0000024	UniProtKB:D3YZU1	9606	20120314	BHF-UCL	-	Focus
UniProtKB	Q9Y566	SHANK1	SHANK1	colocalizes_with	GO:0045211	postsynaptic membrane	Component	ISS	GO_REF:0000024	UniProtKB:D3YZU1	9606	20120314	BHF-UCL	-	Focus
UniProtKB	Q9Y566	SHANK1	SHANK1	-	GO:0043005	neuron projection	Component	ISS	GO_REF:0000024	UniProtKB:D3YZU1	9606	20120809	BHF-UCL	-	Focus
UniProtKB	Q9Y566	SHANK1	SHANK1	-	GO:0097481	neuronal postsynaptic density	Component	ISS	GO_REF:0000024	UniProtKB:D3YZU1	9606	20130718	BHF-UCL	-	Focus
UniProtKB	Q9Y566	SHANK1	SHANK1	-	GO:0043197	dendritic spine	Component	ISS	GO_REF:0000024	UniProtKB:Q9WV48	9606	20131017	BHF-UCL	-	Focus
UniProtKB	Q9Y566	SHANK1	SHANK1	-	GO:0045211	postsynaptic membrane	Component	ISS	GO_REF:0000024	UniProtKB:Q9WV48	9606	20131017	BHF-UCL	-	Focus
UniProtKB	Q9Y566	SHANK1	SHANK1	colocalizes_with	GO:0017146	N-methyl-D-aspartate selective glutamate receptor complex	Component	ISS	GO_REF:0000024	UniProtKB:Q9WV48	9606	20131017	BHF-UCL	-	Focus
UniProtKB	Q9Y566	SHANK1	SHANK1	-	GO:0005886	plasma membrane	Component	IEA	GO_REF:0000019	Ensembl:ENSMUSP00000103571	9606	20140315	Ensembl	-	Automatic
UniProtKB	Q9Y566	SHANK1	SHANK1	-	GO:0008328	ionotropic glutamate receptor complex	Component	IEA	GO_REF:0000019	Ensembl:ENSMUSP00000103571	9606	20140315	Ensembl	-	Automatic
UniProtKB	Q9Y566	SHANK1	SHANK1	-	GO:0017146	N-methyl-D-aspartate selective glutamate receptor complex	Component	IEA	GO_REF:0000019	Ensembl:ENSRNOP00000026100	9606	20140315	Ensembl	-	Automatic
UniProtKB	Q9Y566	SHANK1	SHANK1	-	GO:0030425	dendrite	Component	IEA	GO_REF:0000019	Ensembl:ENSMUSP00000103571	9606	20140315	Ensembl	-	Automatic
UniProtKB	Q9Y566	SHANK1	SHANK1	-	GO:0043005	neuron projection	Component	IEA	GO_REF:0000019	Ensembl:ENSMUSP00000103571	9606	20140315	Ensembl	-	Automatic
UniProtKB	Q9Y566	SHANK1	SHANK1	-	GO:0043197	dendritic spine	Component	IEA	GO_REF:0000019	Ensembl:ENSMUSP00000103571	9606	20140315	Ensembl	-	Automatic
UniProtKB	Q9Y566	SHANK1	SHANK1	-	GO:0043197	dendritic spine	Component	IEA	GO_REF:0000019	Ensembl:ENSRNOP00000026100	9606	20140315	Ensembl	-	Automatic
UniProtKB	Q9Y566	SHANK1	SHANK1	-	GO:0045202	synapse	Component	IEA	GO_REF:0000019	Ensembl:ENSRNOP00000026100	9606	20140315	Ensembl	-	Automatic
UniProtKB	Q9Y566	SHANK1	SHANK1	-	GO:0045211	postsynaptic membrane	Component	IEA	GO_REF:0000019	Ensembl:ENSMUSP00000103571	9606	20140315	Ensembl	-	Automatic
UniProtKB	Q9Y566	SHANK1	SHANK1	-	GO:0045211	postsynaptic membrane	Component	IEA	GO_REF:0000019	Ensembl:ENSRNOP00000026100	9606	20140315	Ensembl	-	Automatic
UniProtKB	Q9Y566	SHANK1	SHANK1	-	GO:0060076	excitatory synapse	Component	IEA	GO_REF:0000019	Ensembl:ENSMUSP00000103571	9606	20140315	Ensembl	-	Automatic
UniProtKB	Q9Y566	SHANK1	SHANK1	-	GO:0097481	neuronal postsynaptic density	Component	IEA	GO_REF:0000019	Ensembl:ENSMUSP00000103571	9606	20140315	Ensembl	-	Automatic
UniProtKB	Q9Y566	SHANK1	SHANK1	-	GO:0005737	cytoplasm	Component	IEA	GO_REF:0000037	UniProtKB-KW:KW-0963	9606	20140315	UniProt	-	Automatic
UniProtKB	Q9Y566	SHANK1	SHANK1	-	GO:0005737	cytoplasm	Component	IEA	GO_REF:0000039	UniProtKB-SubCell:SL-0086	9606	20140315	UniProt	-	Automatic
UniProtKB	Q9Y566	SHANK1	SHANK1	-	GO:0005886	plasma membrane	Component	IEA	GO_REF:0000037	UniProtKB-KW:KW-1003	9606	20140315	UniProt	-	Automatic
UniProtKB	Q9Y566	SHANK1	SHANK1	-	GO:0014069	postsynaptic density	Component	IEA	GO_REF:0000039	UniProtKB-SubCell:SL-0297	9606	20140315	UniProt	-	Automatic
UniProtKB	Q9Y566	SHANK1	SHANK1	-	GO:0016020	membrane	Component	IEA	GO_REF:0000037	UniProtKB-KW:KW-0472	9606	20140315	UniProt	-	Automatic
UniProtKB	Q9Y566	SHANK1	SHANK1	-	GO:0030054	cell junction	Component	IEA	GO_REF:0000037	UniProtKB-KW:KW-0965	9606	20140315	UniProt	-	Automatic
UniProtKB	Q9Y566	SHANK1	SHANK1	-	GO:0045202	synapse	Component	IEA	GO_REF:0000037	UniProtKB-KW:KW-0770	9606	20140315	UniProt	-	Automatic
UniProtKB	Q9Y566	SHANK1	SHANK1	-	GO:0045202	synapse	Component	IEA	GO_REF:0000039	UniProtKB-SubCell:SL-0258	9606	20140315	UniProt	-	Automatic
UniProtKB	Q9Y566	SHANK1	SHANK1	-	GO:0045211	postsynaptic membrane	Component	IEA	GO_REF:0000037	UniProtKB-KW:KW-0628	9606	20140315	UniProt	-	Automatic
UniProtKB	Q9UPX8	SHANK2	SHANK2	-	GO:0005575	cellular_component	Component	ND	GO_REF:0000015	-	9606	20061026	UniProt	-	Pre-focus
UniProtKB	Q9UPX8	SHANK2	SHANK2	-	GO:0005886	plasma membrane	Component	ISS	GO_REF:0000024	UniProtKB:Q80Z38	9606	20120314	BHF-UCL	-	Focus
UniProtKB	Q9UPX8	SHANK2	SHANK2	-	GO:0043197	dendritic spine	Component	ISS	GO_REF:0000024	UniProtKB:Q80Z38	9606	20120314	BHF-UCL	-	Focus
UniProtKB	Q9UPX8	SHANK2	SHANK2	colocalizes_with	GO:0008328	ionotropic glutamate receptor complex	Component	ISS	GO_REF:0000024	UniProtKB:Q80Z38	9606	20120314	BHF-UCL	-	Focus
UniProtKB	Q9UPX8	SHANK2	SHANK2	colocalizes_with	GO:0045211	postsynaptic membrane	Component	ISS	GO_REF:0000024	UniProtKB:Q80Z38	9606	20120314	BHF-UCL	-	Focus
UniProtKB	Q9UPX8	SHANK2	SHANK2	-	GO:0060170	ciliary membrane	Component	ISS	GO_REF:0000024	UniProtKB:Q9QX74	9606	20120326	BHF-UCL	-	Focus
UniProtKB	Q9UPX8	SHANK2	SHANK2	-	GO:0043005	neuron projection	Component	ISS	GO_REF:0000024	UniProtKB:Q80Z38	9606	20120810	BHF-UCL	-	Focus
UniProtKB	Q9UPX8	SHANK2	SHANK2	-	GO:0001750	photoreceptor outer segment	Component	ISS	GO_REF:0000024	UniProtKB:Q80Z38	9606	20131017	BHF-UCL	-	Focus
UniProtKB	Q9UPX8	SHANK2	SHANK2	-	GO:0001917	photoreceptor inner segment	Component	ISS	GO_REF:0000024	UniProtKB:Q80Z38	9606	20131017	BHF-UCL	-	Focus
UniProtKB	Q9UPX8	SHANK2	SHANK2	-	GO:0014069	postsynaptic density	Component	ISS	GO_REF:0000024	UniProtKB:Q9QX74	9606	20131017	BHF-UCL	-	Focus
UniProtKB	Q9UPX8	SHANK2	SHANK2	-	GO:0016324	apical plasma membrane	Component	ISS	GO_REF:0000024	UniProtKB:Q9QX74	9606	20131017	BHF-UCL	-	Focus
UniProtKB	Q9UPX8	SHANK2	SHANK2	-	GO:0030426	growth cone	Component	ISS	GO_REF:0000024	UniProtKB:Q9QX74	9606	20131017	BHF-UCL	-	Focus
UniProtKB	Q9UPX8	SHANK2	SHANK2	-	GO:0031526	brush border membrane	Component	ISS	GO_REF:0000024	UniProtKB:Q9QX74	9606	20131017	BHF-UCL	-	Focus
UniProtKB	Q9UPX8	SHANK2	SHANK2	-	GO:0043025	neuronal cell body	Component	ISS	GO_REF:0000024	UniProtKB:Q9QX74	9606	20131017	BHF-UCL	-	Focus
UniProtKB	Q9UPX8	SHANK2	SHANK2	colocalizes_with	GO:0005883	neurofilament	Component	ISS	GO_REF:0000024	UniProtKB:Q80Z38	9606	20131017	BHF-UCL	-	Focus
UniProtKB	Q9UPX8	SHANK2	SHANK2	-	GO:0005737	cytoplasm	Component	IEA	GO_REF:0000037	UniProtKB-KW:KW-0963	9606	20140315	UniProt	-	Automatic
UniProtKB	Q9UPX8	SHANK2	SHANK2	-	GO:0005737	cytoplasm	Component	IEA	GO_REF:0000039	UniProtKB-SubCell:SL-0086	9606	20140315	UniProt	-	Automatic
UniProtKB	Q9UPX8	SHANK2	SHANK2	-	GO:0005886	plasma membrane	Component	IEA	GO_REF:0000037	UniProtKB-KW:KW-1003	9606	20140315	UniProt	-	Automatic
UniProtKB	Q9UPX8	SHANK2	SHANK2	-	GO:0014069	postsynaptic density	Component	IEA	GO_REF:0000039	UniProtKB-SubCell:SL-0297	9606	20140315	UniProt	-	Automatic
UniProtKB	Q9UPX8	SHANK2	SHANK2	-	GO:0016020	membrane	Component	IEA	GO_REF:0000037	UniProtKB-KW:KW-0472	9606	20140315	UniProt	-	Automatic
UniProtKB	Q9UPX8	SHANK2	SHANK2	-	GO:0016324	apical plasma membrane	Component	IEA	GO_REF:0000039	UniProtKB-SubCell:SL-0015	9606	20140315	UniProt	-	Automatic
UniProtKB	Q9UPX8	SHANK2	SHANK2	-	GO:0030054	cell junction	Component	IEA	GO_REF:0000037	UniProtKB-KW:KW-0965	9606	20140315	UniProt	-	Automatic
UniProtKB	Q9UPX8	SHANK2	SHANK2	-	GO:0030426	growth cone	Component	IEA	GO_REF:0000039	UniProtKB-SubCell:SL-0288	9606	20140315	UniProt	-	Automatic
UniProtKB	Q9UPX8	SHANK2	SHANK2	-	GO:0042995	cell projection	Component	IEA	GO_REF:0000037	UniProtKB-KW:KW-0966	9606	20140315	UniProt	-	Automatic
UniProtKB	Q9UPX8	SHANK2	SHANK2	-	GO:0043197	dendritic spine	Component	IEA	GO_REF:0000039	UniProtKB-SubCell:SL-0284	9606	20140315	UniProt	-	Automatic
UniProtKB	Q9UPX8	SHANK2	SHANK2	-	GO:0045202	synapse	Component	IEA	GO_REF:0000037	UniProtKB-KW:KW-0770	9606	20140315	UniProt	-	Automatic
UniProtKB	Q9UPX8	SHANK2	SHANK2	-	GO:0045202	synapse	Component	IEA	GO_REF:0000039	UniProtKB-SubCell:SL-0258	9606	20140315	UniProt	-	Automatic
UniProtKB	Q9UPX8	SHANK2	SHANK2	-	GO:0045211	postsynaptic membrane	Component	IEA	GO_REF:0000037	UniProtKB-KW:KW-0628	9606	20140315	UniProt	-	Automatic
UniProtKB	Q9BYB0	SHANK3	SHANK3	-	GO:0005886	plasma membrane	Component	ISS	GO_REF:0000024	UniProtKB:Q4ACU6	9606	20110218	BHF-UCL	-	Focus
UniProtKB	Q9BYB0	SHANK3	SHANK3	-	GO:0044309	neuron spine	Component	ISS	GO_REF:0000024	UniProtKB:Q4ACU6	9606	20110218	BHF-UCL	-	Focus
UniProtKB	Q9BYB0	SHANK3	SHANK3	-	GO:0060170	ciliary membrane	Component	ISS	GO_REF:0000024	UniProtKB:Q9JLU4	9606	20120326	BHF-UCL	-	Focus
UniProtKB	Q9BYB0	SHANK3	SHANK3	-	GO:0043005	neuron projection	Component	ISS	GO_REF:0000024	UniProtKB:Q4ACU6	9606	20120702	BHF-UCL	-	Focus
UniProtKB	Q9BYB0	SHANK3	SHANK3	-	GO:0097481	neuronal postsynaptic density	Component	ISS	GO_REF:0000024	UniProtKB:Q9JLU4	9606	20130718	BHF-UCL	-	Focus
UniProtKB	Q9BYB0	SHANK3	SHANK3	-	GO:0005737	cytoplasm	Component	IEA	GO_REF:0000037	UniProtKB-KW:KW-0963	9606	20140315	UniProt	-	Automatic
UniProtKB	Q9BYB0	SHANK3	SHANK3	-	GO:0005737	cytoplasm	Component	IEA	GO_REF:0000039	UniProtKB-SubCell:SL-0086	9606	20140315	UniProt	-	Automatic
UniProtKB	Q9BYB0	SHANK3	SHANK3	-	GO:0005886	plasma membrane	Component	IEA	GO_REF:0000037	UniProtKB-KW:KW-1003	9606	20140315	UniProt	-	Automatic
UniProtKB	Q9BYB0	SHANK3	SHANK3	-	GO:0014069	postsynaptic density	Component	IEA	GO_REF:0000039	UniProtKB-SubCell:SL-0297	9606	20140315	UniProt	-	Automatic
UniProtKB	Q9BYB0	SHANK3	SHANK3	-	GO:0016020	membrane	Component	IEA	GO_REF:0000037	UniProtKB-KW:KW-0472	9606	20140315	UniProt	-	Automatic
UniProtKB	Q9BYB0	SHANK3	SHANK3	-	GO:0030054	cell junction	Component	IEA	GO_REF:0000037	UniProtKB-KW:KW-0965	9606	20140315	UniProt	-	Automatic
UniProtKB	Q9BYB0	SHANK3	SHANK3	-	GO:0042995	cell projection	Component	IEA	GO_REF:0000037	UniProtKB-KW:KW-0966	9606	20140315	UniProt	-	Automatic
UniProtKB	Q9BYB0	SHANK3	SHANK3	-	GO:0043197	dendritic spine	Component	IEA	GO_REF:0000039	UniProtKB-SubCell:SL-0284	9606	20140315	UniProt	-	Automatic
UniProtKB	Q9BYB0	SHANK3	SHANK3	-	GO:0045202	synapse	Component	IEA	GO_REF:0000037	UniProtKB-KW:KW-0770	9606	20140315	UniProt	-	Automatic
UniProtKB	Q9BYB0	SHANK3	SHANK3	-	GO:0045211	postsynaptic membrane	Component	IEA	GO_REF:0000037	UniProtKB-KW:KW-0628	9606	20140315	UniProt	-	Automatic
UniProtKB	O54991	Cntnap1	Cntnap1	-	GO:0005886	plasma membrane	Component	TAS	Reactome:REACT_22252	-	10090	20080716	Reactome	-	Pre-focus
UniProtKB	O54991	Cntnap1	Cntnap1	-	GO:0033270	paranode region of axon	Component	IDA	PMID:12975355	-	10090	20091124	BHF-UCL	-	Focus
UniProtKB	O54991	Cntnap1	Cntnap1	colocalizes_with	GO:0008076	voltage-gated potassium channel complex	Component	IDA	PMID:12975355	-	10090	20091124	BHF-UCL	-	Focus
UniProtKB	O54991	Cntnap1	Cntnap1	-	GO:0033270	paranode region of axon	Component	IDA	PMID:16551741	-	10090	20110722	BHF-UCL	-	Focus
UniProtKB	O54991	Cntnap1	Cntnap1	-	GO:0016021	integral component of membrane	Component	ISS	GO_REF:0000024	UniProtKB:P97846	10090	20131017	BHF-UCL	-	Focus
UniProtKB	O54991	Cntnap1	Cntnap1	-	GO:0016021	integral component of membrane	Component	IEA	GO_REF:0000019	Ensembl:ENSRNOP00000027505	10090	20140315	Ensembl	-	Automatic
UniProtKB	O54991	Cntnap1	Cntnap1	-	GO:0030424	axon	Component	IEA	GO_REF:0000019	Ensembl:ENSRNOP00000027505	10090	20140315	Ensembl	-	Automatic
UniProtKB	O54991	Cntnap1	Cntnap1	-	GO:0033270	paranode region of axon	Component	IEA	GO_REF:0000019	Ensembl:ENSRNOP00000027505	10090	20140315	Ensembl	-	Automatic
UniProtKB	O54991	Cntnap1	Cntnap1	-	GO:0033270	paranode region of axon	Component	IDA	PMID:15102918	-	10090	20120713	MGI	-	Other
UniProtKB	O54991	Cntnap1	Cntnap1	-	GO:0033270	paranode region of axon	Component	IDA	PMID:20188654	-	10090	20121121	MGI	-	Other
UniProtKB	O54991	Cntnap1	Cntnap1	-	GO:0016020	membrane	Component	IEA	GO_REF:0000037	UniProtKB-KW:KW-0472	10090	20140315	UniProt	-	Automatic
UniProtKB	O54991	Cntnap1	Cntnap1	-	GO:0016020	membrane	Component	IEA	GO_REF:0000039	UniProtKB-SubCell:SL-0162	10090	20140315	UniProt	-	Automatic
UniProtKB	O54991	Cntnap1	Cntnap1	-	GO:0016021	integral component of membrane	Component	IEA	GO_REF:0000037	UniProtKB-KW:KW-0812	10090	20140315	UniProt	-	Automatic
UniProtKB	Q9CPW0	Cntnap2	Cntnap2	-	GO:0044224	juxtaparanode region of axon	Component	IDA	PMID:12963709	-	10090	20091117	BHF-UCL	-	Focus
UniProtKB	Q9CPW0	Cntnap2	Cntnap2	-	GO:0044224	juxtaparanode region of axon	Component	IDA	PMID:12975355	-	10090	20091124	BHF-UCL	-	Focus
UniProtKB	Q9CPW0	Cntnap2	Cntnap2	colocalizes_with	GO:0008076	voltage-gated potassium channel complex	Component	IDA	PMID:12975355	-	10090	20091124	BHF-UCL	-	Focus
UniProtKB	Q9CPW0	Cntnap2	Cntnap2	-	GO:0005769	early endosome	Component	ISS	GO_REF:0000024	UniProtKB:Q9UHC6	10090	20110818	BHF-UCL	-	Focus
UniProtKB	Q9CPW0	Cntnap2	Cntnap2	-	GO:0005794	Golgi apparatus	Component	ISS	GO_REF:0000024	UniProtKB:Q9UHC6	10090	20110818	BHF-UCL	-	Focus
UniProtKB	Q9CPW0	Cntnap2	Cntnap2	-	GO:0009986	cell surface	Component	ISS	GO_REF:0000024	UniProtKB:Q9UHC6	10090	20110818	BHF-UCL	-	Focus
UniProtKB	Q9CPW0	Cntnap2	Cntnap2	-	GO:0030424	axon	Component	ISS	GO_REF:0000024	UniProtKB:F1LTJ9	10090	20110818	BHF-UCL	-	Focus
UniProtKB	Q9CPW0	Cntnap2	Cntnap2	-	GO:0030425	dendrite	Component	ISS	GO_REF:0000024	UniProtKB:F1LTJ9	10090	20110818	BHF-UCL	-	Focus
UniProtKB	Q9CPW0	Cntnap2	Cntnap2	-	GO:0030673	axolemma	Component	ISS	GO_REF:0000024	UniProtKB:Q9UHC6	10090	20110818	BHF-UCL	-	Focus
UniProtKB	Q9CPW0	Cntnap2	Cntnap2	-	GO:0043025	neuronal cell body	Component	ISS	GO_REF:0000024	UniProtKB:F1LTJ9	10090	20110818	BHF-UCL	-	Focus
UniProtKB	Q9CPW0	Cntnap2	Cntnap2	-	GO:0043204	perikaryon	Component	ISS	GO_REF:0000024	UniProtKB:F1LTJ9	10090	20110818	BHF-UCL	-	Focus
UniProtKB	Q9CPW0	Cntnap2	Cntnap2	-	GO:0016020	membrane	Component	ISS	GO_REF:0000024	UniProtKB:Q9UHC6	10090	20130927	BHF-UCL	-	Focus
UniProtKB	Q9CPW0	Cntnap2	Cntnap2	-	GO:0005794	Golgi apparatus	Component	ISS	GO_REF:0000024	UniProtKB:F1LTJ9	10090	20131017	BHF-UCL	-	Focus
UniProtKB	Q9CPW0	Cntnap2	Cntnap2	-	GO:0044224	juxtaparanode region of axon	Component	IDA	PMID:18760366	-	10090	20101217	MGI	-	Other
UniProtKB	Q9CPW0	Cntnap2	Cntnap2	-	GO:0016020	membrane	Component	IEA	GO_REF:0000037	UniProtKB-KW:KW-0472	10090	20140315	UniProt	-	Automatic
UniProtKB	Q9CPW0	Cntnap2	Cntnap2	-	GO:0016020	membrane	Component	IEA	GO_REF:0000039	UniProtKB-SubCell:SL-0162	10090	20140315	UniProt	-	Automatic
UniProtKB	Q9CPW0	Cntnap2	Cntnap2	-	GO:0016021	integral component of membrane	Component	IEA	GO_REF:0000037	UniProtKB-KW:KW-0812	10090	20140315	UniProt	-	Automatic
UniProtKB	Q62108	Dlg4	Dlg4	-	GO:0045202	synapse	Component	IDA	PMID:12972605	-	10090	20040304	MGI	-	Pre-focus
UniProtKB	Q62108	Dlg4	Dlg4	-	GO:0045202	synapse	Component	IDA	PMID:14622577	-	10090	20040326	MGI	-	Pre-focus
UniProtKB	Q62108	Dlg4	Dlg4	-	GO:0045202	synapse	Component	IDA	PMID:15071120	-	10090	20041223	MGI	-	Pre-focus
UniProtKB	Q62108	Dlg4	Dlg4	-	GO:0005737	cytoplasm	Component	IDA	PMID:11483650	-	10090	20050429	MGI	-	Pre-focus
UniProtKB	Q62108	Dlg4	Dlg4	-	GO:0031234	extrinsic component of cytoplasmic side of plasma membrane	Component	IDA	PMID:11483650	-	10090	20050429	MGI	-	Pre-focus
UniProtKB	Q62108	Dlg4	Dlg4	-	GO:0045202	synapse	Component	ISO	PMID:15657400	UniProtKB:P31016	10090	20060111	MGI	-	Pre-focus
UniProtKB	Q62108	Dlg4	Dlg4	-	GO:0045202	synapse	Component	ISO	PMID:15681343	UniProtKB:P31016	10090	20060111	MGI	-	Pre-focus
UniProtKB	Q62108	Dlg4	Dlg4	-	GO:0045202	synapse	Component	IDA	PMID:16818724	-	10090	20070228	MGI	-	Pre-focus
UniProtKB	Q62108	Dlg4	Dlg4	-	GO:0014069	postsynaptic density	Component	IDA	PMID:17093100	-	10090	20070418	MGI	-	Pre-focus
UniProtKB	Q62108	Dlg4	Dlg4	-	GO:0014069	postsynaptic density	Component	IDA	PMID:15317856	-	10090	20071026	MGI	-	Pre-focus
UniProtKB	Q62108	Dlg4	Dlg4	-	GO:0032281	alpha-amino-3-hydroxy-5-methyl-4-isoxazolepropionic acid selective glutamate receptor complex	Component	IDA	PMID:15883194	-	10090	20080806	MGI	-	Pre-focus
UniProtKB	Q62108	Dlg4	Dlg4	-	GO:0014069	postsynaptic density	Component	IDA	PMID:17018287	-	10090	20090304	MGI	-	Pre-focus
UniProtKB	Q62108	Dlg4	Dlg4	-	GO:0005886	plasma membrane	Component	TAS	Reactome:REACT_22207	-	10090	20091012	Reactome	-	Pre-focus
UniProtKB	Q62108	Dlg4	Dlg4	-	GO:0044309	neuron spine	Component	IDA	PMID:16606358	-	10090	20110218	BHF-UCL	-	Focus
UniProtKB	Q62108	Dlg4	Dlg4	-	GO:0060076	excitatory synapse	Component	IDA	PMID:18272690	-	10090	20110622	BHF-UCL	-	Focus
UniProtKB	Q62108	Dlg4	Dlg4	-	GO:0032839	dendrite cytoplasm	Component	ISS	GO_REF:0000024	UniProtKB:P31016	10090	20110818	BHF-UCL	-	Focus
UniProtKB	Q62108	Dlg4	Dlg4	colocalizes_with	GO:0008328	ionotropic glutamate receptor complex	Component	IDA	PMID:15207857	-	10090	20120314	BHF-UCL	-	Focus
UniProtKB	Q62108	Dlg4	Dlg4	colocalizes_with	GO:0045211	postsynaptic membrane	Component	IDA	PMID:15207857	-	10090	20120314	BHF-UCL	-	Focus
UniProtKB	Q62108	Dlg4	Dlg4	-	GO:0097481	neuronal postsynaptic density	Component	ISS	GO_REF:0000024	UniProtKB:P31016	10090	20131017	BHF-UCL	-	Focus
UniProtKB	Q62108	Dlg4	Dlg4	-	GO:0005886	plasma membrane	Component	IEA	GO_REF:0000019	Ensembl:ENSRNOP00000059045	10090	20140315	Ensembl	-	Automatic
UniProtKB	Q62108	Dlg4	Dlg4	-	GO:0014069	postsynaptic density	Component	IEA	GO_REF:0000019	Ensembl:ENSRNOP00000059045	10090	20140315	Ensembl	-	Automatic
UniProtKB	Q62108	Dlg4	Dlg4	-	GO:0030863	cortical cytoskeleton	Component	IEA	GO_REF:0000019	Ensembl:ENSP00000382428	10090	20140315	Ensembl	-	Automatic
UniProtKB	Q62108	Dlg4	Dlg4	-	GO:0032839	dendrite cytoplasm	Component	IEA	GO_REF:0000019	Ensembl:ENSRNOP00000059045	10090	20140315	Ensembl	-	Automatic
UniProtKB	Q62108	Dlg4	Dlg4	-	GO:0044224	juxtaparanode region of axon	Component	IEA	GO_REF:0000019	Ensembl:ENSRNOP00000059045	10090	20140315	Ensembl	-	Automatic
UniProtKB	Q62108	Dlg4	Dlg4	-	GO:0045202	synapse	Component	IEA	GO_REF:0000019	Ensembl:ENSP00000382428	10090	20140315	Ensembl	-	Automatic
UniProtKB	Q62108	Dlg4	Dlg4	-	GO:0045202	synapse	Component	IEA	GO_REF:0000019	Ensembl:ENSRNOP00000059045	10090	20140315	Ensembl	-	Automatic
UniProtKB	Q62108	Dlg4	Dlg4	-	GO:0045211	postsynaptic membrane	Component	IEA	GO_REF:0000019	Ensembl:ENSRNOP00000059045	10090	20140315	Ensembl	-	Automatic
UniProtKB	Q62108	Dlg4	Dlg4	-	GO:0060076	excitatory synapse	Component	IEA	GO_REF:0000019	Ensembl:ENSRNOP00000059045	10090	20140315	Ensembl	-	Automatic
UniProtKB	Q62108	Dlg4	Dlg4	-	GO:0097481	neuronal postsynaptic density	Component	IEA	GO_REF:0000019	Ensembl:ENSRNOP00000059045	10090	20140315	Ensembl	-	Automatic
UniProtKB	Q62108	Dlg4	Dlg4	-	GO:0044224	juxtaparanode region of axon	Component	IDA	PMID:19109503	-	10090	20101217	MGI	-	Other
UniProtKB	Q62108	Dlg4	Dlg4	-	GO:0044306	neuron projection terminus	Component	IDA	PMID:12115694	-	10090	20110107	MGI	-	Other
UniProtKB	Q62108	Dlg4	Dlg4	-	GO:0014069	postsynaptic density	Component	IDA	PMID:15748150	-	10090	20120306	MGI	-	Other
UniProtKB	Q62108	Dlg4	Dlg4	-	GO:0005886	plasma membrane	Component	IDA	PMID:16520334	-	10090	20120314	MGI	-	Other
UniProtKB	Q62108	Dlg4	Dlg4	-	GO:0008021	synaptic vesicle	Component	IDA	PMID:16520334	-	10090	20120314	MGI	-	Other
UniProtKB	Q62108	Dlg4	Dlg4	-	GO:0016020	membrane	Component	IDA	PMID:15082773	-	10090	20120515	MGI	-	Other
UniProtKB	Q62108	Dlg4	Dlg4	-	GO:0045202	synapse	Component	IDA	PMID:14645471	-	10090	20120515	MGI	-	Other
UniProtKB	Q62108	Dlg4	Dlg4	-	GO:0030054	cell junction	Component	IDA	PMID:21920314	-	10090	20120725	MGI	-	Other
UniProtKB	Q62108	Dlg4	Dlg4	-	GO:0032281	alpha-amino-3-hydroxy-5-methyl-4-isoxazolepropionic acid selective glutamate receptor complex	Component	IDA	PMID:22632720	-	10090	20121212	MGI	-	Other
UniProtKB	Q62108	Dlg4	Dlg4	-	GO:0005783	endoplasmic reticulum	Component	IDA	PMID:16814779	-	10090	20130808	MGI	-	Other
UniProtKB	Q62108	Dlg4	Dlg4	-	GO:0044300	cerebellar mossy fiber	Component	IDA	PMID:23791195	-	10090	20140203	MGI	-	Other
UniProtKB	Q62108	Dlg4	Dlg4	-	GO:0045202	synapse	Component	IDA	PMID:23791195	-	10090	20140203	MGI	-	Other
UniProtKB	Q62108	Dlg4	Dlg4	-	GO:0097481	neuronal postsynaptic density	Component	IDA	PMID:23791195	-	10090	20140203	MGI	-	Other
UniProtKB	Q62108	Dlg4	Dlg4	-	GO:0030425	dendrite	Component	IDA	PMID:23395379	-	10090	20140220	MGI	-	Other
UniProtKB	Q62108	Dlg4	Dlg4	-	GO:0043197	dendritic spine	Component	IMP	PMID:24464040	-	10090	20140307	ParkinsonsUK-UCL	-	Other
UniProtKB	Q62108	Dlg4	Dlg4	-	GO:0014069	postsynaptic density	Component	ISS	GO_REF:0000024	UniProtKB:P31016	10090	20100408	UniProt	-	Other
UniProtKB	Q62108	Dlg4	Dlg4	-	GO:0005886	plasma membrane	Component	IEA	GO_REF:0000037	UniProtKB-KW:KW-1003	10090	20140315	UniProt	-	Automatic
UniProtKB	Q62108	Dlg4	Dlg4	-	GO:0005886	plasma membrane	Component	IEA	GO_REF:0000039	UniProtKB-SubCell:SL-0039	10090	20140315	UniProt	-	Automatic
UniProtKB	Q62108	Dlg4	Dlg4	-	GO:0014069	postsynaptic density	Component	IEA	GO_REF:0000039	UniProtKB-SubCell:SL-0297	10090	20140315	UniProt	-	Automatic
UniProtKB	Q62108	Dlg4	Dlg4	-	GO:0016020	membrane	Component	IEA	GO_REF:0000037	UniProtKB-KW:KW-0472	10090	20140315	UniProt	-	Automatic
UniProtKB	Q62108	Dlg4	Dlg4	-	GO:0030054	cell junction	Component	IEA	GO_REF:0000037	UniProtKB-KW:KW-0965	10090	20140315	UniProt	-	Automatic
UniProtKB	Q62108	Dlg4	Dlg4	-	GO:0045202	synapse	Component	IEA	GO_REF:0000037	UniProtKB-KW:KW-0770	10090	20140315	UniProt	-	Automatic
UniProtKB	Q62108	Dlg4	Dlg4	-	GO:0045202	synapse	Component	IEA	GO_REF:0000039	UniProtKB-SubCell:SL-0258	10090	20140315	UniProt	-	Automatic
UniProtKB	Q62108	Dlg4	Dlg4	-	GO:0045211	postsynaptic membrane	Component	IEA	GO_REF:0000037	UniProtKB-KW:KW-0628	10090	20140315	UniProt	-	Automatic
UniProtKB	Q99K10	Nlgn1	Nlgn1	-	GO:0045202	synapse	Component	IDA	PMID:12202822	-	10090	20030725	MGI	-	Pre-focus
UniProtKB	Q99K10	Nlgn1	Nlgn1	-	GO:0005887	integral component of plasma membrane	Component	IMP	PMID:10892652	-	10090	20030815	UniProt	-	Pre-focus
UniProtKB	Q99K10	Nlgn1	Nlgn1	-	GO:0045202	synapse	Component	ISS	GO_REF:0000024	UniProtKB:Q62765	10090	20041006	UniProt	-	Pre-focus
UniProtKB	Q99K10	Nlgn1	Nlgn1	-	GO:0045202	synapse	Component	IDA	PMID:15681343	-	10090	20051216	MGI	-	Pre-focus
UniProtKB	Q99K10	Nlgn1	Nlgn1	-	GO:0060076	excitatory synapse	Component	IC	PMID:15620359	GO:0007416	10090	20110629	BHF-UCL	-	Focus
UniProtKB	Q99K10	Nlgn1	Nlgn1	-	GO:0060076	excitatory synapse	Component	IC	PMID:17582332	GO:2000463	10090	20110629	BHF-UCL	-	Focus
UniProtKB	Q99K10	Nlgn1	Nlgn1	-	GO:0009986	cell surface	Component	ISS	GO_REF:0000024	UniProtKB:Q62765	10090	20110818	BHF-UCL	-	Focus
UniProtKB	Q99K10	Nlgn1	Nlgn1	-	GO:0030425	dendrite	Component	ISS	GO_REF:0000024	UniProtKB:Q62765	10090	20110818	BHF-UCL	-	Focus
UniProtKB	Q99K10	Nlgn1	Nlgn1	-	GO:0032433	filopodium tip	Component	ISS	GO_REF:0000024	UniProtKB:Q62765	10090	20131001	BHF-UCL	-	Focus
UniProtKB	Q99K10	Nlgn1	Nlgn1	-	GO:0009986	cell surface	Component	IEA	GO_REF:0000019	Ensembl:ENSRNOP00000049486	10090	20140315	Ensembl	-	Automatic
UniProtKB	Q99K10	Nlgn1	Nlgn1	-	GO:0017146	N-methyl-D-aspartate selective glutamate receptor complex	Component	IEA	GO_REF:0000019	Ensembl:ENSRNOP00000049486	10090	20140315	Ensembl	-	Automatic
UniProtKB	Q99K10	Nlgn1	Nlgn1	-	GO:0030425	dendrite	Component	IEA	GO_REF:0000019	Ensembl:ENSRNOP00000049486	10090	20140315	Ensembl	-	Automatic
UniProtKB	Q99K10	Nlgn1	Nlgn1	-	GO:0032433	filopodium tip	Component	IEA	GO_REF:0000019	Ensembl:ENSRNOP00000049486	10090	20140315	Ensembl	-	Automatic
UniProtKB	Q99K10	Nlgn1	Nlgn1	-	GO:0045202	synapse	Component	IEA	GO_REF:0000019	Ensembl:ENSRNOP00000049486	10090	20140315	Ensembl	-	Automatic
UniProtKB	Q99K10	Nlgn1	Nlgn1	-	GO:0016020	membrane	Component	IEA	GO_REF:0000002	InterPro:IPR000460	10090	20140315	InterPro	-	Automatic
UniProtKB	Q99K10	Nlgn1	Nlgn1	-	GO:0009897	external side of plasma membrane	Component	IDA	PMID:20573900	-	10090	20130219	MGI	-	Other
UniProtKB	Q99K10	Nlgn1	Nlgn1	-	GO:0009986	cell surface	Component	IDA	PMID:23791195	-	10090	20140203	MGI	-	Other
UniProtKB	Q99K10	Nlgn1	Nlgn1	-	GO:0009986	cell surface	Component	IBA	GO_REF:0000033	PANTHER:PTN000168538	10090	20110614	RefGenome	-	Other
UniProtKB	Q99K10	Nlgn1	Nlgn1	-	GO:0005886	plasma membrane	Component	IEA	GO_REF:0000037	UniProtKB-KW:KW-1003	10090	20140315	UniProt	-	Automatic
UniProtKB	Q99K10	Nlgn1	Nlgn1	-	GO:0005886	plasma membrane	Component	IEA	GO_REF:0000039	UniProtKB-SubCell:SL-0039	10090	20140315	UniProt	-	Automatic
UniProtKB	Q99K10	Nlgn1	Nlgn1	-	GO:0014069	postsynaptic density	Component	IEA	GO_REF:0000039	UniProtKB-SubCell:SL-0297	10090	20140315	UniProt	-	Automatic
UniProtKB	Q99K10	Nlgn1	Nlgn1	-	GO:0016020	membrane	Component	IEA	GO_REF:0000037	UniProtKB-KW:KW-0472	10090	20140315	UniProt	-	Automatic
UniProtKB	Q99K10	Nlgn1	Nlgn1	-	GO:0016021	integral component of membrane	Component	IEA	GO_REF:0000037	UniProtKB-KW:KW-0812	10090	20140315	UniProt	-	Automatic
UniProtKB	Q99K10	Nlgn1	Nlgn1	-	GO:0030054	cell junction	Component	IEA	GO_REF:0000037	UniProtKB-KW:KW-0965	10090	20140315	UniProt	-	Automatic
UniProtKB	Q99K10	Nlgn1	Nlgn1	-	GO:0045202	synapse	Component	IEA	GO_REF:0000037	UniProtKB-KW:KW-0770	10090	20140315	UniProt	-	Automatic
UniProtKB	Q99K10	Nlgn1	Nlgn1	-	GO:0045202	synapse	Component	IEA	GO_REF:0000039	UniProtKB-SubCell:SL-0258	10090	20140315	UniProt	-	Automatic
UniProtKB	Q99K10	Nlgn1	Nlgn1	-	GO:0045211	postsynaptic membrane	Component	IEA	GO_REF:0000037	UniProtKB-KW:KW-0628	10090	20140315	UniProt	-	Automatic
UniProtKB	Q69ZK9	Nlgn2	Nlgn2	-	GO:0045202	synapse	Component	IDA	PMID:15681343	-	10090	20051216	MGI	-	Pre-focus
UniProtKB	Q69ZK9	Nlgn2	Nlgn2	-	GO:0060077	inhibitory synapse	Component	IC	PMID:17582332	GO:0060080	10090	20110304	BHF-UCL	-	Focus
UniProtKB	Q69ZK9	Nlgn2	Nlgn2	-	GO:0060076	excitatory synapse	Component	IC	PMID:15620359	GO:0007416	10090	20110629	BHF-UCL	-	Focus
UniProtKB	Q69ZK9	Nlgn2	Nlgn2	-	GO:0060077	inhibitory synapse	Component	IC	PMID:15620359	GO:0007416	10090	20110629	BHF-UCL	-	Focus
UniProtKB	Q69ZK9	Nlgn2	Nlgn2	-	GO:0005887	integral component of plasma membrane	Component	ISS	GO_REF:0000024	UniProtKB:Q62888	10090	20110818	BHF-UCL	-	Focus
UniProtKB	Q69ZK9	Nlgn2	Nlgn2	-	GO:0009986	cell surface	Component	ISS	GO_REF:0000024	UniProtKB:Q62888	10090	20110818	BHF-UCL	-	Focus
UniProtKB	Q69ZK9	Nlgn2	Nlgn2	-	GO:0016020	membrane	Component	IEA	GO_REF:0000002	InterPro:IPR000460	10090	20140315	InterPro	-	Automatic
UniProtKB	Q69ZK9	Nlgn2	Nlgn2	-	GO:0005887	integral component of plasma membrane	Component	IBA	GO_REF:0000033	PANTHER:PTN000168538	10090	20110614	RefGenome	-	Other
UniProtKB	Q69ZK9	Nlgn2	Nlgn2	-	GO:0009986	cell surface	Component	IBA	GO_REF:0000033	PANTHER:PTN000168538	10090	20110614	RefGenome	-	Other
UniProtKB	Q69ZK9	Nlgn2	Nlgn2	-	GO:0005886	plasma membrane	Component	IEA	GO_REF:0000037	UniProtKB-KW:KW-1003	10090	20140315	UniProt	-	Automatic
UniProtKB	Q69ZK9	Nlgn2	Nlgn2	-	GO:0005886	plasma membrane	Component	IEA	GO_REF:0000039	UniProtKB-SubCell:SL-0039	10090	20140315	UniProt	-	Automatic
UniProtKB	Q69ZK9	Nlgn2	Nlgn2	-	GO:0016020	membrane	Component	IEA	GO_REF:0000037	UniProtKB-KW:KW-0472	10090	20140315	UniProt	-	Automatic
UniProtKB	Q69ZK9	Nlgn2	Nlgn2	-	GO:0016021	integral component of membrane	Component	IEA	GO_REF:0000037	UniProtKB-KW:KW-0812	10090	20140315	UniProt	-	Automatic
UniProtKB	Q69ZK9	Nlgn2	Nlgn2	-	GO:0030054	cell junction	Component	IEA	GO_REF:0000037	UniProtKB-KW:KW-0965	10090	20140315	UniProt	-	Automatic
UniProtKB	Q69ZK9	Nlgn2	Nlgn2	-	GO:0042734	presynaptic membrane	Component	IEA	GO_REF:0000039	UniProtKB-SubCell:SL-0222	10090	20140315	UniProt	-	Automatic
UniProtKB	Q69ZK9	Nlgn2	Nlgn2	-	GO:0045202	synapse	Component	IEA	GO_REF:0000037	UniProtKB-KW:KW-0770	10090	20140315	UniProt	-	Automatic
UniProtKB	Q69ZK9	Nlgn2	Nlgn2	-	GO:0045211	postsynaptic membrane	Component	IEA	GO_REF:0000037	UniProtKB-KW:KW-0628	10090	20140315	UniProt	-	Automatic
UniProtKB	Q69ZK9	Nlgn2	Nlgn2	-	GO:0045211	postsynaptic membrane	Component	IEA	GO_REF:0000039	UniProtKB-SubCell:SL-0219	10090	20140315	UniProt	-	Automatic
UniProtKB	Q8BYM5	Nlgn3	Nlgn3	-	GO:0045202	synapse	Component	ISO	PMID:15681343	UniProtKB:Q62889	10090	20051216	MGI	-	Pre-focus
UniProtKB	Q8BYM5	Nlgn3	Nlgn3	-	GO:0005887	integral component of plasma membrane	Component	ISS	GO_REF:0000024	UniProtKB:Q62889	10090	20110818	BHF-UCL	-	Focus
UniProtKB	Q8BYM5	Nlgn3	Nlgn3	-	GO:0009986	cell surface	Component	ISS	GO_REF:0000024	UniProtKB:Q62889	10090	20110818	BHF-UCL	-	Focus
UniProtKB	Q8BYM5	Nlgn3	Nlgn3	-	GO:0030139	endocytic vesicle	Component	ISS	GO_REF:0000024	UniProtKB:Q62889	10090	20110818	BHF-UCL	-	Focus
UniProtKB	Q8BYM5	Nlgn3	Nlgn3	-	GO:0060076	excitatory synapse	Component	ISS	GO_REF:0000024	UniProtKB:Q62889	10090	20110818	BHF-UCL	-	Focus
UniProtKB	Q8BYM5	Nlgn3	Nlgn3	-	GO:0060076	excitatory synapse	Component	ISS	GO_REF:0000024	UniProtKB:Q9NZ94	10090	20110818	BHF-UCL	-	Focus
UniProtKB	Q8BYM5	Nlgn3	Nlgn3	-	GO:0005737	cytoplasm	Component	IEA	GO_REF:0000019	Ensembl:ENSP00000351591	10090	20140315	Ensembl	-	Automatic
UniProtKB	Q8BYM5	Nlgn3	Nlgn3	-	GO:0009986	cell surface	Component	IEA	GO_REF:0000019	Ensembl:ENSP00000351591	10090	20140315	Ensembl	-	Automatic
UniProtKB	Q8BYM5	Nlgn3	Nlgn3	-	GO:0060076	excitatory synapse	Component	IEA	GO_REF:0000019	Ensembl:ENSP00000351591	10090	20140315	Ensembl	-	Automatic
UniProtKB	Q8BYM5	Nlgn3	Nlgn3	-	GO:0016020	membrane	Component	IEA	GO_REF:0000002	InterPro:IPR000460	10090	20140315	InterPro	-	Automatic
UniProtKB	Q8BYM5	Nlgn3	Nlgn3	-	GO:0005887	integral component of plasma membrane	Component	IBA	GO_REF:0000033	PANTHER:PTN000168538	10090	20110614	RefGenome	-	Other
UniProtKB	Q8BYM5	Nlgn3	Nlgn3	-	GO:0009986	cell surface	Component	IBA	GO_REF:0000033	PANTHER:PTN000168538	10090	20110614	RefGenome	-	Other
UniProtKB	Q8BYM5	Nlgn3	Nlgn3	-	GO:0045202	synapse	Component	IBA	GO_REF:0000033	PANTHER:PTN000168538	10090	20110614	RefGenome	-	Other
UniProtKB	Q8BYM5	Nlgn3	Nlgn3	-	GO:0005886	plasma membrane	Component	IEA	GO_REF:0000037	UniProtKB-KW:KW-1003	10090	20140315	UniProt	-	Automatic
UniProtKB	Q8BYM5	Nlgn3	Nlgn3	-	GO:0005886	plasma membrane	Component	IEA	GO_REF:0000039	UniProtKB-SubCell:SL-0039	10090	20140315	UniProt	-	Automatic
UniProtKB	Q8BYM5	Nlgn3	Nlgn3	-	GO:0016020	membrane	Component	IEA	GO_REF:0000037	UniProtKB-KW:KW-0472	10090	20140315	UniProt	-	Automatic
UniProtKB	Q8BYM5	Nlgn3	Nlgn3	-	GO:0016021	integral component of membrane	Component	IEA	GO_REF:0000037	UniProtKB-KW:KW-0812	10090	20140315	UniProt	-	Automatic
UniProtKB	Q8BYM5	Nlgn3	Nlgn3	-	GO:0030054	cell junction	Component	IEA	GO_REF:0000037	UniProtKB-KW:KW-0965	10090	20140315	UniProt	-	Automatic
UniProtKB	Q8BYM5	Nlgn3	Nlgn3	-	GO:0045202	synapse	Component	IEA	GO_REF:0000037	UniProtKB-KW:KW-0770	10090	20140315	UniProt	-	Automatic
UniProtKB	Q8BYM5	Nlgn3	Nlgn3	-	GO:0045202	synapse	Component	IEA	GO_REF:0000039	UniProtKB-SubCell:SL-0258	10090	20140315	UniProt	-	Automatic
UniProtKB	B0F2B4	Nlgn4l	Nlgn4l	-	GO:0005886	plasma membrane	Component	IDA	PMID:18227507	-	10090	20110309	BHF-UCL	-	Focus
UniProtKB	B0F2B4	Nlgn4l	Nlgn4l	-	GO:0045202	synapse	Component	IDA	PMID:18227507	-	10090	20110309	BHF-UCL	-	Focus
UniProtKB	B0F2B4	Nlgn4l	Nlgn4l	-	GO:0045211	postsynaptic membrane	Component	IC	PMID:18227507	GO:0045202	10090	20110309	BHF-UCL	-	Focus
UniProtKB	B0F2B4	Nlgn4l	Nlgn4l	-	GO:0009986	cell surface	Component	ISS	GO_REF:0000024	UniProtKB:Q8N0W4	10090	20110818	BHF-UCL	-	Focus
UniProtKB	B0F2B4	Nlgn4l	Nlgn4l	-	GO:0030425	dendrite	Component	ISS	GO_REF:0000024	UniProtKB:Q8N0W4	10090	20110818	BHF-UCL	-	Focus
UniProtKB	B0F2B4	Nlgn4l	Nlgn4l	-	GO:0060076	excitatory synapse	Component	ISS	GO_REF:0000024	UniProtKB:Q8N0W4	10090	20110818	BHF-UCL	-	Focus
UniProtKB	B0F2B4	Nlgn4l	Nlgn4l	-	GO:0005887	integral component of plasma membrane	Component	IBA	GO_REF:0000033	PANTHER:PTN000168538	10090	20110614	RefGenome	-	Other
UniProtKB	B0F2B4	Nlgn4l	Nlgn4l	-	GO:0009986	cell surface	Component	IBA	GO_REF:0000033	PANTHER:PTN000168538	10090	20110614	RefGenome	-	Other
UniProtKB	B0F2B4	Nlgn4l	Nlgn4l	-	GO:0045202	synapse	Component	IBA	GO_REF:0000033	PANTHER:PTN000168538	10090	20110614	RefGenome	-	Other
UniProtKB	B0F2B4	Nlgn4l	Nlgn4l	-	GO:0005886	plasma membrane	Component	IEA	GO_REF:0000037	UniProtKB-KW:KW-1003	10090	20140315	UniProt	-	Automatic
UniProtKB	B0F2B4	Nlgn4l	Nlgn4l	-	GO:0005886	plasma membrane	Component	IEA	GO_REF:0000039	UniProtKB-SubCell:SL-0039	10090	20140315	UniProt	-	Automatic
UniProtKB	B0F2B4	Nlgn4l	Nlgn4l	-	GO:0016020	membrane	Component	IEA	GO_REF:0000037	UniProtKB-KW:KW-0472	10090	20140315	UniProt	-	Automatic
UniProtKB	B0F2B4	Nlgn4l	Nlgn4l	-	GO:0016021	integral component of membrane	Component	IEA	GO_REF:0000037	UniProtKB-KW:KW-0812	10090	20140315	UniProt	-	Automatic
UniProtKB	B0F2B4	Nlgn4l	Nlgn4l	-	GO:0030054	cell junction	Component	IEA	GO_REF:0000037	UniProtKB-KW:KW-0965	10090	20140315	UniProt	-	Automatic
UniProtKB	B0F2B4	Nlgn4l	Nlgn4l	-	GO:0045202	synapse	Component	IEA	GO_REF:0000037	UniProtKB-KW:KW-0770	10090	20140315	UniProt	-	Automatic
UniProtKB	B0F2B4	Nlgn4l	Nlgn4l	-	GO:0045211	postsynaptic membrane	Component	IEA	GO_REF:0000037	UniProtKB-KW:KW-0628	10090	20140315	UniProt	-	Automatic
UniProtKB	B0F2B4	Nlgn4l	Nlgn4l	-	GO:0045211	postsynaptic membrane	Component	IEA	GO_REF:0000039	UniProtKB-SubCell:SL-0219	10090	20140315	UniProt	-	Automatic
UniProtKB	Q9CS84	Nrxn1-α	Nrxn1	-	GO:0042734	presynaptic membrane	Component	IDA	PMID:12827191	-	10090	20040702	MGI	-	Pre-focus
UniProtKB	Q9CS84	Nrxn1-α	Nrxn1	-	GO:0005886	plasma membrane	Component	IC	PMID:21424692	GO:0009986	10090	20110621	BHF-UCL	-	Focus
UniProtKB	Q9CS84	Nrxn1-α	Nrxn1	-	GO:0009986	cell surface	Component	IDA	PMID:21424692	-	10090	20110621	BHF-UCL	-	Focus
UniProtKB	Q9CS84	Nrxn1-α	Nrxn1	-	GO:0005886	plasma membrane	Component	ISS	GO_REF:0000024	UniProtKB:Q63372	10090	20131017	BHF-UCL	-	Focus
UniProtKB	Q9CS84	Nrxn1-α	Nrxn1	-	GO:0009986	cell surface	Component	IEA	GO_REF:0000019	Ensembl:ENSP00000385142	10090	20140315	Ensembl	-	Automatic
UniProtKB	Q9CS84	Nrxn1-α	Nrxn1	-	GO:0005886	plasma membrane	Component	IEA	GO_REF:0000037	UniProtKB-KW:KW-1003	10090	20140315	UniProt	-	Automatic
UniProtKB	Q9CS84	Nrxn1-α	Nrxn1	-	GO:0005886	plasma membrane	Component	IEA	GO_REF:0000039	UniProtKB-SubCell:SL-0039	10090	20140315	UniProt	-	Automatic
UniProtKB	Q9CS84	Nrxn1-α	Nrxn1	-	GO:0016020	membrane	Component	IEA	GO_REF:0000037	UniProtKB-KW:KW-0472	10090	20140315	UniProt	-	Automatic
UniProtKB	Q9CS84	Nrxn1-α	Nrxn1	-	GO:0016021	integral component of membrane	Component	IEA	GO_REF:0000037	UniProtKB-KW:KW-0812	10090	20140315	UniProt	-	Automatic
UniProtKB	Q9CS84	Nrxn1-α	Nrxn1	-	GO:0030054	cell junction	Component	IEA	GO_REF:0000037	UniProtKB-KW:KW-0965	10090	20140315	UniProt	-	Automatic
UniProtKB	Q9CS84	Nrxn1-α	Nrxn1	-	GO:0045202	synapse	Component	IEA	GO_REF:0000037	UniProtKB-KW:KW-0770	10090	20140315	UniProt	-	Automatic
UniProtKB	Q9CS84	Nrxn1-α	Nrxn1	-	GO:0045202	synapse	Component	IEA	GO_REF:0000039	UniProtKB-SubCell:SL-0258	10090	20140315	UniProt	-	Automatic
UniProtKB	P0DI97	Nrxn1-β	Nrxn1	-	GO:0042734	presynaptic membrane	Component	IDA	PMID:12827191	-	10090	20040702	MGI	-	Pre-focus
UniProtKB	P0DI97	Nrxn1-β	Nrxn1	-	GO:0044295	axonal growth cone	Component	IDA	PMID:12796785	-	10090	20110713	BHF-UCL	-	Focus
UniProtKB	P0DI97	Nrxn1-β	Nrxn1	-	GO:0060076	excitatory synapse	Component	IC	PMID:15620359	GO:0007416	10090	20110713	BHF-UCL	-	Focus
UniProtKB	P0DI97	Nrxn1-β	Nrxn1	-	GO:0060077	inhibitory synapse	Component	IC	PMID:15620359	GO:0007416	10090	20110713	BHF-UCL	-	Focus
UniProtKB	P0DI97	Nrxn1-β	Nrxn1	-	GO:0009986	cell surface	Component	ISS	GO_REF:0000024	UniProtKB:Q63373	10090	20110818	BHF-UCL	-	Focus
UniProtKB	P0DI97	Nrxn1-β	Nrxn1	-	GO:0030139	endocytic vesicle	Component	ISS	GO_REF:0000024	UniProtKB:Q63373	10090	20110818	BHF-UCL	-	Focus
UniProtKB	P0DI97	Nrxn1-β	Nrxn1	-	GO:0009986	cell surface	Component	IDA	PMID:19098102	-	10090	20130603	BHF-UCL	-	Focus
UniProtKB	P0DI97	Nrxn1-β	Nrxn1	-	GO:0005886	plasma membrane	Component	ISS	GO_REF:0000024	UniProtKB:Q63373	10090	20131017	BHF-UCL	-	Focus
UniProtKB	P0DI97	Nrxn1-β	Nrxn1	-	GO:0005886	plasma membrane	Component	IEA	GO_REF:0000037	UniProtKB-KW:KW-1003	10090	20140315	UniProt	-	Automatic
UniProtKB	P0DI97	Nrxn1-β	Nrxn1	-	GO:0005886	plasma membrane	Component	IEA	GO_REF:0000039	UniProtKB-SubCell:SL-0039	10090	20140315	UniProt	-	Automatic
UniProtKB	P0DI97	Nrxn1-β	Nrxn1	-	GO:0016020	membrane	Component	IEA	GO_REF:0000037	UniProtKB-KW:KW-0472	10090	20140315	UniProt	-	Automatic
UniProtKB	P0DI97	Nrxn1-β	Nrxn1	-	GO:0016021	integral component of membrane	Component	IEA	GO_REF:0000037	UniProtKB-KW:KW-0812	10090	20140315	UniProt	-	Automatic
UniProtKB	P0DI97	Nrxn1-β	Nrxn1	-	GO:0030054	cell junction	Component	IEA	GO_REF:0000037	UniProtKB-KW:KW-0965	10090	20140315	UniProt	-	Automatic
UniProtKB	P0DI97	Nrxn1-β	Nrxn1	-	GO:0045202	synapse	Component	IEA	GO_REF:0000037	UniProtKB-KW:KW-0770	10090	20140315	UniProt	-	Automatic
UniProtKB	P0DI97	Nrxn1-β	Nrxn1	-	GO:0045202	synapse	Component	IEA	GO_REF:0000039	UniProtKB-SubCell:SL-0258	10090	20140315	UniProt	-	Automatic
UniProtKB	Q3UGZ9	Nrxn2-α	Nrxn2	-	GO:0042734	presynaptic membrane	Component	ISA	PMID:12827191	UniProtKB:Q9CS84	10090	20040702	MGI	-	Pre-focus
UniProtKB	Q3UGZ9	Nrxn2-α	Nrxn2	-	GO:0016020	membrane	Component	IEA	GO_REF:0000038	UniProtKB-KW:KW-0472	10090	20140315	UniProt	-	Automatic
UniProtKB	Q3UGZ9	Nrxn2-α	Nrxn2	-	GO:0016021	integral component of membrane	Component	IEA	GO_REF:0000038	UniProtKB-KW:KW-0812	10090	20140315	UniProt	-	Automatic
UniProtKB	E9PUN2	Nrxn2-β	Nrxn2	-	GO:0042734	presynaptic membrane	Component	ISA	PMID:12827191	UniProtKB:Q9CS84	10090	20040702	MGI	-	Pre-focus
UniProtKB	E9PUN2	Nrxn2-β	Nrxn2	-	GO:0016020	membrane	Component	IEA	GO_REF:0000038	UniProtKB-KW:KW-0472	10090	20140315	UniProt	-	Automatic
UniProtKB	E9PUN2	Nrxn2-β	Nrxn2	-	GO:0016021	integral component of membrane	Component	IEA	GO_REF:0000038	UniProtKB-KW:KW-0812	10090	20140315	UniProt	-	Automatic
UniProtKB	Q6P9K9	Nrxn3-α	Nrxn3	-	GO:0042734	presynaptic membrane	Component	ISA	PMID:12827191	UniProtKB:Q9CS84	10090	20040702	MGI	-	Pre-focus
UniProtKB	Q6P9K9	Nrxn3-α	Nrxn3	-	GO:0016020	membrane	Component	IEA	GO_REF:0000037	UniProtKB-KW:KW-0472	10090	20140315	UniProt	-	Automatic
UniProtKB	Q6P9K9	Nrxn3-α	Nrxn3	-	GO:0016020	membrane	Component	IEA	GO_REF:0000039	UniProtKB-SubCell:SL-0162	10090	20140315	UniProt	-	Automatic
UniProtKB	Q6P9K9	Nrxn3-α	Nrxn3	-	GO:0016021	integral component of membrane	Component	IEA	GO_REF:0000037	UniProtKB-KW:KW-0812	10090	20140315	UniProt	-	Automatic
UniProtKB	Q8C985	Nrxn3-β	Nrxn3	-	GO:0042734	presynaptic membrane	Component	ISA	PMID:12827191	UniProtKB:Q9CS84	10090	20040702	MGI	-	Pre-focus
UniProtKB	Q8C985	Nrxn3-β	Nrxn3	-	GO:0016020	membrane	Component	IEA	GO_REF:0000037	UniProtKB-KW:KW-0472	10090	20140315	UniProt	-	Automatic
UniProtKB	Q8C985	Nrxn3-β	Nrxn3	-	GO:0016020	membrane	Component	IEA	GO_REF:0000039	UniProtKB-SubCell:SL-0162	10090	20140315	UniProt	-	Automatic
UniProtKB	Q8C985	Nrxn3-β	Nrxn3	-	GO:0016021	integral component of membrane	Component	IEA	GO_REF:0000037	UniProtKB-KW:KW-0812	10090	20140315	UniProt	-	Automatic
UniProtKB	D3YZU1	Shank1	Shank1	-	GO:0045211	postsynaptic membrane	Component	IDA	PMID:15950311	-	10090	20060324	MGI	-	Pre-focus
UniProtKB	D3YZU1	Shank1	Shank1	-	GO:0060076	excitatory synapse	Component	IDA	PMID:18272690	-	10090	20110622	BHF-UCL	-	Focus
UniProtKB	D3YZU1	Shank1	Shank1	-	GO:0005886	plasma membrane	Component	IDA	PMID:15207857	-	10090	20120314	BHF-UCL	-	Focus
UniProtKB	D3YZU1	Shank1	Shank1	-	GO:0043197	dendritic spine	Component	IDA	PMID:15207857	-	10090	20120314	BHF-UCL	-	Focus
UniProtKB	D3YZU1	Shank1	Shank1	colocalizes_with	GO:0008328	ionotropic glutamate receptor complex	Component	IDA	PMID:15207857	-	10090	20120314	BHF-UCL	-	Focus
UniProtKB	D3YZU1	Shank1	Shank1	colocalizes_with	GO:0045211	postsynaptic membrane	Component	IDA	PMID:15207857	-	10090	20120314	BHF-UCL	-	Focus
UniProtKB	D3YZU1	Shank1	Shank1	-	GO:0030425	dendrite	Component	IDA	PMID:21940441	-	10090	20120503	BHF-UCL	-	Focus
UniProtKB	D3YZU1	Shank1	Shank1	-	GO:0043005	neuron projection	Component	IDA	PMID:21795692	-	10090	20120809	BHF-UCL	-	Focus
UniProtKB	D3YZU1	Shank1	Shank1	-	GO:0097481	neuronal postsynaptic density	Component	IDA	PMID:18272690	-	10090	20130718	BHF-UCL	-	Focus
UniProtKB	D3YZU1	Shank1	Shank1	colocalizes_with	GO:0017146	N-methyl-D-aspartate selective glutamate receptor complex	Component	ISS	GO_REF:0000024	UniProtKB:Q9WV48	10090	20131017	BHF-UCL	-	Focus
UniProtKB	D3YZU1	Shank1	Shank1	-	GO:0016020	membrane	Component	IEA	GO_REF:0000019	Ensembl:ENSP00000293441	10090	20140315	Ensembl	-	Automatic
UniProtKB	D3YZU1	Shank1	Shank1	-	GO:0017146	N-methyl-D-aspartate selective glutamate receptor complex	Component	IEA	GO_REF:0000019	Ensembl:ENSRNOP00000026100	10090	20140315	Ensembl	-	Automatic
UniProtKB	D3YZU1	Shank1	Shank1	-	GO:0043197	dendritic spine	Component	IEA	GO_REF:0000019	Ensembl:ENSRNOP00000026100	10090	20140315	Ensembl	-	Automatic
UniProtKB	D3YZU1	Shank1	Shank1	-	GO:0045202	synapse	Component	IEA	GO_REF:0000019	Ensembl:ENSRNOP00000026100	10090	20140315	Ensembl	-	Automatic
UniProtKB	D3YZU1	Shank1	Shank1	-	GO:0045211	postsynaptic membrane	Component	IEA	GO_REF:0000019	Ensembl:ENSRNOP00000026100	10090	20140315	Ensembl	-	Automatic
UniProtKB	D3YZU1	Shank1	Shank1	-	GO:0005737	cytoplasm	Component	IEA	GO_REF:0000037	UniProtKB-KW:KW-0963	10090	20140315	UniProt	-	Automatic
UniProtKB	D3YZU1	Shank1	Shank1	-	GO:0005737	cytoplasm	Component	IEA	GO_REF:0000039	UniProtKB-SubCell:SL-0086	10090	20140315	UniProt	-	Automatic
UniProtKB	D3YZU1	Shank1	Shank1	-	GO:0005886	plasma membrane	Component	IEA	GO_REF:0000037	UniProtKB-KW:KW-1003	10090	20140315	UniProt	-	Automatic
UniProtKB	D3YZU1	Shank1	Shank1	-	GO:0014069	postsynaptic density	Component	IEA	GO_REF:0000039	UniProtKB-SubCell:SL-0297	10090	20140315	UniProt	-	Automatic
UniProtKB	D3YZU1	Shank1	Shank1	-	GO:0016020	membrane	Component	IEA	GO_REF:0000037	UniProtKB-KW:KW-0472	10090	20140315	UniProt	-	Automatic
UniProtKB	D3YZU1	Shank1	Shank1	-	GO:0030054	cell junction	Component	IEA	GO_REF:0000037	UniProtKB-KW:KW-0965	10090	20140315	UniProt	-	Automatic
UniProtKB	D3YZU1	Shank1	Shank1	-	GO:0045202	synapse	Component	IEA	GO_REF:0000037	UniProtKB-KW:KW-0770	10090	20140315	UniProt	-	Automatic
UniProtKB	D3YZU1	Shank1	Shank1	-	GO:0045202	synapse	Component	IEA	GO_REF:0000039	UniProtKB-SubCell:SL-0258	10090	20140315	UniProt	-	Automatic
UniProtKB	D3YZU1	Shank1	Shank1	-	GO:0045211	postsynaptic membrane	Component	IEA	GO_REF:0000037	UniProtKB-KW:KW-0628	10090	20140315	UniProt	-	Automatic
UniProtKB	Q80Z38	Shank2	Shank2	-	GO:0001750	photoreceptor outer segment	Component	IDA	PMID:19299912	-	10090	20111223	BHF-UCL	-	Focus
UniProtKB	Q80Z38	Shank2	Shank2	-	GO:0001917	photoreceptor inner segment	Component	IDA	PMID:19299912	-	10090	20111223	BHF-UCL	-	Focus
UniProtKB	Q80Z38	Shank2	Shank2	colocalizes_with	GO:0005883	neurofilament	Component	IDA	PMID:19299912	-	10090	20111223	BHF-UCL	-	Focus
UniProtKB	Q80Z38	Shank2	Shank2	-	GO:0005886	plasma membrane	Component	IDA	PMID:15207857	-	10090	20120314	BHF-UCL	-	Focus
UniProtKB	Q80Z38	Shank2	Shank2	-	GO:0043197	dendritic spine	Component	IDA	PMID:15207857	-	10090	20120314	BHF-UCL	-	Focus
UniProtKB	Q80Z38	Shank2	Shank2	colocalizes_with	GO:0008328	ionotropic glutamate receptor complex	Component	IDA	PMID:15207857	-	10090	20120314	BHF-UCL	-	Focus
UniProtKB	Q80Z38	Shank2	Shank2	colocalizes_with	GO:0045211	postsynaptic membrane	Component	IDA	PMID:15207857	-	10090	20120314	BHF-UCL	-	Focus
UniProtKB	Q80Z38	Shank2	Shank2	-	GO:0043005	neuron projection	Component	IDA	PMID:21795692	-	10090	20120810	BHF-UCL	-	Focus
UniProtKB	Q80Z38	Shank2	Shank2	-	GO:0014069	postsynaptic density	Component	ISS	GO_REF:0000024	UniProtKB:Q9QX74	10090	20131017	BHF-UCL	-	Focus
UniProtKB	Q80Z38	Shank2	Shank2	-	GO:0016324	apical plasma membrane	Component	ISS	GO_REF:0000024	UniProtKB:Q9QX74	10090	20131017	BHF-UCL	-	Focus
UniProtKB	Q80Z38	Shank2	Shank2	-	GO:0030426	growth cone	Component	ISS	GO_REF:0000024	UniProtKB:Q9QX74	10090	20131017	BHF-UCL	-	Focus
UniProtKB	Q80Z38	Shank2	Shank2	-	GO:0031526	brush border membrane	Component	ISS	GO_REF:0000024	UniProtKB:Q9QX74	10090	20131017	BHF-UCL	-	Focus
UniProtKB	Q80Z38	Shank2	Shank2	-	GO:0043025	neuronal cell body	Component	ISS	GO_REF:0000024	UniProtKB:Q9QX74	10090	20131017	BHF-UCL	-	Focus
UniProtKB	Q80Z38	Shank2	Shank2	-	GO:0060170	ciliary membrane	Component	ISS	GO_REF:0000024	UniProtKB:Q9QX74	10090	20131017	BHF-UCL	-	Focus
UniProtKB	Q80Z38	Shank2	Shank2	-	GO:0005737	cytoplasm	Component	IEA	GO_REF:0000037	UniProtKB-KW:KW-0963	10090	20140315	UniProt	-	Automatic
UniProtKB	Q80Z38	Shank2	Shank2	-	GO:0005737	cytoplasm	Component	IEA	GO_REF:0000039	UniProtKB-SubCell:SL-0086	10090	20140315	UniProt	-	Automatic
UniProtKB	Q80Z38	Shank2	Shank2	-	GO:0005886	plasma membrane	Component	IEA	GO_REF:0000037	UniProtKB-KW:KW-1003	10090	20140315	UniProt	-	Automatic
UniProtKB	Q80Z38	Shank2	Shank2	-	GO:0014069	postsynaptic density	Component	IEA	GO_REF:0000039	UniProtKB-SubCell:SL-0297	10090	20140315	UniProt	-	Automatic
UniProtKB	Q80Z38	Shank2	Shank2	-	GO:0016020	membrane	Component	IEA	GO_REF:0000037	UniProtKB-KW:KW-0472	10090	20140315	UniProt	-	Automatic
UniProtKB	Q80Z38	Shank2	Shank2	-	GO:0016324	apical plasma membrane	Component	IEA	GO_REF:0000039	UniProtKB-SubCell:SL-0015	10090	20140315	UniProt	-	Automatic
UniProtKB	Q80Z38	Shank2	Shank2	-	GO:0030054	cell junction	Component	IEA	GO_REF:0000037	UniProtKB-KW:KW-0965	10090	20140315	UniProt	-	Automatic
UniProtKB	Q80Z38	Shank2	Shank2	-	GO:0030426	growth cone	Component	IEA	GO_REF:0000039	UniProtKB-SubCell:SL-0288	10090	20140315	UniProt	-	Automatic
UniProtKB	Q80Z38	Shank2	Shank2	-	GO:0042995	cell projection	Component	IEA	GO_REF:0000037	UniProtKB-KW:KW-0966	10090	20140315	UniProt	-	Automatic
UniProtKB	Q80Z38	Shank2	Shank2	-	GO:0043197	dendritic spine	Component	IEA	GO_REF:0000039	UniProtKB-SubCell:SL-0284	10090	20140315	UniProt	-	Automatic
UniProtKB	Q80Z38	Shank2	Shank2	-	GO:0045202	synapse	Component	IEA	GO_REF:0000037	UniProtKB-KW:KW-0770	10090	20140315	UniProt	-	Automatic
UniProtKB	Q80Z38	Shank2	Shank2	-	GO:0045202	synapse	Component	IEA	GO_REF:0000039	UniProtKB-SubCell:SL-0258	10090	20140315	UniProt	-	Automatic
UniProtKB	Q80Z38	Shank2	Shank2	-	GO:0045211	postsynaptic membrane	Component	IEA	GO_REF:0000037	UniProtKB-KW:KW-0628	10090	20140315	UniProt	-	Automatic
UniProtKB	Q4ACU6	Shank3	Shank3	-	GO:0005886	plasma membrane	Component	IDA	PMID:16606358	-	10090	20110218	BHF-UCL	-	Focus
UniProtKB	Q4ACU6	Shank3	Shank3	-	GO:0044309	neuron spine	Component	IDA	PMID:16606358	-	10090	20110218	BHF-UCL	-	Focus
UniProtKB	Q4ACU6	Shank3	Shank3	-	GO:0060076	excitatory synapse	Component	IC	PMID:21423165	GO:0051966	10090	20110818	BHF-UCL	-	Focus
UniProtKB	Q4ACU6	Shank3	Shank3	-	GO:0043005	neuron projection	Component	IDA	PMID:21795692	-	10090	20120702	BHF-UCL	-	Focus
UniProtKB	Q4ACU6	Shank3	Shank3	-	GO:0097481	neuronal postsynaptic density	Component	ISS	GO_REF:0000024	UniProtKB:Q9JLU4	10090	20130718	BHF-UCL	-	Focus
UniProtKB	Q4ACU6	Shank3	Shank3	-	GO:0060170	ciliary membrane	Component	ISS	GO_REF:0000024	UniProtKB:Q9JLU4	10090	20131017	BHF-UCL	-	Focus
UniProtKB	Q4ACU6	Shank3	Shank3	-	GO:0014069	postsynaptic density	Component	IEA	GO_REF:0000019	Ensembl:ENSRNOP00000041083	10090	20140315	Ensembl	-	Automatic
UniProtKB	Q4ACU6	Shank3	Shank3	-	GO:0045202	synapse	Component	IEA	GO_REF:0000019	Ensembl:ENSRNOP00000041083	10090	20140315	Ensembl	-	Automatic
UniProtKB	Q4ACU6	Shank3	Shank3	-	GO:0060170	ciliary membrane	Component	IEA	GO_REF:0000019	Ensembl:ENSRNOP00000041083	10090	20140315	Ensembl	-	Automatic
UniProtKB	Q4ACU6	Shank3	Shank3	-	GO:0097481	neuronal postsynaptic density	Component	IEA	GO_REF:0000019	Ensembl:ENSRNOP00000041083	10090	20140315	Ensembl	-	Automatic
UniProtKB	Q4ACU6	Shank3	Shank3	-	GO:0005737	cytoplasm	Component	IEA	GO_REF:0000037	UniProtKB-KW:KW-0963	10090	20140315	UniProt	-	Automatic
UniProtKB	Q4ACU6	Shank3	Shank3	-	GO:0005737	cytoplasm	Component	IEA	GO_REF:0000039	UniProtKB-SubCell:SL-0086	10090	20140315	UniProt	-	Automatic
UniProtKB	Q4ACU6	Shank3	Shank3	-	GO:0005886	plasma membrane	Component	IEA	GO_REF:0000037	UniProtKB-KW:KW-1003	10090	20140315	UniProt	-	Automatic
UniProtKB	Q4ACU6	Shank3	Shank3	-	GO:0014069	postsynaptic density	Component	IEA	GO_REF:0000039	UniProtKB-SubCell:SL-0297	10090	20140315	UniProt	-	Automatic
UniProtKB	Q4ACU6	Shank3	Shank3	-	GO:0016020	membrane	Component	IEA	GO_REF:0000037	UniProtKB-KW:KW-0472	10090	20140315	UniProt	-	Automatic
UniProtKB	Q4ACU6	Shank3	Shank3	-	GO:0030054	cell junction	Component	IEA	GO_REF:0000037	UniProtKB-KW:KW-0965	10090	20140315	UniProt	-	Automatic
UniProtKB	Q4ACU6	Shank3	Shank3	-	GO:0042995	cell projection	Component	IEA	GO_REF:0000037	UniProtKB-KW:KW-0966	10090	20140315	UniProt	-	Automatic
UniProtKB	Q4ACU6	Shank3	Shank3	-	GO:0043197	dendritic spine	Component	IEA	GO_REF:0000039	UniProtKB-SubCell:SL-0284	10090	20140315	UniProt	-	Automatic
UniProtKB	Q4ACU6	Shank3	Shank3	-	GO:0045202	synapse	Component	IEA	GO_REF:0000037	UniProtKB-KW:KW-0770	10090	20140315	UniProt	-	Automatic
UniProtKB	Q4ACU6	Shank3	Shank3	-	GO:0045202	synapse	Component	IEA	GO_REF:0000039	UniProtKB-SubCell:SL-0258	10090	20140315	UniProt	-	Automatic
UniProtKB	Q4ACU6	Shank3	Shank3	-	GO:0045211	postsynaptic membrane	Component	IEA	GO_REF:0000037	UniProtKB-KW:KW-0628	10090	20140315	UniProt	-	Automatic
UniProtKB	P97846	Cntnap1	Cntnap1	-	GO:0016021	integral component of membrane	Component	IDA	PMID:9292722	-	10116	20050217	RGD	-	Pre-focus
UniProtKB	P97846	Cntnap1	Cntnap1	-	GO:0030424	axon	Component	IDA	PMID:9292722	-	10116	20050217	RGD	-	Pre-focus
UniProtKB	P97846	Cntnap1	Cntnap1	-	GO:0033270	paranode region of axon	Component	IDA	PMID:10624965	-	10116	20091117	BHF-UCL	-	Focus
UniProtKB	P97846	Cntnap1	Cntnap1	colocalizes_with	GO:0008076	voltage-gated potassium channel complex	Component	ISS	GO_REF:0000024	UniProtKB:O54991	10116	20110818	BHF-UCL	-	Focus
UniProtKB	P97846	Cntnap1	Cntnap1	-	GO:0008076	voltage-gated potassium channel complex	Component	IEA	GO_REF:0000019	Ensembl:ENSMUSP00000099398	10116	20140315	Ensembl	-	Automatic
UniProtKB	P97846	Cntnap1	Cntnap1	-	GO:0033270	paranode region of axon	Component	IEA	GO_REF:0000019	Ensembl:ENSMUSP00000099398	10116	20140315	Ensembl	-	Automatic
UniProtKB	P97846	Cntnap1	Cntnap1	-	GO:0016020	membrane	Component	IEA	GO_REF:0000037	UniProtKB-KW:KW-0472	10116	20140315	UniProt	-	Automatic
UniProtKB	P97846	Cntnap1	Cntnap1	-	GO:0016020	membrane	Component	IEA	GO_REF:0000039	UniProtKB-SubCell:SL-0162	10116	20140315	UniProt	-	Automatic
UniProtKB	P97846	Cntnap1	Cntnap1	-	GO:0016021	integral component of membrane	Component	IEA	GO_REF:0000037	UniProtKB-KW:KW-0812	10116	20140315	UniProt	-	Automatic
UniProtKB	F1LTJ9	Cntnap2	Cntnap2	-	GO:0005794	Golgi apparatus	Component	IDA	PMID:19166515	-	10116	20110722	BHF-UCL	-	Focus
UniProtKB	F1LTJ9	Cntnap2	Cntnap2	-	GO:0008076	voltage-gated potassium channel complex	Component	IDA	PMID:10624965	-	10116	20110722	BHF-UCL	-	Focus
UniProtKB	F1LTJ9	Cntnap2	Cntnap2	-	GO:0016020	membrane	Component	IDA	PMID:10624965	-	10116	20110722	BHF-UCL	-	Focus
UniProtKB	F1LTJ9	Cntnap2	Cntnap2	-	GO:0016020	membrane	Component	IDA	PMID:19166515	-	10116	20110722	BHF-UCL	-	Focus
UniProtKB	F1LTJ9	Cntnap2	Cntnap2	-	GO:0030424	axon	Component	IDA	PMID:19706678	-	10116	20110722	BHF-UCL	-	Focus
UniProtKB	F1LTJ9	Cntnap2	Cntnap2	-	GO:0030425	dendrite	Component	IDA	PMID:10624965	-	10116	20110722	BHF-UCL	-	Focus
UniProtKB	F1LTJ9	Cntnap2	Cntnap2	-	GO:0030425	dendrite	Component	IDA	PMID:19166515	-	10116	20110722	BHF-UCL	-	Focus
UniProtKB	F1LTJ9	Cntnap2	Cntnap2	-	GO:0030673	axolemma	Component	IDA	PMID:10624965	-	10116	20110722	BHF-UCL	-	Focus
UniProtKB	F1LTJ9	Cntnap2	Cntnap2	-	GO:0043025	neuronal cell body	Component	IDA	PMID:10624965	-	10116	20110722	BHF-UCL	-	Focus
UniProtKB	F1LTJ9	Cntnap2	Cntnap2	-	GO:0043025	neuronal cell body	Component	IDA	PMID:19706678	-	10116	20110722	BHF-UCL	-	Focus
UniProtKB	F1LTJ9	Cntnap2	Cntnap2	-	GO:0043204	perikaryon	Component	IDA	PMID:19166515	-	10116	20110722	BHF-UCL	-	Focus
UniProtKB	F1LTJ9	Cntnap2	Cntnap2	-	GO:0044224	juxtaparanode region of axon	Component	IDA	PMID:10624965	-	10116	20110722	BHF-UCL	-	Focus
UniProtKB	F1LTJ9	Cntnap2	Cntnap2	-	GO:0044224	juxtaparanode region of axon	Component	IDA	PMID:19166515	-	10116	20110722	BHF-UCL	-	Focus
UniProtKB	F1LTJ9	Cntnap2	Cntnap2	-	GO:0005769	early endosome	Component	ISS	GO_REF:0000024	UniProtKB:Q9UHC6	10116	20110818	BHF-UCL	-	Focus
UniProtKB	F1LTJ9	Cntnap2	Cntnap2	-	GO:0009986	cell surface	Component	ISS	GO_REF:0000024	UniProtKB:Q9UHC6	10116	20110818	BHF-UCL	-	Focus
UniProtKB	P31016	Dlg4	Dlg4	-	GO:0045202	synapse	Component	IDA	PMID:14741046	-	10116	20050629	RGD	-	Pre-focus
UniProtKB	P31016	Dlg4	Dlg4	-	GO:0045202	synapse	Component	IDA	PMID:15657400	-	10116	20060111	MGI	-	Pre-focus
UniProtKB	P31016	Dlg4	Dlg4	-	GO:0045202	synapse	Component	IDA	PMID:15681343	-	10116	20060111	MGI	-	Pre-focus
UniProtKB	P31016	Dlg4	Dlg4	-	GO:0014069	postsynaptic density	Component	IDA	PMID:1419001	-	10116	20110620	BHF-UCL	-	Focus
UniProtKB	P31016	Dlg4	Dlg4	-	GO:0032839	dendrite cytoplasm	Component	IDA	PMID:1419001	-	10116	20110620	BHF-UCL	-	Focus
UniProtKB	P31016	Dlg4	Dlg4	-	GO:0060076	excitatory synapse	Component	IDA	PMID:19730411	-	10116	20110620	BHF-UCL	-	Focus
UniProtKB	P31016	Dlg4	Dlg4	-	GO:0044309	neuron spine	Component	ISS	GO_REF:0000024	UniProtKB:Q62108	10116	20110818	BHF-UCL	-	Focus
UniProtKB	P31016	Dlg4	Dlg4	colocalizes_with	GO:0005886	plasma membrane	Component	IDA	PMID:20847060	-	10116	20120504	BHF-UCL	-	Focus
UniProtKB	P31016	Dlg4	Dlg4	colocalizes_with	GO:0045211	postsynaptic membrane	Component	IDA	PMID:20847060	-	10116	20120504	BHF-UCL	-	Focus
UniProtKB	P31016	Dlg4	Dlg4	-	GO:0097481	neuronal postsynaptic density	Component	IDA	PMID:21525273	-	10116	20130718	BHF-UCL	-	Focus
UniProtKB	P31016	Dlg4	Dlg4	-	GO:0005737	cytoplasm	Component	ISS	GO_REF:0000024	UniProtKB:Q62108	10116	20131017	BHF-UCL	-	Focus
UniProtKB	P31016	Dlg4	Dlg4	-	GO:0005783	endoplasmic reticulum	Component	ISS	GO_REF:0000024	UniProtKB:Q62108	10116	20131017	BHF-UCL	-	Focus
UniProtKB	P31016	Dlg4	Dlg4	-	GO:0008021	synaptic vesicle	Component	ISS	GO_REF:0000024	UniProtKB:Q62108	10116	20131017	BHF-UCL	-	Focus
UniProtKB	P31016	Dlg4	Dlg4	-	GO:0030054	cell junction	Component	ISS	GO_REF:0000024	UniProtKB:Q62108	10116	20131017	BHF-UCL	-	Focus
UniProtKB	P31016	Dlg4	Dlg4	-	GO:0031234	extrinsic component of cytoplasmic side of plasma membrane	Component	ISS	GO_REF:0000024	UniProtKB:Q62108	10116	20131017	BHF-UCL	-	Focus
UniProtKB	P31016	Dlg4	Dlg4	-	GO:0032281	alpha-amino-3-hydroxy-5-methyl-4-isoxazolepropionic acid selective glutamate receptor complex	Component	ISS	GO_REF:0000024	UniProtKB:Q62108	10116	20131017	BHF-UCL	-	Focus
UniProtKB	P31016	Dlg4	Dlg4	-	GO:0044306	neuron projection terminus	Component	ISS	GO_REF:0000024	UniProtKB:Q62108	10116	20131017	BHF-UCL	-	Focus
UniProtKB	P31016	Dlg4	Dlg4	colocalizes_with	GO:0008328	ionotropic glutamate receptor complex	Component	ISS	GO_REF:0000024	UniProtKB:Q62108	10116	20131017	BHF-UCL	-	Focus
UniProtKB	P31016	Dlg4	Dlg4	-	GO:0005737	cytoplasm	Component	IEA	GO_REF:0000019	Ensembl:ENSMUSP00000018700	10116	20140315	Ensembl	-	Automatic
UniProtKB	P31016	Dlg4	Dlg4	-	GO:0005783	endoplasmic reticulum	Component	IEA	GO_REF:0000019	Ensembl:ENSMUSP00000018700	10116	20140315	Ensembl	-	Automatic
UniProtKB	P31016	Dlg4	Dlg4	-	GO:0005886	plasma membrane	Component	IEA	GO_REF:0000019	Ensembl:ENSMUSP00000018700	10116	20140315	Ensembl	-	Automatic
UniProtKB	P31016	Dlg4	Dlg4	-	GO:0008021	synaptic vesicle	Component	IEA	GO_REF:0000019	Ensembl:ENSMUSP00000018700	10116	20140315	Ensembl	-	Automatic
UniProtKB	P31016	Dlg4	Dlg4	-	GO:0008328	ionotropic glutamate receptor complex	Component	IEA	GO_REF:0000019	Ensembl:ENSMUSP00000018700	10116	20140315	Ensembl	-	Automatic
UniProtKB	P31016	Dlg4	Dlg4	-	GO:0014069	postsynaptic density	Component	IEA	GO_REF:0000019	Ensembl:ENSMUSP00000018700	10116	20140315	Ensembl	-	Automatic
UniProtKB	P31016	Dlg4	Dlg4	-	GO:0016020	membrane	Component	IEA	GO_REF:0000019	Ensembl:ENSMUSP00000018700	10116	20140315	Ensembl	-	Automatic
UniProtKB	P31016	Dlg4	Dlg4	-	GO:0030054	cell junction	Component	IEA	GO_REF:0000019	Ensembl:ENSMUSP00000018700	10116	20140315	Ensembl	-	Automatic
UniProtKB	P31016	Dlg4	Dlg4	-	GO:0030863	cortical cytoskeleton	Component	IEA	GO_REF:0000019	Ensembl:ENSP00000382428	10116	20140315	Ensembl	-	Automatic
UniProtKB	P31016	Dlg4	Dlg4	-	GO:0031234	extrinsic component of cytoplasmic side of plasma membrane	Component	IEA	GO_REF:0000019	Ensembl:ENSMUSP00000018700	10116	20140315	Ensembl	-	Automatic
UniProtKB	P31016	Dlg4	Dlg4	-	GO:0032281	alpha-amino-3-hydroxy-5-methyl-4-isoxazolepropionic acid selective glutamate receptor complex	Component	IEA	GO_REF:0000019	Ensembl:ENSMUSP00000018700	10116	20140315	Ensembl	-	Automatic
UniProtKB	P31016	Dlg4	Dlg4	-	GO:0044224	juxtaparanode region of axon	Component	IEA	GO_REF:0000019	Ensembl:ENSMUSP00000018700	10116	20140315	Ensembl	-	Automatic
UniProtKB	P31016	Dlg4	Dlg4	-	GO:0044306	neuron projection terminus	Component	IEA	GO_REF:0000019	Ensembl:ENSMUSP00000018700	10116	20140315	Ensembl	-	Automatic
UniProtKB	P31016	Dlg4	Dlg4	-	GO:0044309	neuron spine	Component	IEA	GO_REF:0000019	Ensembl:ENSMUSP00000018700	10116	20140315	Ensembl	-	Automatic
UniProtKB	P31016	Dlg4	Dlg4	-	GO:0045202	synapse	Component	IEA	GO_REF:0000019	Ensembl:ENSMUSP00000018700	10116	20140315	Ensembl	-	Automatic
UniProtKB	P31016	Dlg4	Dlg4	-	GO:0045202	synapse	Component	IEA	GO_REF:0000019	Ensembl:ENSP00000382428	10116	20140315	Ensembl	-	Automatic
UniProtKB	P31016	Dlg4	Dlg4	-	GO:0045211	postsynaptic membrane	Component	IEA	GO_REF:0000019	Ensembl:ENSMUSP00000018700	10116	20140315	Ensembl	-	Automatic
UniProtKB	P31016	Dlg4	Dlg4	-	GO:0060076	excitatory synapse	Component	IEA	GO_REF:0000019	Ensembl:ENSMUSP00000018700	10116	20140315	Ensembl	-	Automatic
UniProtKB	P31016	Dlg4	Dlg4	-	GO:0045211	postsynaptic membrane	Component	IDA	PMID:11483650	-	10116	20101102	MGI	-	Other
UniProtKB	P31016	Dlg4	Dlg4	-	GO:0044224	juxtaparanode region of axon	Component	IDA	PMID:19109503	-	10116	20101217	MGI	-	Other
UniProtKB	P31016	Dlg4	Dlg4	-	GO:0045202	synapse	Component	IDA	PMID:11483650	-	10116	20120515	MGI	-	Other
UniProtKB	P31016	Dlg4	Dlg4	-	GO:0014069	postsynaptic density	Component	IDA	PMID:21314939	-	10116	20111020	RGD	-	Other
UniProtKB	P31016	Dlg4	Dlg4	-	GO:0014069	postsynaptic density	Component	IDA	PMID:11226670	-	10116	20120322	RGD	-	Other
UniProtKB	P31016	Dlg4	Dlg4	-	GO:0014069	postsynaptic density	Component	IDA	PMID:11502259	-	10116	20100408	UniProt	-	Other
UniProtKB	P31016	Dlg4	Dlg4	-	GO:0005886	plasma membrane	Component	IEA	GO_REF:0000037	UniProtKB-KW:KW-1003	10116	20140315	UniProt	-	Automatic
UniProtKB	P31016	Dlg4	Dlg4	-	GO:0005886	plasma membrane	Component	IEA	GO_REF:0000039	UniProtKB-SubCell:SL-0039	10116	20140315	UniProt	-	Automatic
UniProtKB	P31016	Dlg4	Dlg4	-	GO:0014069	postsynaptic density	Component	IEA	GO_REF:0000039	UniProtKB-SubCell:SL-0297	10116	20140315	UniProt	-	Automatic
UniProtKB	P31016	Dlg4	Dlg4	-	GO:0016020	membrane	Component	IEA	GO_REF:0000037	UniProtKB-KW:KW-0472	10116	20140315	UniProt	-	Automatic
UniProtKB	P31016	Dlg4	Dlg4	-	GO:0030054	cell junction	Component	IEA	GO_REF:0000037	UniProtKB-KW:KW-0965	10116	20140315	UniProt	-	Automatic
UniProtKB	P31016	Dlg4	Dlg4	-	GO:0045202	synapse	Component	IEA	GO_REF:0000037	UniProtKB-KW:KW-0770	10116	20140315	UniProt	-	Automatic
UniProtKB	P31016	Dlg4	Dlg4	-	GO:0045202	synapse	Component	IEA	GO_REF:0000039	UniProtKB-SubCell:SL-0258	10116	20140315	UniProt	-	Automatic
UniProtKB	P31016	Dlg4	Dlg4	-	GO:0045211	postsynaptic membrane	Component	IEA	GO_REF:0000037	UniProtKB-KW:KW-0628	10116	20140315	UniProt	-	Automatic
UniProtKB	Q62765	Nlgn1	Nlgn1	-	GO:0045202	synapse	Component	IDA	PMID:9278515	-	10116	20030815	UniProt	-	Pre-focus
UniProtKB	Q62765	Nlgn1	Nlgn1	-	GO:0005887	integral component of plasma membrane	Component	ISS	GO_REF:0000024	UniProtKB:Q99K10	10116	20041006	UniProt	-	Pre-focus
UniProtKB	Q62765	Nlgn1	Nlgn1	-	GO:0030425	dendrite	Component	IDA	PMID:17582332	-	10116	20110304	BHF-UCL	-	Focus
UniProtKB	Q62765	Nlgn1	Nlgn1	-	GO:0045202	synapse	Component	IDA	PMID:17582332	-	10116	20110304	BHF-UCL	-	Focus
UniProtKB	Q62765	Nlgn1	Nlgn1	-	GO:0060076	excitatory synapse	Component	IC	PMID:17582332	GO:0060079	10116	20110304	BHF-UCL	-	Focus
UniProtKB	Q62765	Nlgn1	Nlgn1	-	GO:0005887	integral component of plasma membrane	Component	IDA	PMID:15797875	-	10116	20110307	BHF-UCL	-	Focus
UniProtKB	Q62765	Nlgn1	Nlgn1	-	GO:0009986	cell surface	Component	IDA	PMID:15797875	-	10116	20110307	BHF-UCL	-	Focus
UniProtKB	Q62765	Nlgn1	Nlgn1	-	GO:0009986	cell surface	Component	IDA	PMID:19730411	-	10116	20110620	BHF-UCL	-	Focus
UniProtKB	Q62765	Nlgn1	Nlgn1	-	GO:0060076	excitatory synapse	Component	IC	PMID:19730411	GO:2000463	10116	20110620	BHF-UCL	-	Focus
UniProtKB	Q62765	Nlgn1	Nlgn1	colocalizes_with	GO:0017146	N-methyl-D-aspartate selective glutamate receptor complex	Component	IDA	PMID:19450252	-	10116	20111222	BHF-UCL	-	Focus
UniProtKB	Q62765	Nlgn1	Nlgn1	-	GO:0032433	filopodium tip	Component	IDA	PMID:19450252	-	10116	20111223	BHF-UCL	-	Focus
UniProtKB	Q62765	Nlgn1	Nlgn1	-	GO:0005887	integral component of plasma membrane	Component	IEA	GO_REF:0000019	Ensembl:ENSMUSP00000074565	10116	20140315	Ensembl	-	Automatic
UniProtKB	Q62765	Nlgn1	Nlgn1	-	GO:0009897	external side of plasma membrane	Component	IEA	GO_REF:0000019	Ensembl:ENSMUSP00000074565	10116	20140315	Ensembl	-	Automatic
UniProtKB	Q62765	Nlgn1	Nlgn1	-	GO:0016020	membrane	Component	IEA	GO_REF:0000002	InterPro:IPR000460	10116	20140315	InterPro	-	Automatic
UniProtKB	Q62765	Nlgn1	Nlgn1	-	GO:0005886	plasma membrane	Component	IEA	GO_REF:0000037	UniProtKB-KW:KW-1003	10116	20140315	UniProt	-	Automatic
UniProtKB	Q62765	Nlgn1	Nlgn1	-	GO:0005886	plasma membrane	Component	IEA	GO_REF:0000039	UniProtKB-SubCell:SL-0039	10116	20140315	UniProt	-	Automatic
UniProtKB	Q62765	Nlgn1	Nlgn1	-	GO:0014069	postsynaptic density	Component	IEA	GO_REF:0000039	UniProtKB-SubCell:SL-0297	10116	20140315	UniProt	-	Automatic
UniProtKB	Q62765	Nlgn1	Nlgn1	-	GO:0016020	membrane	Component	IEA	GO_REF:0000037	UniProtKB-KW:KW-0472	10116	20140315	UniProt	-	Automatic
UniProtKB	Q62765	Nlgn1	Nlgn1	-	GO:0016021	integral component of membrane	Component	IEA	GO_REF:0000037	UniProtKB-KW:KW-0812	10116	20140315	UniProt	-	Automatic
UniProtKB	Q62765	Nlgn1	Nlgn1	-	GO:0030054	cell junction	Component	IEA	GO_REF:0000037	UniProtKB-KW:KW-0965	10116	20140315	UniProt	-	Automatic
UniProtKB	Q62765	Nlgn1	Nlgn1	-	GO:0045202	synapse	Component	IEA	GO_REF:0000037	UniProtKB-KW:KW-0770	10116	20140315	UniProt	-	Automatic
UniProtKB	Q62765	Nlgn1	Nlgn1	-	GO:0045202	synapse	Component	IEA	GO_REF:0000039	UniProtKB-SubCell:SL-0258	10116	20140315	UniProt	-	Automatic
UniProtKB	Q62765	Nlgn1	Nlgn1	-	GO:0045211	postsynaptic membrane	Component	IEA	GO_REF:0000037	UniProtKB-KW:KW-0628	10116	20140315	UniProt	-	Automatic
UniProtKB	Q62888	Nlgn2	Nlgn2	-	GO:0005887	integral component of plasma membrane	Component	IDA	PMID:15797875	-	10116	20110307	BHF-UCL	-	Focus
UniProtKB	Q62888	Nlgn2	Nlgn2	-	GO:0009986	cell surface	Component	IDA	PMID:15797875	-	10116	20110307	BHF-UCL	-	Focus
UniProtKB	Q62888	Nlgn2	Nlgn2	-	GO:0060077	inhibitory synapse	Component	IDA	PMID:18550748	-	10116	20110622	BHF-UCL	-	Focus
UniProtKB	Q62888	Nlgn2	Nlgn2	-	GO:0005886	plasma membrane	Component	IDA	PMID:19914352	-	10116	20110707	BHF-UCL	-	Focus
UniProtKB	Q62888	Nlgn2	Nlgn2	-	GO:0009986	cell surface	Component	IDA	PMID:19914352	-	10116	20110707	BHF-UCL	-	Focus
UniProtKB	Q62888	Nlgn2	Nlgn2	-	GO:0060077	inhibitory synapse	Component	IDA	PMID:19914352	-	10116	20110707	BHF-UCL	-	Focus
UniProtKB	Q62888	Nlgn2	Nlgn2	-	GO:0045202	synapse	Component	ISS	GO_REF:0000024	UniProtKB:Q69ZK9	10116	20131017	BHF-UCL	-	Focus
UniProtKB	Q62888	Nlgn2	Nlgn2	-	GO:0016020	membrane	Component	IEA	GO_REF:0000002	InterPro:IPR000460	10116	20140315	InterPro	-	Automatic
UniProtKB	Q62888	Nlgn2	Nlgn2	-	GO:0045202	synapse	Component	IBA	GO_REF:0000033	PANTHER:PTN000168538	10116	20110614	RefGenome	-	Other
UniProtKB	Q62888	Nlgn2	Nlgn2	-	GO:0005886	plasma membrane	Component	IEA	GO_REF:0000037	UniProtKB-KW:KW-1003	10116	20140315	UniProt	-	Automatic
UniProtKB	Q62888	Nlgn2	Nlgn2	-	GO:0005886	plasma membrane	Component	IEA	GO_REF:0000039	UniProtKB-SubCell:SL-0039	10116	20140315	UniProt	-	Automatic
UniProtKB	Q62888	Nlgn2	Nlgn2	-	GO:0016020	membrane	Component	IEA	GO_REF:0000037	UniProtKB-KW:KW-0472	10116	20140315	UniProt	-	Automatic
UniProtKB	Q62888	Nlgn2	Nlgn2	-	GO:0016021	integral component of membrane	Component	IEA	GO_REF:0000037	UniProtKB-KW:KW-0812	10116	20140315	UniProt	-	Automatic
UniProtKB	Q62888	Nlgn2	Nlgn2	-	GO:0030054	cell junction	Component	IEA	GO_REF:0000037	UniProtKB-KW:KW-0965	10116	20140315	UniProt	-	Automatic
UniProtKB	Q62888	Nlgn2	Nlgn2	-	GO:0042734	presynaptic membrane	Component	IEA	GO_REF:0000039	UniProtKB-SubCell:SL-0222	10116	20140315	UniProt	-	Automatic
UniProtKB	Q62888	Nlgn2	Nlgn2	-	GO:0045202	synapse	Component	IEA	GO_REF:0000037	UniProtKB-KW:KW-0770	10116	20140315	UniProt	-	Automatic
UniProtKB	Q62888	Nlgn2	Nlgn2	-	GO:0045211	postsynaptic membrane	Component	IEA	GO_REF:0000037	UniProtKB-KW:KW-0628	10116	20140315	UniProt	-	Automatic
UniProtKB	Q62888	Nlgn2	Nlgn2	-	GO:0045211	postsynaptic membrane	Component	IEA	GO_REF:0000039	UniProtKB-SubCell:SL-0219	10116	20140315	UniProt	-	Automatic
UniProtKB	Q62889	Nlgn3	Nlgn3	-	GO:0045202	synapse	Component	IDA	PMID:15681343	-	10116	20051216	MGI	-	Pre-focus
UniProtKB	Q62889	Nlgn3	Nlgn3	-	GO:0005887	integral component of plasma membrane	Component	IDA	PMID:15797875	-	10116	20110307	BHF-UCL	-	Focus
UniProtKB	Q62889	Nlgn3	Nlgn3	-	GO:0009986	cell surface	Component	IDA	PMID:15797875	-	10116	20110307	BHF-UCL	-	Focus
UniProtKB	Q62889	Nlgn3	Nlgn3	-	GO:0030139	endocytic vesicle	Component	IDA	PMID:15797875	-	10116	20110307	BHF-UCL	-	Focus
UniProtKB	Q62889	Nlgn3	Nlgn3	-	GO:0060077	inhibitory synapse	Component	IC	PMID:19406211	GO:0060080	10116	20110622	BHF-UCL	-	Focus
UniProtKB	Q62889	Nlgn3	Nlgn3	-	GO:0060076	excitatory synapse	Component	IDA	PMID:19914352	-	10116	20110707	BHF-UCL	-	Focus
UniProtKB	Q62889	Nlgn3	Nlgn3	-	GO:0016020	membrane	Component	IEA	GO_REF:0000002	InterPro:IPR000460	10116	20140315	InterPro	-	Automatic
UniProtKB	Q62889	Nlgn3	Nlgn3	-	GO:0005886	plasma membrane	Component	IEA	GO_REF:0000037	UniProtKB-KW:KW-1003	10116	20140315	UniProt	-	Automatic
UniProtKB	Q62889	Nlgn3	Nlgn3	-	GO:0005886	plasma membrane	Component	IEA	GO_REF:0000039	UniProtKB-SubCell:SL-0039	10116	20140315	UniProt	-	Automatic
UniProtKB	Q62889	Nlgn3	Nlgn3	-	GO:0016020	membrane	Component	IEA	GO_REF:0000037	UniProtKB-KW:KW-0472	10116	20140315	UniProt	-	Automatic
UniProtKB	Q62889	Nlgn3	Nlgn3	-	GO:0016021	integral component of membrane	Component	IEA	GO_REF:0000037	UniProtKB-KW:KW-0812	10116	20140315	UniProt	-	Automatic
UniProtKB	Q62889	Nlgn3	Nlgn3	-	GO:0030054	cell junction	Component	IEA	GO_REF:0000037	UniProtKB-KW:KW-0965	10116	20140315	UniProt	-	Automatic
UniProtKB	Q62889	Nlgn3	Nlgn3	-	GO:0045202	synapse	Component	IEA	GO_REF:0000037	UniProtKB-KW:KW-0770	10116	20140315	UniProt	-	Automatic
UniProtKB	Q62889	Nlgn3	Nlgn3	-	GO:0045202	synapse	Component	IEA	GO_REF:0000039	UniProtKB-SubCell:SL-0258	10116	20140315	UniProt	-	Automatic
UniProtKB	Q63372	Nrxn1-α	Nrxn1	-	GO:0005886	plasma membrane	Component	IDA	PMID:18755801	-	10116	20091116	RGD	-	Pre-focus
UniProtKB	Q63372	Nrxn1-α	Nrxn1	-	GO:0009986	cell surface	Component	ISS	GO_REF:0000024	UniProtKB:Q9ULB1	10116	20110818	BHF-UCL	-	Focus
UniProtKB	Q63372	Nrxn1-α	Nrxn1	-	GO:0009986	cell surface	Component	ISS	GO_REF:0000024	UniProtKB:Q9CS84	10116	20131017	BHF-UCL	-	Focus
UniProtKB	Q63372	Nrxn1-α	Nrxn1	-	GO:0042734	presynaptic membrane	Component	ISS	GO_REF:0000024	UniProtKB:Q9CS84	10116	20131017	BHF-UCL	-	Focus
UniProtKB	Q63372	Nrxn1-α	Nrxn1	-	GO:0005886	plasma membrane	Component	IDA	PMID:22235116	-	10116	20131107	MGI	-	Other
UniProtKB	Q63372	Nrxn1-α	Nrxn1	-	GO:0005886	plasma membrane	Component	TAS	Reactome:REACT_163788	-	10116	20121024	Reactome	-	Other
UniProtKB	Q63372	Nrxn1-α	Nrxn1	-	GO:0005886	plasma membrane	Component	IEA	GO_REF:0000037	UniProtKB-KW:KW-1003	10116	20140315	UniProt	-	Automatic
UniProtKB	Q63372	Nrxn1-α	Nrxn1	-	GO:0005886	plasma membrane	Component	IEA	GO_REF:0000039	UniProtKB-SubCell:SL-0039	10116	20140315	UniProt	-	Automatic
UniProtKB	Q63372	Nrxn1-α	Nrxn1	-	GO:0016020	membrane	Component	IEA	GO_REF:0000037	UniProtKB-KW:KW-0472	10116	20140315	UniProt	-	Automatic
UniProtKB	Q63372	Nrxn1-α	Nrxn1	-	GO:0016021	integral component of membrane	Component	IEA	GO_REF:0000037	UniProtKB-KW:KW-0812	10116	20140315	UniProt	-	Automatic
UniProtKB	Q63372	Nrxn1-α	Nrxn1	-	GO:0030054	cell junction	Component	IEA	GO_REF:0000037	UniProtKB-KW:KW-0965	10116	20140315	UniProt	-	Automatic
UniProtKB	Q63372	Nrxn1-α	Nrxn1	-	GO:0042734	presynaptic membrane	Component	IEA	GO_REF:0000039	UniProtKB-SubCell:SL-0222	10116	20140315	UniProt	-	Automatic
UniProtKB	Q63372	Nrxn1-α	Nrxn1	-	GO:0045202	synapse	Component	IEA	GO_REF:0000037	UniProtKB-KW:KW-0770	10116	20140315	UniProt	-	Automatic
UniProtKB	Q63373	Nrxn1-β	Nrxn1	-	GO:0005886	plasma membrane	Component	IDA	PMID:18755801	-	10116	20091116	RGD	-	Pre-focus
UniProtKB	Q63373	Nrxn1-β	Nrxn1	-	GO:0009986	cell surface	Component	IDA	PMID:15797875	-	10116	20110307	BHF-UCL	-	Focus
UniProtKB	Q63373	Nrxn1-β	Nrxn1	-	GO:0030139	endocytic vesicle	Component	IDA	PMID:15797875	-	10116	20110307	BHF-UCL	-	Focus
UniProtKB	Q63373	Nrxn1-β	Nrxn1	-	GO:0044295	axonal growth cone	Component	ISS	GO_REF:0000024	UniProtKB:P0DI97	10116	20110818	BHF-UCL	-	Focus
UniProtKB	Q63373	Nrxn1-β	Nrxn1	-	GO:0005886	plasma membrane	Component	IEA	GO_REF:0000037	UniProtKB-KW:KW-1003	10116	20140315	UniProt	-	Automatic
UniProtKB	Q63373	Nrxn1-β	Nrxn1	-	GO:0005886	plasma membrane	Component	IEA	GO_REF:0000039	UniProtKB-SubCell:SL-0039	10116	20140315	UniProt	-	Automatic
UniProtKB	Q63373	Nrxn1-β	Nrxn1	-	GO:0016020	membrane	Component	IEA	GO_REF:0000037	UniProtKB-KW:KW-0472	10116	20140315	UniProt	-	Automatic
UniProtKB	Q63373	Nrxn1-β	Nrxn1	-	GO:0016021	integral component of membrane	Component	IEA	GO_REF:0000037	UniProtKB-KW:KW-0812	10116	20140315	UniProt	-	Automatic
UniProtKB	Q63373	Nrxn1-β	Nrxn1	-	GO:0030054	cell junction	Component	IEA	GO_REF:0000037	UniProtKB-KW:KW-0965	10116	20140315	UniProt	-	Automatic
UniProtKB	Q63373	Nrxn1-β	Nrxn1	-	GO:0045202	synapse	Component	IEA	GO_REF:0000037	UniProtKB-KW:KW-0770	10116	20140315	UniProt	-	Automatic
UniProtKB	Q63373	Nrxn1-β	Nrxn1	-	GO:0045202	synapse	Component	IEA	GO_REF:0000039	UniProtKB-SubCell:SL-0258	10116	20140315	UniProt	-	Automatic
UniProtKB	Q63374	Nrxn2-α	Nrxn2	-	GO:0005575	cellular_component	Component	ND	GO_REF:0000015	-	10116	20091116	RGD	-	Pre-focus
UniProtKB	Q63374	Nrxn2-α	Nrxn2	-	GO:0016020	membrane	Component	IEA	GO_REF:0000037	UniProtKB-KW:KW-0472	10116	20140315	UniProt	-	Automatic
UniProtKB	Q63374	Nrxn2-α	Nrxn2	-	GO:0016020	membrane	Component	IEA	GO_REF:0000039	UniProtKB-SubCell:SL-0162	10116	20140315	UniProt	-	Automatic
UniProtKB	Q63374	Nrxn2-α	Nrxn2	-	GO:0016021	integral component of membrane	Component	IEA	GO_REF:0000037	UniProtKB-KW:KW-0812	10116	20140315	UniProt	-	Automatic
UniProtKB	Q63376	Nrxn2-β	Nrxn2	-	GO:0005575	cellular_component	Component	ND	GO_REF:0000015	-	10116	20091116	RGD	-	Pre-focus
UniProtKB	Q63376	Nrxn2-β	Nrxn2	-	GO:0016020	membrane	Component	IEA	GO_REF:0000037	UniProtKB-KW:KW-0472	10116	20140315	UniProt	-	Automatic
UniProtKB	Q63376	Nrxn2-β	Nrxn2	-	GO:0016020	membrane	Component	IEA	GO_REF:0000039	UniProtKB-SubCell:SL-0162	10116	20140315	UniProt	-	Automatic
UniProtKB	Q63376	Nrxn2-β	Nrxn2	-	GO:0016021	integral component of membrane	Component	IEA	GO_REF:0000037	UniProtKB-KW:KW-0812	10116	20140315	UniProt	-	Automatic
UniProtKB	Q07310	Nrxn3-α	Nrxn3	-	GO:0005576	extracellular region	Component	IEA	GO_REF:0000037	UniProtKB-KW:KW-0964	10116	20140315	UniProt	-	Automatic
UniProtKB	Q07310	Nrxn3-α	Nrxn3	-	GO:0005576	extracellular region	Component	IEA	GO_REF:0000039	UniProtKB-SubCell:SL-0243	10116	20140315	UniProt	-	Automatic
UniProtKB	Q07310	Nrxn3-α	Nrxn3	-	GO:0005886	plasma membrane	Component	IEA	GO_REF:0000037	UniProtKB-KW:KW-1003	10116	20140315	UniProt	-	Automatic
UniProtKB	Q07310	Nrxn3-α	Nrxn3	-	GO:0005886	plasma membrane	Component	IEA	GO_REF:0000039	UniProtKB-SubCell:SL-0039	10116	20140315	UniProt	-	Automatic
UniProtKB	Q07310	Nrxn3-α	Nrxn3	-	GO:0016020	membrane	Component	IEA	GO_REF:0000037	UniProtKB-KW:KW-0472	10116	20140315	UniProt	-	Automatic
UniProtKB	Q07310	Nrxn3-α	Nrxn3	-	GO:0016021	integral component of membrane	Component	IEA	GO_REF:0000037	UniProtKB-KW:KW-0812	10116	20140315	UniProt	-	Automatic
UniProtKB	Q9WV48	Shank1	Shank1	-	GO:0045211	postsynaptic membrane	Component	IDA	PMID:10958799	-	10116	20050911	RGD	-	Pre-focus
UniProtKB	Q9WV48	Shank1	Shank1	-	GO:0005622	intracellular	Component	NAS	PMID:10551867	-	10116	20080626	UniProt	-	Pre-focus
UniProtKB	Q9WV48	Shank1	Shank1	-	GO:0030425	dendrite	Component	NAS	PMID:10551867	-	10116	20080626	UniProt	-	Pre-focus
UniProtKB	Q9WV48	Shank1	Shank1	-	GO:0043197	dendritic spine	Component	IDA	PMID:15496675	-	10116	20110629	BHF-UCL	-	Focus
UniProtKB	Q9WV48	Shank1	Shank1	-	GO:0045202	synapse	Component	IDA	PMID:15496675	-	10116	20110629	BHF-UCL	-	Focus
UniProtKB	Q9WV48	Shank1	Shank1	colocalizes_with	GO:0017146	N-methyl-D-aspartate selective glutamate receptor complex	Component	IDA	PMID:10433269	-	10116	20110713	BHF-UCL	-	Focus
UniProtKB	Q9WV48	Shank1	Shank1	-	GO:0060076	excitatory synapse	Component	ISS	GO_REF:0000024	UniProtKB:D3YZU1	10116	20110818	BHF-UCL	-	Focus
UniProtKB	Q9WV48	Shank1	Shank1	-	GO:0043005	neuron projection	Component	ISS	GO_REF:0000024	UniProtKB:D3YZU1	10116	20120809	BHF-UCL	-	Focus
UniProtKB	Q9WV48	Shank1	Shank1	-	GO:0097481	neuronal postsynaptic density	Component	ISS	GO_REF:0000024	UniProtKB:D3YZU1	10116	20130718	BHF-UCL	-	Focus
UniProtKB	Q9WV48	Shank1	Shank1	-	GO:0005886	plasma membrane	Component	ISS	GO_REF:0000024	UniProtKB:D3YZU1	10116	20131017	BHF-UCL	-	Focus
UniProtKB	Q9WV48	Shank1	Shank1	colocalizes_with	GO:0008328	ionotropic glutamate receptor complex	Component	ISS	GO_REF:0000024	UniProtKB:D3YZU1	10116	20131017	BHF-UCL	-	Focus
UniProtKB	Q9WV48	Shank1	Shank1	-	GO:0005886	plasma membrane	Component	IEA	GO_REF:0000019	Ensembl:ENSMUSP00000103571	10116	20140315	Ensembl	-	Automatic
UniProtKB	Q9WV48	Shank1	Shank1	-	GO:0008328	ionotropic glutamate receptor complex	Component	IEA	GO_REF:0000019	Ensembl:ENSMUSP00000103571	10116	20140315	Ensembl	-	Automatic
UniProtKB	Q9WV48	Shank1	Shank1	-	GO:0016020	membrane	Component	IEA	GO_REF:0000019	Ensembl:ENSP00000293441	10116	20140315	Ensembl	-	Automatic
UniProtKB	Q9WV48	Shank1	Shank1	-	GO:0030425	dendrite	Component	IEA	GO_REF:0000019	Ensembl:ENSMUSP00000103571	10116	20140315	Ensembl	-	Automatic
UniProtKB	Q9WV48	Shank1	Shank1	-	GO:0043005	neuron projection	Component	IEA	GO_REF:0000019	Ensembl:ENSMUSP00000103571	10116	20140315	Ensembl	-	Automatic
UniProtKB	Q9WV48	Shank1	Shank1	-	GO:0043197	dendritic spine	Component	IEA	GO_REF:0000019	Ensembl:ENSMUSP00000103571	10116	20140315	Ensembl	-	Automatic
UniProtKB	Q9WV48	Shank1	Shank1	-	GO:0045211	postsynaptic membrane	Component	IEA	GO_REF:0000019	Ensembl:ENSMUSP00000103571	10116	20140315	Ensembl	-	Automatic
UniProtKB	Q9WV48	Shank1	Shank1	-	GO:0060076	excitatory synapse	Component	IEA	GO_REF:0000019	Ensembl:ENSMUSP00000103571	10116	20140315	Ensembl	-	Automatic
UniProtKB	Q9WV48	Shank1	Shank1	-	GO:0097481	neuronal postsynaptic density	Component	IEA	GO_REF:0000019	Ensembl:ENSMUSP00000103571	10116	20140315	Ensembl	-	Automatic
UniProtKB	Q9WV48	Shank1	Shank1	-	GO:0005737	cytoplasm	Component	IEA	GO_REF:0000037	UniProtKB-KW:KW-0963	10116	20140315	UniProt	-	Automatic
UniProtKB	Q9WV48	Shank1	Shank1	-	GO:0005737	cytoplasm	Component	IEA	GO_REF:0000039	UniProtKB-SubCell:SL-0086	10116	20140315	UniProt	-	Automatic
UniProtKB	Q9WV48	Shank1	Shank1	-	GO:0005886	plasma membrane	Component	IEA	GO_REF:0000037	UniProtKB-KW:KW-1003	10116	20140315	UniProt	-	Automatic
UniProtKB	Q9WV48	Shank1	Shank1	-	GO:0014069	postsynaptic density	Component	IEA	GO_REF:0000039	UniProtKB-SubCell:SL-0297	10116	20140315	UniProt	-	Automatic
UniProtKB	Q9WV48	Shank1	Shank1	-	GO:0016020	membrane	Component	IEA	GO_REF:0000037	UniProtKB-KW:KW-0472	10116	20140315	UniProt	-	Automatic
UniProtKB	Q9WV48	Shank1	Shank1	-	GO:0030054	cell junction	Component	IEA	GO_REF:0000037	UniProtKB-KW:KW-0965	10116	20140315	UniProt	-	Automatic
UniProtKB	Q9WV48	Shank1	Shank1	-	GO:0045202	synapse	Component	IEA	GO_REF:0000037	UniProtKB-KW:KW-0770	10116	20140315	UniProt	-	Automatic
UniProtKB	Q9WV48	Shank1	Shank1	-	GO:0045202	synapse	Component	IEA	GO_REF:0000039	UniProtKB-SubCell:SL-0258	10116	20140315	UniProt	-	Automatic
UniProtKB	Q9WV48	Shank1	Shank1	-	GO:0045211	postsynaptic membrane	Component	IEA	GO_REF:0000037	UniProtKB-KW:KW-0628	10116	20140315	UniProt	-	Automatic
UniProtKB	Q9QX74	Shank2	Shank2	-	GO:0030426	growth cone	Component	IDA	PMID:10958799	-	10116	20051108	RGD	-	Pre-focus
UniProtKB	Q9QX74	Shank2	Shank2	-	GO:0014069	postsynaptic density	Component	IDA	PMID:15014124	-	10116	20070213	RGD	-	Pre-focus
UniProtKB	Q9QX74	Shank2	Shank2	-	GO:0014069	postsynaptic density	Component	IDA	PMID:16439662	-	10116	20070213	RGD	-	Pre-focus
UniProtKB	Q9QX74	Shank2	Shank2	-	GO:0060170	ciliary membrane	Component	IDA	PMID:18596612	-	10116	20120326	BHF-UCL	-	Focus
UniProtKB	Q9QX74	Shank2	Shank2	-	GO:0043005	neuron projection	Component	ISS	GO_REF:0000024	UniProtKB:Q80Z38	10116	20120810	BHF-UCL	-	Focus
UniProtKB	Q9QX74	Shank2	Shank2	-	GO:0001750	photoreceptor outer segment	Component	ISS	GO_REF:0000024	UniProtKB:Q80Z38	10116	20131017	BHF-UCL	-	Focus
UniProtKB	Q9QX74	Shank2	Shank2	-	GO:0001917	photoreceptor inner segment	Component	ISS	GO_REF:0000024	UniProtKB:Q80Z38	10116	20131017	BHF-UCL	-	Focus
UniProtKB	Q9QX74	Shank2	Shank2	-	GO:0005886	plasma membrane	Component	ISS	GO_REF:0000024	UniProtKB:Q80Z38	10116	20131017	BHF-UCL	-	Focus
UniProtKB	Q9QX74	Shank2	Shank2	-	GO:0043197	dendritic spine	Component	ISS	GO_REF:0000024	UniProtKB:Q80Z38	10116	20131017	BHF-UCL	-	Focus
UniProtKB	Q9QX74	Shank2	Shank2	colocalizes_with	GO:0005883	neurofilament	Component	ISS	GO_REF:0000024	UniProtKB:Q80Z38	10116	20131017	BHF-UCL	-	Focus
UniProtKB	Q9QX74	Shank2	Shank2	colocalizes_with	GO:0008328	ionotropic glutamate receptor complex	Component	ISS	GO_REF:0000024	UniProtKB:Q80Z38	10116	20131017	BHF-UCL	-	Focus
UniProtKB	Q9QX74	Shank2	Shank2	colocalizes_with	GO:0045211	postsynaptic membrane	Component	ISS	GO_REF:0000024	UniProtKB:Q80Z38	10116	20131017	BHF-UCL	-	Focus
UniProtKB	Q9QX74	Shank2	Shank2	-	GO:0043025	neuronal cell body	Component	IDA	PMID:10958799	-	10116	20110216	RGD	-	Other
UniProtKB	Q9QX74	Shank2	Shank2	-	GO:0031526	brush border membrane	Component	IDA	PMID:15917299	-	10116	20130508	RGD	-	Other
UniProtKB	Q9QX74	Shank2	Shank2	-	GO:0016324	apical plasma membrane	Component	IDA	PMID:17244609	-	10116	20131011	UniProt	-	Other
UniProtKB	Q9QX74	Shank2	Shank2	-	GO:0005737	cytoplasm	Component	IEA	GO_REF:0000037	UniProtKB-KW:KW-0963	10116	20140315	UniProt	-	Automatic
UniProtKB	Q9QX74	Shank2	Shank2	-	GO:0005737	cytoplasm	Component	IEA	GO_REF:0000039	UniProtKB-SubCell:SL-0086	10116	20140315	UniProt	-	Automatic
UniProtKB	Q9QX74	Shank2	Shank2	-	GO:0005886	plasma membrane	Component	IEA	GO_REF:0000037	UniProtKB-KW:KW-1003	10116	20140315	UniProt	-	Automatic
UniProtKB	Q9QX74	Shank2	Shank2	-	GO:0014069	postsynaptic density	Component	IEA	GO_REF:0000039	UniProtKB-SubCell:SL-0297	10116	20140315	UniProt	-	Automatic
UniProtKB	Q9QX74	Shank2	Shank2	-	GO:0016020	membrane	Component	IEA	GO_REF:0000037	UniProtKB-KW:KW-0472	10116	20140315	UniProt	-	Automatic
UniProtKB	Q9QX74	Shank2	Shank2	-	GO:0016324	apical plasma membrane	Component	IEA	GO_REF:0000039	UniProtKB-SubCell:SL-0015	10116	20140315	UniProt	-	Automatic
UniProtKB	Q9QX74	Shank2	Shank2	-	GO:0030054	cell junction	Component	IEA	GO_REF:0000037	UniProtKB-KW:KW-0965	10116	20140315	UniProt	-	Automatic
UniProtKB	Q9QX74	Shank2	Shank2	-	GO:0030426	growth cone	Component	IEA	GO_REF:0000039	UniProtKB-SubCell:SL-0288	10116	20140315	UniProt	-	Automatic
UniProtKB	Q9QX74	Shank2	Shank2	-	GO:0042995	cell projection	Component	IEA	GO_REF:0000037	UniProtKB-KW:KW-0966	10116	20140315	UniProt	-	Automatic
UniProtKB	Q9QX74	Shank2	Shank2	-	GO:0043197	dendritic spine	Component	IEA	GO_REF:0000039	UniProtKB-SubCell:SL-0284	10116	20140315	UniProt	-	Automatic
UniProtKB	Q9QX74	Shank2	Shank2	-	GO:0045202	synapse	Component	IEA	GO_REF:0000037	UniProtKB-KW:KW-0770	10116	20140315	UniProt	-	Automatic
UniProtKB	Q9QX74	Shank2	Shank2	-	GO:0045202	synapse	Component	IEA	GO_REF:0000039	UniProtKB-SubCell:SL-0258	10116	20140315	UniProt	-	Automatic
UniProtKB	Q9QX74	Shank2	Shank2	-	GO:0045211	postsynaptic membrane	Component	IEA	GO_REF:0000037	UniProtKB-KW:KW-0628	10116	20140315	UniProt	-	Automatic
UniProtKB	Q9JLU4	Shank3	Shank3	-	GO:0045202	synapse	Component	IDA	PMID:11509555	-	10116	20051108	RGD	-	Pre-focus
UniProtKB	Q9JLU4	Shank3	Shank3	-	GO:0014069	postsynaptic density	Component	IDA	PMID:15014124	-	10116	20070213	RGD	-	Pre-focus
UniProtKB	Q9JLU4	Shank3	Shank3	-	GO:0014069	postsynaptic density	Component	IDA	PMID:16439662	-	10116	20070213	RGD	-	Pre-focus
UniProtKB	Q9JLU4	Shank3	Shank3	-	GO:0005886	plasma membrane	Component	ISS	GO_REF:0000024	UniProtKB:Q4ACU6	10116	20110818	BHF-UCL	-	Focus
UniProtKB	Q9JLU4	Shank3	Shank3	-	GO:0044309	neuron spine	Component	ISS	GO_REF:0000024	UniProtKB:Q4ACU6	10116	20110818	BHF-UCL	-	Focus
UniProtKB	Q9JLU4	Shank3	Shank3	-	GO:0060170	ciliary membrane	Component	IDA	PMID:18596612	-	10116	20120326	BHF-UCL	-	Focus
UniProtKB	Q9JLU4	Shank3	Shank3	-	GO:0043005	neuron projection	Component	ISS	GO_REF:0000024	UniProtKB:Q4ACU6	10116	20120702	BHF-UCL	-	Focus
UniProtKB	Q9JLU4	Shank3	Shank3	-	GO:0097481	neuronal postsynaptic density	Component	IDA	PMID:10433269	-	10116	20130718	BHF-UCL	-	Focus
UniProtKB	Q9JLU4	Shank3	Shank3	-	GO:0005886	plasma membrane	Component	IEA	GO_REF:0000019	Ensembl:ENSMUSP00000048062	10116	20140315	Ensembl	-	Automatic
UniProtKB	Q9JLU4	Shank3	Shank3	-	GO:0043005	neuron projection	Component	IEA	GO_REF:0000019	Ensembl:ENSMUSP00000048062	10116	20140315	Ensembl	-	Automatic
UniProtKB	Q9JLU4	Shank3	Shank3	-	GO:0044309	neuron spine	Component	IEA	GO_REF:0000019	Ensembl:ENSMUSP00000048062	10116	20140315	Ensembl	-	Automatic
UniProtKB	Q9JLU4	Shank3	Shank3	-	GO:0014069	postsynaptic density	Component	IDA	PMID:16522626	-	10116	20100407	UniProt	-	Other
UniProtKB	Q9JLU4	Shank3	Shank3	-	GO:0005737	cytoplasm	Component	IEA	GO_REF:0000037	UniProtKB-KW:KW-0963	10116	20140315	UniProt	-	Automatic
UniProtKB	Q9JLU4	Shank3	Shank3	-	GO:0005737	cytoplasm	Component	IEA	GO_REF:0000039	UniProtKB-SubCell:SL-0086	10116	20140315	UniProt	-	Automatic
UniProtKB	Q9JLU4	Shank3	Shank3	-	GO:0005886	plasma membrane	Component	IEA	GO_REF:0000037	UniProtKB-KW:KW-1003	10116	20140315	UniProt	-	Automatic
UniProtKB	Q9JLU4	Shank3	Shank3	-	GO:0014069	postsynaptic density	Component	IEA	GO_REF:0000039	UniProtKB-SubCell:SL-0297	10116	20140315	UniProt	-	Automatic
UniProtKB	Q9JLU4	Shank3	Shank3	-	GO:0016020	membrane	Component	IEA	GO_REF:0000037	UniProtKB-KW:KW-0472	10116	20140315	UniProt	-	Automatic
UniProtKB	Q9JLU4	Shank3	Shank3	-	GO:0030054	cell junction	Component	IEA	GO_REF:0000037	UniProtKB-KW:KW-0965	10116	20140315	UniProt	-	Automatic
UniProtKB	Q9JLU4	Shank3	Shank3	-	GO:0042995	cell projection	Component	IEA	GO_REF:0000037	UniProtKB-KW:KW-0966	10116	20140315	UniProt	-	Automatic
UniProtKB	Q9JLU4	Shank3	Shank3	-	GO:0043197	dendritic spine	Component	IEA	GO_REF:0000039	UniProtKB-SubCell:SL-0284	10116	20140315	UniProt	-	Automatic
UniProtKB	Q9JLU4	Shank3	Shank3	-	GO:0045202	synapse	Component	IEA	GO_REF:0000037	UniProtKB-KW:KW-0770	10116	20140315	UniProt	-	Automatic
UniProtKB	Q9JLU4	Shank3	Shank3	-	GO:0045211	postsynaptic membrane	Component	IEA	GO_REF:0000037	UniProtKB-KW:KW-0628	10116	20140315	UniProt	-	Automatic
