# Supplementary material for: Using Gene Ontology to describe the role of the neurexin-neuroligin-SHANK complex in human, mouse and rat and its relevance to autism
Source: BMC Bioinformatics. 2015 Jun 6;16(1):186. doi: 10.1186/s12859-015-0622-0 (PMC4458007; doi:10.1186/s12859-015-0622-0)
Supplement: Additional file 5: Table S4. — Biological process GO annotations associated with the NRXN, NLGN, SHANK and DLG4 human, mouse and rat protein families. The ‘direct’ GO term annotations are the GO terms that have been associated with the protein record. These direct GO terms have been grouped into broader biological process ‘grouping’ parent GO terms, or categories. Due to the structure of the ontology there are some direct GO terms that are child terms of more than one of these broader GO grouping parent terms. In these instances the annotation is then represented more than once in the dataset. Downloaded using the QuickGO browser, filtering on the 47 protein IDs (see Additional file 2) and the GO ID GO:0008150, 28 March 2014. An additional column is provided entitled Pre-focus/Focus/Other/Automatic: Pre-focus annotations are those generated before the start of this autism-focused annotation project; Focus annotations are those generated by this autism-focused annotation project; Other annotations are those generated by other databases after the start of this autism-focused annotation project (e.g. MGI, RGD, UniProt); Automatic annotations are those generated by a variety of automatic scripts based on orthology (Ensembl), protein domain structure (InterPro) or UniProt Keyword mapping files (UniProt). [file 12859_2015_622_MOESM5_ESM.xls]

## Sheet: SupplementalTableS4_BPannotatio
DB	ID	Symbol (with isoform)	Symbol	Qualifier	GO Grouping ID	GO Grouping Name	Aspect	Direct GO ID	Direct GO Name	Evidence	Reference	With	Taxon	Date	Source	Splice	Pre-focus/Focus/Other/Automatic
UniProtKB	P78357	CNTNAP1	CNTNAP1	-	GO:0007154	cell communication	Process	GO:0007165	signal transduction	TAS	PMID:9118959	-	9606	20030904	PINC	-	Pre-focus
UniProtKB	P78357	CNTNAP1	CNTNAP1	-	GO:0008104	protein localization	Process	GO:0002175	protein localization to paranode region of axon	ISS	GO_REF:0000024	UniProtKB:O54991	9606	20110818	BHF-UCL	-	Focus
UniProtKB	P78357	CNTNAP1	CNTNAP1	-	GO:0007010	cytoskeleton organization	Process	GO:0007010	cytoskeleton organization	ISS	GO_REF:0000024	UniProtKB:O54991	9606	20110818	BHF-UCL	-	Focus
UniProtKB	P78357	CNTNAP1	CNTNAP1	-	GO:0007399	nervous system development	Process	GO:0030913	paranodal junction assembly	ISS	GO_REF:0000024	UniProtKB:O54991	9606	20110818	BHF-UCL	-	Focus
UniProtKB	P78357	CNTNAP1	CNTNAP1	-	GO:0045216	cell-cell junction organization	Process	GO:0030913	paranodal junction assembly	ISS	GO_REF:0000024	UniProtKB:O54991	9606	20110818	BHF-UCL	-	Focus
UniProtKB	P78357	CNTNAP1	CNTNAP1	-	GO:0031175	neuron projection development	Process	GO:0048812	neuron projection morphogenesis	ISS	GO_REF:0000024	UniProtKB:O54991	9606	20110818	BHF-UCL	-	Focus
UniProtKB	P78357	CNTNAP1	CNTNAP1	-	GO:0007154	cell communication	Process	GO:0019227	neuronal action potential propagation	ISS	GO_REF:0000024	UniProtKB:O54991	9606	20131209	BHF-UCL	-	Focus
UniProtKB	P78357	CNTNAP1	CNTNAP1	-	GO:0050877	neurological system process	Process	GO:0019227	neuronal action potential propagation	ISS	GO_REF:0000024	UniProtKB:O54991	9606	20131209	BHF-UCL	-	Focus
UniProtKB	P78357	CNTNAP1	CNTNAP1	-	GO:0008104	protein localization	Process	GO:0002175	protein localization to paranode region of axon	IEA	GO_REF:0000019	Ensembl:ENSMUSP00000099398	9606	20140315	Ensembl	-	Automatic
UniProtKB	P78357	CNTNAP1	CNTNAP1	-	GO:0007010	cytoskeleton organization	Process	GO:0007010	cytoskeleton organization	IEA	GO_REF:0000019	Ensembl:ENSMUSP00000099398	9606	20140315	Ensembl	-	Automatic
UniProtKB	P78357	CNTNAP1	CNTNAP1	-	GO:0007399	nervous system development	Process	GO:0030913	paranodal junction assembly	IEA	GO_REF:0000019	Ensembl:ENSMUSP00000099398	9606	20140315	Ensembl	-	Automatic
UniProtKB	P78357	CNTNAP1	CNTNAP1	-	GO:0045216	cell-cell junction organization	Process	GO:0030913	paranodal junction assembly	IEA	GO_REF:0000019	Ensembl:ENSMUSP00000099398	9606	20140315	Ensembl	-	Automatic
UniProtKB	P78357	CNTNAP1	CNTNAP1	-	GO:0031175	neuron projection development	Process	GO:0031175	neuron projection development	IEA	GO_REF:0000019	Ensembl:ENSMUSP00000099398	9606	20140315	Ensembl	-	Automatic
UniProtKB	P78357	CNTNAP1	CNTNAP1	-	GO:0031175	neuron projection development	Process	GO:0048812	neuron projection morphogenesis	IEA	GO_REF:0000019	Ensembl:ENSMUSP00000099398	9606	20140315	Ensembl	-	Automatic
UniProtKB	P78357	CNTNAP1	CNTNAP1	-	GO:0050905	neuromuscular process	Process	GO:0050884	neuromuscular process controlling posture	IEA	GO_REF:0000019	Ensembl:ENSMUSP00000099398	9606	20140315	Ensembl	-	Automatic
UniProtKB	P78357	CNTNAP1	CNTNAP1	-	GO:0050905	neuromuscular process	Process	GO:0050885	neuromuscular process controlling balance	IEA	GO_REF:0000019	Ensembl:ENSMUSP00000099398	9606	20140315	Ensembl	-	Automatic
UniProtKB	P78357	CNTNAP1	CNTNAP1	-	GO:0007155	cell adhesion	Process	GO:0007155	cell adhesion	IEA	GO_REF:0000002	InterPro:IPR000421	9606	20140315	InterPro	-	Automatic
UniProtKB	P78357	CNTNAP1	CNTNAP1	-	GO:0007155	cell adhesion	Process	GO:0007155	cell adhesion	IEA	GO_REF:0000037	UniProtKB-KW:KW-0130	9606	20140315	UniProt	-	Automatic
UniProtKB	P78357	CNTNAP1	CNTNAP1	-	GO:0009966	regulation of signal transduction	Process	GO:0009967	positive regulation of signal transduction	TAS	PMID:9118959	-	9606	20140315	GOC	-	Other
UniProtKB	P78357	CNTNAP1	CNTNAP1	-	GO:0009605	response to external stimulus	Process	GO:0007411	axon guidance	TAS	Reactome:REACT_18266	-	9606	20130528	Reactome	-	Other
UniProtKB	P78357	CNTNAP1	CNTNAP1	-	GO:0031175	neuron projection development	Process	GO:0007411	axon guidance	TAS	Reactome:REACT_18266	-	9606	20130528	Reactome	-	Other
UniProtKB	Q9UHC6	CNTNAP2	CNTNAP2	-	GO:0022008	neurogenesis	Process	GO:0008038	neuron recognition	NAS	PMID:10624965	-	9606	20020114	UniProt	-	Pre-focus
UniProtKB	Q9UHC6	CNTNAP2	CNTNAP2	-	GO:0007154	cell communication	Process	GO:0019226	transmission of nerve impulse	NAS	PMID:11352571	-	9606	20020114	UniProt	-	Pre-focus
UniProtKB	Q9UHC6	CNTNAP2	CNTNAP2	-	GO:0050877	neurological system process	Process	GO:0019226	transmission of nerve impulse	NAS	PMID:11352571	-	9606	20020114	UniProt	-	Pre-focus
UniProtKB	Q9UHC6	CNTNAP2	CNTNAP2	-	GO:0007420	brain development	Process	GO:0021761	limbic system development	IEP	PMID:18179895	-	9606	20091030	BHF-UCL	-	Focus
UniProtKB	Q9UHC6	CNTNAP2	CNTNAP2	-	GO:0007420	brain development	Process	GO:0021756	striatum development	IEP	PMID:18179893	-	9606	20091111	BHF-UCL	-	Focus
UniProtKB	Q9UHC6	CNTNAP2	CNTNAP2	-	GO:0007420	brain development	Process	GO:0021794	thalamus development	IEP	PMID:18179893	-	9606	20091111	BHF-UCL	-	Focus
UniProtKB	Q9UHC6	CNTNAP2	CNTNAP2	-	GO:0007420	brain development	Process	GO:0021987	cerebral cortex development	IEP	PMID:18179893	-	9606	20091111	BHF-UCL	-	Focus
UniProtKB	Q9UHC6	CNTNAP2	CNTNAP2	-	GO:0007420	brain development	Process	GO:0007420	brain development	TAS	PMID:10624965	-	9606	20091117	BHF-UCL	-	Focus
UniProtKB	Q9UHC6	CNTNAP2	CNTNAP2	-	GO:0022008	neurogenesis	Process	GO:0045163	clustering of voltage-gated potassium channels	ISS	GO_REF:0000024	UniProtKB:Q9CPW0	9606	20091117	BHF-UCL	-	Focus
UniProtKB	Q9UHC6	CNTNAP2	CNTNAP2	-	GO:0007420	brain development	Process	GO:0071109	superior temporal gyrus development	IEP	PMID:18179893	-	9606	20091117	BHF-UCL	-	Focus
UniProtKB	Q9UHC6	CNTNAP2	CNTNAP2	-	GO:0007420	brain development	Process	GO:0021987	cerebral cortex development	IEP	PMID:18987363	-	9606	20091124	BHF-UCL	-	Focus
UniProtKB	Q9UHC6	CNTNAP2	CNTNAP2	-	GO:0007610	behavior	Process	GO:0071625	vocalization behavior	IMP	PMID:19896112	-	9606	20110725	BHF-UCL	-	Focus
UniProtKB	Q9UHC6	CNTNAP2	CNTNAP2	-	GO:0007610	behavior	Process	GO:0042297	vocal learning	IMP	PMID:19896112	-	9606	20130927	BHF-UCL	-	Focus
UniProtKB	Q9UHC6	CNTNAP2	CNTNAP2	-	GO:0050877	neurological system process	Process	GO:0007612	learning	IMP	PMID:19896112	-	9606	20130927	BHF-UCL	-	Focus
UniProtKB	Q9UHC6	CNTNAP2	CNTNAP2	-	GO:0007610	behavior	Process	GO:0035176	social behavior	IMP	PMID:19896112	-	9606	20130927	BHF-UCL	-	Focus
UniProtKB	Q9UHC6	CNTNAP2	CNTNAP2	-	GO:0031175	neuron projection development	Process	GO:0031175	neuron projection development	ISS	GO_REF:0000024	UniProtKB:Q9CPW0	9606	20131017	BHF-UCL	-	Focus
UniProtKB	Q9UHC6	CNTNAP2	CNTNAP2	-	GO:0008104	protein localization	Process	GO:0071205	protein localization to juxtaparanode region of axon	ISS	GO_REF:0000024	UniProtKB:Q9CPW0	9606	20131017	BHF-UCL	-	Focus
UniProtKB	Q9UHC6	CNTNAP2	CNTNAP2	-	GO:0007610	behavior	Process	GO:0007612	learning	IMP	PMID:18179893	-	9606	20131107	BHF-UCL	-	Focus
UniProtKB	Q9UHC6	CNTNAP2	CNTNAP2	-	GO:0050877	neurological system process	Process	GO:0007612	learning	IMP	PMID:18179893	-	9606	20131107	BHF-UCL	-	Focus
UniProtKB	Q9UHC6	CNTNAP2	CNTNAP2	-	GO:0007610	behavior	Process	GO:0035176	social behavior	IMP	PMID:18179893	-	9606	20131107	BHF-UCL	-	Focus
UniProtKB	Q9UHC6	CNTNAP2	CNTNAP2	-	GO:0007610	behavior	Process	GO:0071625	vocalization behavior	IMP	PMID:18179893	-	9606	20131107	BHF-UCL	-	Focus
UniProtKB	Q9UHC6	CNTNAP2	CNTNAP2	-	GO:0007610	behavior	Process	GO:0030534	adult behavior	IMP	PMID:18179893	-	9606	20131120	BHF-UCL	-	Focus
UniProtKB	Q9UHC6	CNTNAP2	CNTNAP2	-	GO:0031175	neuron projection development	Process	GO:0031175	neuron projection development	IEA	GO_REF:0000019	Ensembl:ENSMUSP00000110288	9606	20140315	Ensembl	-	Automatic
UniProtKB	Q9UHC6	CNTNAP2	CNTNAP2	-	GO:0008104	protein localization	Process	GO:0071205	protein localization to juxtaparanode region of axon	IEA	GO_REF:0000019	Ensembl:ENSMUSP00000110288	9606	20140315	Ensembl	-	Automatic
UniProtKB	Q9UHC6	CNTNAP2	CNTNAP2	-	GO:0007155	cell adhesion	Process	GO:0007155	cell adhesion	IEA	GO_REF:0000002	InterPro:IPR000421	9606	20140315	InterPro	-	Automatic
UniProtKB	Q9UHC6	CNTNAP2	CNTNAP2	-	GO:0007155	cell adhesion	Process	GO:0007155	cell adhesion	IEA	GO_REF:0000037	UniProtKB-KW:KW-0130	9606	20140315	UniProt	-	Automatic
UniProtKB	P78352	DLG4	DLG4	-	GO:0007154	cell communication	Process	GO:0007165	signal transduction	TAS	PMID:10364559	-	9606	20030904	PINC	-	Pre-focus
UniProtKB	P78352	DLG4	DLG4	-	GO:0007154	cell communication	Process	GO:0007268	synaptic transmission	TAS	PMID:9853749	-	9606	20030904	PINC	-	Pre-focus
UniProtKB	P78352	DLG4	DLG4	-	GO:0007399	nervous system development	Process	GO:0007399	nervous system development	TAS	PMID:9286702	-	9606	20030904	PINC	-	Pre-focus
UniProtKB	P78352	DLG4	DLG4	-	GO:0007610	behavior	Process	GO:0007612	learning	TAS	PMID:9853749	-	9606	20030904	PINC	-	Pre-focus
UniProtKB	P78352	DLG4	DLG4	-	GO:0050877	neurological system process	Process	GO:0007612	learning	TAS	PMID:9853749	-	9606	20030904	PINC	-	Pre-focus
UniProtKB	P78352	DLG4	DLG4	-	GO:0008104	protein localization	Process	GO:0035418	protein localization to synapse	IDA	PMID:15496675	-	9606	20110629	BHF-UCL	-	Focus
UniProtKB	P78352	DLG4	DLG4	-	GO:0006461	protein complex assembly	Process	GO:0006461	protein complex assembly	IDA	PMID:15496675	-	9606	20110718	BHF-UCL	-	Focus
UniProtKB	P78352	DLG4	DLG4	-	GO:0008104	protein localization	Process	GO:0045184	establishment of protein localization	IDA	PMID:15496675	-	9606	20110718	BHF-UCL	-	Focus
UniProtKB	P78352	DLG4	DLG4	-	GO:0072578	neurotransmitter-gated ion channel clustering	Process	GO:0097113	alpha-amino-3-hydroxy-5-methyl-4-isoxazole propionate selective glutamate receptor clustering	TAS	PMID:19914352	-	9606	20110811	BHF-UCL	-	Focus
UniProtKB	P78352	DLG4	DLG4	-	GO:0031175	neuron projection development	Process	GO:0060997	dendritic spine morphogenesis	ISS	GO_REF:0000024	UniProtKB:Q62108	9606	20110818	BHF-UCL	-	Focus
UniProtKB	P78352	DLG4	DLG4	-	GO:0072578	neurotransmitter-gated ion channel clustering	Process	GO:0097113	alpha-amino-3-hydroxy-5-methyl-4-isoxazole propionate selective glutamate receptor clustering	ISS	GO_REF:0000024	UniProtKB:P31016	9606	20110818	BHF-UCL	-	Focus
UniProtKB	P78352	DLG4	DLG4	-	GO:0008104	protein localization	Process	GO:0097120	receptor localization to synapse	ISS	GO_REF:0000024	UniProtKB:P31016	9606	20110818	BHF-UCL	-	Focus
UniProtKB	P78352	DLG4	DLG4	-	GO:0050804	regulation of synaptic transmission	Process	GO:0050806	positive regulation of synaptic transmission	ISS	GO_REF:0000024	UniProtKB:P31016	9606	20120314	BHF-UCL	-	Focus
UniProtKB	P78352	DLG4	DLG4	-	GO:1900449	regulation of glutamate receptor signaling pathway	Process	GO:2000310	regulation of N-methyl-D-aspartate selective glutamate receptor activity	ISS	GO_REF:0000024	UniProtKB:P31016	9606	20120314	BHF-UCL	-	Focus
UniProtKB	P78352	DLG4	DLG4	-	GO:0007154	cell communication	Process	GO:2000463	positive regulation of excitatory postsynaptic membrane potential	ISS	GO_REF:0000024	UniProtKB:P31016	9606	20120314	BHF-UCL	-	Focus
UniProtKB	P78352	DLG4	DLG4	-	GO:0060627	regulation of vesicle-mediated transport	Process	GO:0002091	negative regulation of receptor internalization	ISS	GO_REF:0000024	UniProtKB:P31016	9606	20131017	BHF-UCL	-	Focus
UniProtKB	P78352	DLG4	DLG4	-	GO:0006874	cellular calcium ion homeostasis	Process	GO:0007204	positive regulation of cytosolic calcium ion concentration	ISS	GO_REF:0000024	UniProtKB:P31016	9606	20131017	BHF-UCL	-	Focus
UniProtKB	P78352	DLG4	DLG4	-	GO:0007154	cell communication	Process	GO:0016188	synaptic vesicle maturation	ISS	GO_REF:0000024	UniProtKB:Q62108	9606	20131017	BHF-UCL	-	Focus
UniProtKB	P78352	DLG4	DLG4	-	GO:0016192	vesicle-mediated transport	Process	GO:0016188	synaptic vesicle maturation	ISS	GO_REF:0000024	UniProtKB:Q62108	9606	20131017	BHF-UCL	-	Focus
UniProtKB	P78352	DLG4	DLG4	-	GO:0097479	synaptic vesicle localization	Process	GO:0016188	synaptic vesicle maturation	ISS	GO_REF:0000024	UniProtKB:Q62108	9606	20131017	BHF-UCL	-	Focus
UniProtKB	P78352	DLG4	DLG4	-	GO:0048167	regulation of synaptic plasticity	Process	GO:0048169	regulation of long-term neuronal synaptic plasticity	ISS	GO_REF:0000024	UniProtKB:Q62108	9606	20131017	BHF-UCL	-	Focus
UniProtKB	P78352	DLG4	DLG4	-	GO:0031175	neuron projection development	Process	GO:0060997	dendritic spine morphogenesis	ISS	GO_REF:0000024	UniProtKB:P31016	9606	20131017	BHF-UCL	-	Focus
UniProtKB	P78352	DLG4	DLG4	-	GO:0060627	regulation of vesicle-mediated transport	Process	GO:0002091	negative regulation of receptor internalization	IEA	GO_REF:0000019	Ensembl:ENSRNOP00000059045	9606	20140315	Ensembl	-	Automatic
UniProtKB	P78352	DLG4	DLG4	-	GO:0006874	cellular calcium ion homeostasis	Process	GO:0007204	positive regulation of cytosolic calcium ion concentration	IEA	GO_REF:0000019	Ensembl:ENSRNOP00000059045	9606	20140315	Ensembl	-	Automatic
UniProtKB	P78352	DLG4	DLG4	-	GO:0007154	cell communication	Process	GO:0016188	synaptic vesicle maturation	IEA	GO_REF:0000019	Ensembl:ENSMUSP00000018700	9606	20140315	Ensembl	-	Automatic
UniProtKB	P78352	DLG4	DLG4	-	GO:0016192	vesicle-mediated transport	Process	GO:0016188	synaptic vesicle maturation	IEA	GO_REF:0000019	Ensembl:ENSMUSP00000018700	9606	20140315	Ensembl	-	Automatic
UniProtKB	P78352	DLG4	DLG4	-	GO:0097479	synaptic vesicle localization	Process	GO:0016188	synaptic vesicle maturation	IEA	GO_REF:0000019	Ensembl:ENSMUSP00000018700	9606	20140315	Ensembl	-	Automatic
UniProtKB	P78352	DLG4	DLG4	-	GO:0007610	behavior	Process	GO:0035176	social behavior	IEA	GO_REF:0000019	Ensembl:ENSMUSP00000018700	9606	20140315	Ensembl	-	Automatic
UniProtKB	P78352	DLG4	DLG4	-	GO:0008104	protein localization	Process	GO:0035418	protein localization to synapse	IEA	GO_REF:0000019	Ensembl:ENSRNOP00000059045	9606	20140315	Ensembl	-	Automatic
UniProtKB	P78352	DLG4	DLG4	-	GO:0007610	behavior	Process	GO:0035641	locomotory exploration behavior	IEA	GO_REF:0000019	Ensembl:ENSMUSP00000018700	9606	20140315	Ensembl	-	Automatic
UniProtKB	P78352	DLG4	DLG4	-	GO:0048167	regulation of synaptic plasticity	Process	GO:0048169	regulation of long-term neuronal synaptic plasticity	IEA	GO_REF:0000019	Ensembl:ENSMUSP00000018700	9606	20140315	Ensembl	-	Automatic
UniProtKB	P78352	DLG4	DLG4	-	GO:0050804	regulation of synaptic transmission	Process	GO:0050806	positive regulation of synaptic transmission	IEA	GO_REF:0000019	Ensembl:ENSRNOP00000059045	9606	20140315	Ensembl	-	Automatic
UniProtKB	P78352	DLG4	DLG4	-	GO:0050905	neuromuscular process	Process	GO:0050885	neuromuscular process controlling balance	IEA	GO_REF:0000019	Ensembl:ENSMUSP00000018700	9606	20140315	Ensembl	-	Automatic
UniProtKB	P78352	DLG4	DLG4	-	GO:0031175	neuron projection development	Process	GO:0060997	dendritic spine morphogenesis	IEA	GO_REF:0000019	Ensembl:ENSMUSP00000018700	9606	20140315	Ensembl	-	Automatic
UniProtKB	P78352	DLG4	DLG4	-	GO:0031175	neuron projection development	Process	GO:0060997	dendritic spine morphogenesis	IEA	GO_REF:0000019	Ensembl:ENSRNOP00000059045	9606	20140315	Ensembl	-	Automatic
UniProtKB	P78352	DLG4	DLG4	-	GO:0007610	behavior	Process	GO:0071625	vocalization behavior	IEA	GO_REF:0000019	Ensembl:ENSMUSP00000018700	9606	20140315	Ensembl	-	Automatic
UniProtKB	P78352	DLG4	DLG4	-	GO:0072578	neurotransmitter-gated ion channel clustering	Process	GO:0097113	alpha-amino-3-hydroxy-5-methyl-4-isoxazole propionate selective glutamate receptor clustering	IEA	GO_REF:0000019	Ensembl:ENSRNOP00000059045	9606	20140315	Ensembl	-	Automatic
UniProtKB	P78352	DLG4	DLG4	-	GO:0008104	protein localization	Process	GO:0097120	receptor localization to synapse	IEA	GO_REF:0000019	Ensembl:ENSRNOP00000059045	9606	20140315	Ensembl	-	Automatic
UniProtKB	P78352	DLG4	DLG4	-	GO:1900449	regulation of glutamate receptor signaling pathway	Process	GO:2000310	regulation of N-methyl-D-aspartate selective glutamate receptor activity	IEA	GO_REF:0000019	Ensembl:ENSRNOP00000059045	9606	20140315	Ensembl	-	Automatic
UniProtKB	P78352	DLG4	DLG4	-	GO:0007154	cell communication	Process	GO:2000463	positive regulation of excitatory postsynaptic membrane potential	IEA	GO_REF:0000019	Ensembl:ENSRNOP00000059045	9606	20140315	Ensembl	-	Automatic
UniProtKB	P78352	DLG4	DLG4	-	GO:0050795	regulation of behavior	Process	GO:2000821	regulation of grooming behavior	IEA	GO_REF:0000019	Ensembl:ENSMUSP00000018700	9606	20140315	Ensembl	-	Automatic
UniProtKB	P78352	DLG4	DLG4	-	GO:0007154	cell communication	Process	GO:0007268	synaptic transmission	TAS	Reactome:REACT_13477	-	9606	20130528	Reactome	-	Other
UniProtKB	P78352	DLG4	DLG4	-	GO:0007154	cell communication	Process	GO:0007268	synaptic transmission	TAS	Reactome:REACT_13685	-	9606	20130528	Reactome	-	Other
UniProtKB	P78352	DLG4	DLG4	-	GO:0009605	response to external stimulus	Process	GO:0007411	axon guidance	TAS	Reactome:REACT_18266	-	9606	20131206	Reactome	-	Other
UniProtKB	P78352	DLG4	DLG4	-	GO:0031175	neuron projection development	Process	GO:0007411	axon guidance	TAS	Reactome:REACT_18266	-	9606	20131206	Reactome	-	Other
UniProtKB	Q8N2Q7	NLGN1	NLGN1	-	GO:0008104	protein localization	Process	GO:0006605	protein targeting	ISS	GO_REF:0000024	UniProtKB:Q62765	9606	20041006	UniProt	-	Pre-focus
UniProtKB	Q8N2Q7	NLGN1	NLGN1	-	GO:0007399	nervous system development	Process	GO:0007399	nervous system development	ISS	GO_REF:0000024	UniProtKB:Q99K10	9606	20041006	UniProt	-	Pre-focus
UniProtKB	Q8N2Q7	NLGN1	NLGN1	-	GO:0007399	nervous system development	Process	GO:0007416	synapse assembly	ISS	GO_REF:0000024	UniProtKB:Q99K10	9606	20041006	UniProt	-	Pre-focus
UniProtKB	Q8N2Q7	NLGN1	NLGN1	-	GO:0050808	synapse organization	Process	GO:0007416	synapse assembly	ISS	GO_REF:0000024	UniProtKB:Q99K10	9606	20041006	UniProt	-	Pre-focus
UniProtKB	Q8N2Q7	NLGN1	NLGN1	-	GO:0007154	cell communication	Process	GO:0016080	synaptic vesicle targeting	ISS	GO_REF:0000024	UniProtKB:Q99K10	9606	20041006	UniProt	-	Pre-focus
UniProtKB	Q8N2Q7	NLGN1	NLGN1	-	GO:0016192	vesicle-mediated transport	Process	GO:0016080	synaptic vesicle targeting	ISS	GO_REF:0000024	UniProtKB:Q99K10	9606	20041006	UniProt	-	Pre-focus
UniProtKB	Q8N2Q7	NLGN1	NLGN1	-	GO:0097479	synaptic vesicle localization	Process	GO:0016080	synaptic vesicle targeting	ISS	GO_REF:0000024	UniProtKB:Q99K10	9606	20041006	UniProt	-	Pre-focus
UniProtKB	Q8N2Q7	NLGN1	NLGN1	-	GO:0007155	cell adhesion	Process	GO:0016339	calcium-dependent cell-cell adhesion	ISS	GO_REF:0000024	UniProtKB:Q62765	9606	20041006	UniProt	-	Pre-focus
UniProtKB	Q8N2Q7	NLGN1	NLGN1	-	GO:0022008	neurogenesis	Process	GO:0045664	regulation of neuron differentiation	ISS	GO_REF:0000024	UniProtKB:Q99K10	9606	20041006	UniProt	-	Pre-focus
UniProtKB	Q8N2Q7	NLGN1	NLGN1	-	GO:0007154	cell communication	Process	GO:0051965	positive regulation of synapse assembly	ISS	GO_REF:0000024	UniProtKB:Q62765	9606	20110304	BHF-UCL	-	Focus
UniProtKB	Q8N2Q7	NLGN1	NLGN1	-	GO:0022008	neurogenesis	Process	GO:0060999	positive regulation of dendritic spine development	ISS	GO_REF:0000024	UniProtKB:Q62765	9606	20110304	BHF-UCL	-	Focus
UniProtKB	Q8N2Q7	NLGN1	NLGN1	-	GO:0009966	regulation of signal transduction	Process	GO:1902533	positive regulation of intracellular signal transduction	ISS	GO_REF:0000024	UniProtKB:Q62765	9606	20110304	BHF-UCL	-	Focus
UniProtKB	Q8N2Q7	NLGN1	NLGN1	-	GO:1900449	regulation of glutamate receptor signaling pathway	Process	GO:2000310	regulation of N-methyl-D-aspartate selective glutamate receptor activity	ISS	GO_REF:0000024	UniProtKB:Q62765	9606	20110304	BHF-UCL	-	Focus
UniProtKB	Q8N2Q7	NLGN1	NLGN1	-	GO:1900449	regulation of glutamate receptor signaling pathway	Process	GO:2000311	regulation of alpha-amino-3-hydroxy-5-methyl-4-isoxazole propionate selective glutamate receptor activity	ISS	GO_REF:0000024	UniProtKB:Q62765	9606	20110304	BHF-UCL	-	Focus
UniProtKB	Q8N2Q7	NLGN1	NLGN1	-	GO:0007155	cell adhesion	Process	GO:0007158	neuron cell-cell adhesion	ISS	GO_REF:0000024	UniProtKB:Q62765	9606	20110307	BHF-UCL	-	Focus
UniProtKB	Q8N2Q7	NLGN1	NLGN1	-	GO:0007155	cell adhesion	Process	GO:0007158	neuron cell-cell adhesion	TAS	PMID:15797875	-	9606	20110307	BHF-UCL	-	Focus
UniProtKB	Q8N2Q7	NLGN1	NLGN1	-	GO:0007399	nervous system development	Process	GO:0007416	synapse assembly	ISS	GO_REF:0000024	UniProtKB:Q62765	9606	20110307	BHF-UCL	-	Focus
UniProtKB	Q8N2Q7	NLGN1	NLGN1	-	GO:0050808	synapse organization	Process	GO:0007416	synapse assembly	ISS	GO_REF:0000024	UniProtKB:Q62765	9606	20110307	BHF-UCL	-	Focus
UniProtKB	Q8N2Q7	NLGN1	NLGN1	-	GO:0007154	cell communication	Process	GO:0023041	neuronal signal transduction	TAS	PMID:15797875	-	9606	20110307	BHF-UCL	-	Focus
UniProtKB	Q8N2Q7	NLGN1	NLGN1	-	GO:0007154	cell communication	Process	GO:2000463	positive regulation of excitatory postsynaptic membrane potential	ISS	GO_REF:0000024	UniProtKB:Q62765	9606	20110624	BHF-UCL	-	Focus
UniProtKB	Q8N2Q7	NLGN1	NLGN1	-	GO:0007155	cell adhesion	Process	GO:0007157	heterophilic cell-cell adhesion	ISS	GO_REF:0000024	UniProtKB:Q99K10	9606	20110818	BHF-UCL	-	Focus
UniProtKB	Q8N2Q7	NLGN1	NLGN1	-	GO:0008104	protein localization	Process	GO:0045184	establishment of protein localization	ISS	GO_REF:0000024	UniProtKB:Q99K10	9606	20110818	BHF-UCL	-	Focus
UniProtKB	Q8N2Q7	NLGN1	NLGN1	-	GO:0006461	protein complex assembly	Process	GO:0051260	protein homooligomerization	ISS	GO_REF:0000024	UniProtKB:Q99K10	9606	20110818	BHF-UCL	-	Focus
UniProtKB	Q8N2Q7	NLGN1	NLGN1	-	GO:0050804	regulation of synaptic transmission	Process	GO:0051968	positive regulation of synaptic transmission, glutamatergic	ISS	GO_REF:0000024	UniProtKB:Q62765	9606	20110818	BHF-UCL	-	Focus
UniProtKB	Q8N2Q7	NLGN1	NLGN1	-	GO:0097479	synaptic vesicle localization	Process	GO:0097091	synaptic vesicle clustering	ISS	GO_REF:0000024	UniProtKB:Q99K10	9606	20110818	BHF-UCL	-	Focus
UniProtKB	Q8N2Q7	NLGN1	NLGN1	-	GO:0007399	nervous system development	Process	GO:0097104	postsynaptic membrane assembly	ISS	GO_REF:0000024	UniProtKB:Q99K10	9606	20110818	BHF-UCL	-	Focus
UniProtKB	Q8N2Q7	NLGN1	NLGN1	-	GO:0050808	synapse organization	Process	GO:0097104	postsynaptic membrane assembly	ISS	GO_REF:0000024	UniProtKB:Q99K10	9606	20110818	BHF-UCL	-	Focus
UniProtKB	Q8N2Q7	NLGN1	NLGN1	-	GO:0007399	nervous system development	Process	GO:0097105	presynaptic membrane assembly	ISS	GO_REF:0000024	UniProtKB:Q62765	9606	20110818	BHF-UCL	-	Focus
UniProtKB	Q8N2Q7	NLGN1	NLGN1	-	GO:0050808	synapse organization	Process	GO:0097105	presynaptic membrane assembly	ISS	GO_REF:0000024	UniProtKB:Q62765	9606	20110818	BHF-UCL	-	Focus
UniProtKB	Q8N2Q7	NLGN1	NLGN1	-	GO:0072578	neurotransmitter-gated ion channel clustering	Process	GO:0097113	alpha-amino-3-hydroxy-5-methyl-4-isoxazole propionate selective glutamate receptor clustering	ISS	GO_REF:0000024	UniProtKB:Q99K10	9606	20110818	BHF-UCL	-	Focus
UniProtKB	Q8N2Q7	NLGN1	NLGN1	-	GO:0008104	protein localization	Process	GO:0097115	neurexin clustering involved in presynaptic membrane assembly	ISS	GO_REF:0000024	UniProtKB:Q99K10	9606	20110818	BHF-UCL	-	Focus
UniProtKB	Q8N2Q7	NLGN1	NLGN1	-	GO:0008104	protein localization	Process	GO:0097119	postsynaptic density protein 95 clustering	ISS	GO_REF:0000024	UniProtKB:Q99K10	9606	20110818	BHF-UCL	-	Focus
UniProtKB	Q8N2Q7	NLGN1	NLGN1	-	GO:0008104	protein localization	Process	GO:0097120	receptor localization to synapse	ISS	GO_REF:0000024	UniProtKB:Q99K10	9606	20110818	BHF-UCL	-	Focus
UniProtKB	Q8N2Q7	NLGN1	NLGN1	-	GO:0050804	regulation of synaptic transmission	Process	GO:0032230	positive regulation of synaptic transmission, GABAergic	ISS	GO_REF:0000024	UniProtKB:Q62765	9606	20120314	BHF-UCL	-	Focus
UniProtKB	Q8N2Q7	NLGN1	NLGN1	-	GO:0060491	regulation of cell projection assembly	Process	GO:0051491	positive regulation of filopodium assembly	ISS	GO_REF:0000024	UniProtKB:Q62765	9606	20120314	BHF-UCL	-	Focus
UniProtKB	Q8N2Q7	NLGN1	NLGN1	-	GO:0060491	regulation of cell projection assembly	Process	GO:1900029	positive regulation of ruffle assembly	ISS	GO_REF:0000024	UniProtKB:Q62765	9606	20120314	BHF-UCL	-	Focus
UniProtKB	Q8N2Q7	NLGN1	NLGN1	-	GO:0007010	cytoskeleton organization	Process	GO:0048789	cytoskeletal matrix organization at active zone	ISS	GO_REF:0000024	UniProtKB:Q62765	9606	20120328	BHF-UCL	-	Focus
UniProtKB	Q8N2Q7	NLGN1	NLGN1	-	GO:0050808	synapse organization	Process	GO:0072553	terminal button organization	ISS	GO_REF:0000024	UniProtKB:Q62765	9606	20120328	BHF-UCL	-	Focus
UniProtKB	Q8N2Q7	NLGN1	NLGN1	-	GO:0050804	regulation of synaptic transmission	Process	GO:1900244	positive regulation of synaptic vesicle endocytosis	ISS	GO_REF:0000024	UniProtKB:Q62765	9606	20120328	BHF-UCL	-	Focus
UniProtKB	Q8N2Q7	NLGN1	NLGN1	-	GO:0060627	regulation of vesicle-mediated transport	Process	GO:1900244	positive regulation of synaptic vesicle endocytosis	ISS	GO_REF:0000024	UniProtKB:Q62765	9606	20120328	BHF-UCL	-	Focus
UniProtKB	Q8N2Q7	NLGN1	NLGN1	-	GO:0050804	regulation of synaptic transmission	Process	GO:2000302	positive regulation of synaptic vesicle exocytosis	ISS	GO_REF:0000024	UniProtKB:Q62765	9606	20120328	BHF-UCL	-	Focus
UniProtKB	Q8N2Q7	NLGN1	NLGN1	-	GO:0060627	regulation of vesicle-mediated transport	Process	GO:2000302	positive regulation of synaptic vesicle exocytosis	ISS	GO_REF:0000024	UniProtKB:Q62765	9606	20120328	BHF-UCL	-	Focus
UniProtKB	Q8N2Q7	NLGN1	NLGN1	-	GO:0072578	neurotransmitter-gated ion channel clustering	Process	GO:0097114	N-methyl-D-aspartate receptor clustering	ISS	GO_REF:0000024	UniProtKB:Q62765	9606	20131015	BHF-UCL	-	Focus
UniProtKB	Q8N2Q7	NLGN1	NLGN1	-	GO:0007155	cell adhesion	Process	GO:0016339	calcium-dependent cell-cell adhesion	ISS	GO_REF:0000024	UniProtKB:Q99K10	9606	20131017	BHF-UCL	-	Focus
UniProtKB	Q8N2Q7	NLGN1	NLGN1	-	GO:0008104	protein localization	Process	GO:0035418	protein localization to synapse	ISS	GO_REF:0000024	UniProtKB:Q99K10	9606	20131017	BHF-UCL	-	Focus
UniProtKB	Q8N2Q7	NLGN1	NLGN1	-	GO:0007010	cytoskeleton organization	Process	GO:0048789	cytoskeletal matrix organization at active zone	ISS	GO_REF:0000024	UniProtKB:Q99K10	9606	20131017	BHF-UCL	-	Focus
UniProtKB	Q8N2Q7	NLGN1	NLGN1	-	GO:0007154	cell communication	Process	GO:0051965	positive regulation of synapse assembly	ISS	GO_REF:0000024	UniProtKB:Q99K10	9606	20131017	BHF-UCL	-	Focus
UniProtKB	Q8N2Q7	NLGN1	NLGN1	-	GO:0050804	regulation of synaptic transmission	Process	GO:1900244	positive regulation of synaptic vesicle endocytosis	ISS	GO_REF:0000024	UniProtKB:Q99K10	9606	20131017	BHF-UCL	-	Focus
UniProtKB	Q8N2Q7	NLGN1	NLGN1	-	GO:0060627	regulation of vesicle-mediated transport	Process	GO:1900244	positive regulation of synaptic vesicle endocytosis	ISS	GO_REF:0000024	UniProtKB:Q99K10	9606	20131017	BHF-UCL	-	Focus
UniProtKB	Q8N2Q7	NLGN1	NLGN1	-	GO:1900449	regulation of glutamate receptor signaling pathway	Process	GO:2000310	regulation of N-methyl-D-aspartate selective glutamate receptor activity	ISS	GO_REF:0000024	UniProtKB:Q99K10	9606	20131017	BHF-UCL	-	Focus
UniProtKB	Q8N2Q7	NLGN1	NLGN1	-	GO:0007154	cell communication	Process	GO:2000463	positive regulation of excitatory postsynaptic membrane potential	ISS	GO_REF:0000024	UniProtKB:Q99K10	9606	20131017	BHF-UCL	-	Focus
UniProtKB	Q8N2Q7	NLGN1	NLGN1	-	GO:0007399	nervous system development	Process	GO:0007416	synapse assembly	IBA	GO_REF:0000033	PANTHER:PTN000168538	9606	20110614	RefGenome	-	Other
UniProtKB	Q8N2Q7	NLGN1	NLGN1	-	GO:0050808	synapse organization	Process	GO:0007416	synapse assembly	IBA	GO_REF:0000033	PANTHER:PTN000168538	9606	20110614	RefGenome	-	Other
UniProtKB	Q8N2Q7	NLGN1	NLGN1	-	GO:0050877	neurological system process	Process	GO:0002087	regulation of respiratory gaseous exchange by neurological system process	IEA	GO_REF:0000019	Ensembl:ENSMUSP00000074565	9606	20140315	Ensembl	-	Automatic
UniProtKB	Q8N2Q7	NLGN1	NLGN1	-	GO:0008104	protein localization	Process	GO:0006605	protein targeting	IEA	GO_REF:0000019	Ensembl:ENSRNOP00000049486	9606	20140315	Ensembl	-	Automatic
UniProtKB	Q8N2Q7	NLGN1	NLGN1	-	GO:0007155	cell adhesion	Process	GO:0007157	heterophilic cell-cell adhesion	IEA	GO_REF:0000019	Ensembl:ENSMUSP00000074565	9606	20140315	Ensembl	-	Automatic
UniProtKB	Q8N2Q7	NLGN1	NLGN1	-	GO:0007155	cell adhesion	Process	GO:0007158	neuron cell-cell adhesion	IEA	GO_REF:0000019	Ensembl:ENSMUSP00000074565	9606	20140315	Ensembl	-	Automatic
UniProtKB	Q8N2Q7	NLGN1	NLGN1	-	GO:0007155	cell adhesion	Process	GO:0007158	neuron cell-cell adhesion	IEA	GO_REF:0000019	Ensembl:ENSRNOP00000049486	9606	20140315	Ensembl	-	Automatic
UniProtKB	Q8N2Q7	NLGN1	NLGN1	-	GO:0007399	nervous system development	Process	GO:0007399	nervous system development	IEA	GO_REF:0000019	Ensembl:ENSMUSP00000074565	9606	20140315	Ensembl	-	Automatic
UniProtKB	Q8N2Q7	NLGN1	NLGN1	-	GO:0007399	nervous system development	Process	GO:0007416	synapse assembly	IEA	GO_REF:0000019	Ensembl:ENSMUSP00000074565	9606	20140315	Ensembl	-	Automatic
UniProtKB	Q8N2Q7	NLGN1	NLGN1	-	GO:0050808	synapse organization	Process	GO:0007416	synapse assembly	IEA	GO_REF:0000019	Ensembl:ENSMUSP00000074565	9606	20140315	Ensembl	-	Automatic
UniProtKB	Q8N2Q7	NLGN1	NLGN1	-	GO:0007154	cell communication	Process	GO:0016080	synaptic vesicle targeting	IEA	GO_REF:0000019	Ensembl:ENSMUSP00000074565	9606	20140315	Ensembl	-	Automatic
UniProtKB	Q8N2Q7	NLGN1	NLGN1	-	GO:0016192	vesicle-mediated transport	Process	GO:0016080	synaptic vesicle targeting	IEA	GO_REF:0000019	Ensembl:ENSMUSP00000074565	9606	20140315	Ensembl	-	Automatic
UniProtKB	Q8N2Q7	NLGN1	NLGN1	-	GO:0097479	synaptic vesicle localization	Process	GO:0016080	synaptic vesicle targeting	IEA	GO_REF:0000019	Ensembl:ENSMUSP00000074565	9606	20140315	Ensembl	-	Automatic
UniProtKB	Q8N2Q7	NLGN1	NLGN1	-	GO:0007155	cell adhesion	Process	GO:0016339	calcium-dependent cell-cell adhesion	IEA	GO_REF:0000019	Ensembl:ENSRNOP00000049486	9606	20140315	Ensembl	-	Automatic
UniProtKB	Q8N2Q7	NLGN1	NLGN1	-	GO:0050804	regulation of synaptic transmission	Process	GO:0032230	positive regulation of synaptic transmission, GABAergic	IEA	GO_REF:0000019	Ensembl:ENSRNOP00000049486	9606	20140315	Ensembl	-	Automatic
UniProtKB	Q8N2Q7	NLGN1	NLGN1	-	GO:0008104	protein localization	Process	GO:0035418	protein localization to synapse	IEA	GO_REF:0000019	Ensembl:ENSMUSP00000074565	9606	20140315	Ensembl	-	Automatic
UniProtKB	Q8N2Q7	NLGN1	NLGN1	-	GO:0008104	protein localization	Process	GO:0045184	establishment of protein localization	IEA	GO_REF:0000019	Ensembl:ENSMUSP00000074565	9606	20140315	Ensembl	-	Automatic
UniProtKB	Q8N2Q7	NLGN1	NLGN1	-	GO:0022008	neurogenesis	Process	GO:0045664	regulation of neuron differentiation	IEA	GO_REF:0000019	Ensembl:ENSMUSP00000074565	9606	20140315	Ensembl	-	Automatic
UniProtKB	Q8N2Q7	NLGN1	NLGN1	-	GO:0007010	cytoskeleton organization	Process	GO:0048789	cytoskeletal matrix organization at active zone	IEA	GO_REF:0000019	Ensembl:ENSMUSP00000074565	9606	20140315	Ensembl	-	Automatic
UniProtKB	Q8N2Q7	NLGN1	NLGN1	-	GO:0007010	cytoskeleton organization	Process	GO:0048789	cytoskeletal matrix organization at active zone	IEA	GO_REF:0000019	Ensembl:ENSRNOP00000049486	9606	20140315	Ensembl	-	Automatic
UniProtKB	Q8N2Q7	NLGN1	NLGN1	-	GO:0050804	regulation of synaptic transmission	Process	GO:0050804	regulation of synaptic transmission	IEA	GO_REF:0000019	Ensembl:ENSMUSP00000074565	9606	20140315	Ensembl	-	Automatic
UniProtKB	Q8N2Q7	NLGN1	NLGN1	-	GO:0050808	synapse organization	Process	GO:0050808	synapse organization	IEA	GO_REF:0000019	Ensembl:ENSRNOP00000049486	9606	20140315	Ensembl	-	Automatic
UniProtKB	Q8N2Q7	NLGN1	NLGN1	-	GO:0006461	protein complex assembly	Process	GO:0051260	protein homooligomerization	IEA	GO_REF:0000019	Ensembl:ENSMUSP00000074565	9606	20140315	Ensembl	-	Automatic
UniProtKB	Q8N2Q7	NLGN1	NLGN1	-	GO:0006461	protein complex assembly	Process	GO:0051290	protein heterotetramerization	IEA	GO_REF:0000019	Ensembl:ENSRNOP00000049486	9606	20140315	Ensembl	-	Automatic
UniProtKB	Q8N2Q7	NLGN1	NLGN1	-	GO:0060491	regulation of cell projection assembly	Process	GO:0051491	positive regulation of filopodium assembly	IEA	GO_REF:0000019	Ensembl:ENSRNOP00000049486	9606	20140315	Ensembl	-	Automatic
UniProtKB	Q8N2Q7	NLGN1	NLGN1	-	GO:0007154	cell communication	Process	GO:0051965	positive regulation of synapse assembly	IEA	GO_REF:0000019	Ensembl:ENSRNOP00000049486	9606	20140315	Ensembl	-	Automatic
UniProtKB	Q8N2Q7	NLGN1	NLGN1	-	GO:0050804	regulation of synaptic transmission	Process	GO:0051968	positive regulation of synaptic transmission, glutamatergic	IEA	GO_REF:0000019	Ensembl:ENSRNOP00000049486	9606	20140315	Ensembl	-	Automatic
UniProtKB	Q8N2Q7	NLGN1	NLGN1	-	GO:0022008	neurogenesis	Process	GO:0060999	positive regulation of dendritic spine development	IEA	GO_REF:0000019	Ensembl:ENSRNOP00000049486	9606	20140315	Ensembl	-	Automatic
UniProtKB	Q8N2Q7	NLGN1	NLGN1	-	GO:0050808	synapse organization	Process	GO:0072553	terminal button organization	IEA	GO_REF:0000019	Ensembl:ENSMUSP00000074565	9606	20140315	Ensembl	-	Automatic
UniProtKB	Q8N2Q7	NLGN1	NLGN1	-	GO:0050808	synapse organization	Process	GO:0072553	terminal button organization	IEA	GO_REF:0000019	Ensembl:ENSRNOP00000049486	9606	20140315	Ensembl	-	Automatic
UniProtKB	Q8N2Q7	NLGN1	NLGN1	-	GO:0097479	synaptic vesicle localization	Process	GO:0097091	synaptic vesicle clustering	IEA	GO_REF:0000019	Ensembl:ENSMUSP00000074565	9606	20140315	Ensembl	-	Automatic
UniProtKB	Q8N2Q7	NLGN1	NLGN1	-	GO:0007399	nervous system development	Process	GO:0097104	postsynaptic membrane assembly	IEA	GO_REF:0000019	Ensembl:ENSMUSP00000074565	9606	20140315	Ensembl	-	Automatic
UniProtKB	Q8N2Q7	NLGN1	NLGN1	-	GO:0050808	synapse organization	Process	GO:0097104	postsynaptic membrane assembly	IEA	GO_REF:0000019	Ensembl:ENSMUSP00000074565	9606	20140315	Ensembl	-	Automatic
UniProtKB	Q8N2Q7	NLGN1	NLGN1	-	GO:0007399	nervous system development	Process	GO:0097105	presynaptic membrane assembly	IEA	GO_REF:0000019	Ensembl:ENSMUSP00000074565	9606	20140315	Ensembl	-	Automatic
UniProtKB	Q8N2Q7	NLGN1	NLGN1	-	GO:0050808	synapse organization	Process	GO:0097105	presynaptic membrane assembly	IEA	GO_REF:0000019	Ensembl:ENSMUSP00000074565	9606	20140315	Ensembl	-	Automatic
UniProtKB	Q8N2Q7	NLGN1	NLGN1	-	GO:0007399	nervous system development	Process	GO:0097105	presynaptic membrane assembly	IEA	GO_REF:0000019	Ensembl:ENSRNOP00000049486	9606	20140315	Ensembl	-	Automatic
UniProtKB	Q8N2Q7	NLGN1	NLGN1	-	GO:0050808	synapse organization	Process	GO:0097105	presynaptic membrane assembly	IEA	GO_REF:0000019	Ensembl:ENSRNOP00000049486	9606	20140315	Ensembl	-	Automatic
UniProtKB	Q8N2Q7	NLGN1	NLGN1	-	GO:0072578	neurotransmitter-gated ion channel clustering	Process	GO:0097113	alpha-amino-3-hydroxy-5-methyl-4-isoxazole propionate selective glutamate receptor clustering	IEA	GO_REF:0000019	Ensembl:ENSMUSP00000074565	9606	20140315	Ensembl	-	Automatic
UniProtKB	Q8N2Q7	NLGN1	NLGN1	-	GO:0072578	neurotransmitter-gated ion channel clustering	Process	GO:0097114	N-methyl-D-aspartate receptor clustering	IEA	GO_REF:0000019	Ensembl:ENSRNOP00000049486	9606	20140315	Ensembl	-	Automatic
UniProtKB	Q8N2Q7	NLGN1	NLGN1	-	GO:0008104	protein localization	Process	GO:0097115	neurexin clustering involved in presynaptic membrane assembly	IEA	GO_REF:0000019	Ensembl:ENSMUSP00000074565	9606	20140315	Ensembl	-	Automatic
UniProtKB	Q8N2Q7	NLGN1	NLGN1	-	GO:0008104	protein localization	Process	GO:0097119	postsynaptic density protein 95 clustering	IEA	GO_REF:0000019	Ensembl:ENSMUSP00000074565	9606	20140315	Ensembl	-	Automatic
UniProtKB	Q8N2Q7	NLGN1	NLGN1	-	GO:0008104	protein localization	Process	GO:0097120	receptor localization to synapse	IEA	GO_REF:0000019	Ensembl:ENSMUSP00000074565	9606	20140315	Ensembl	-	Automatic
UniProtKB	Q8N2Q7	NLGN1	NLGN1	-	GO:0060491	regulation of cell projection assembly	Process	GO:1900029	positive regulation of ruffle assembly	IEA	GO_REF:0000019	Ensembl:ENSRNOP00000049486	9606	20140315	Ensembl	-	Automatic
UniProtKB	Q8N2Q7	NLGN1	NLGN1	-	GO:0050804	regulation of synaptic transmission	Process	GO:1900244	positive regulation of synaptic vesicle endocytosis	IEA	GO_REF:0000019	Ensembl:ENSMUSP00000074565	9606	20140315	Ensembl	-	Automatic
UniProtKB	Q8N2Q7	NLGN1	NLGN1	-	GO:0060627	regulation of vesicle-mediated transport	Process	GO:1900244	positive regulation of synaptic vesicle endocytosis	IEA	GO_REF:0000019	Ensembl:ENSMUSP00000074565	9606	20140315	Ensembl	-	Automatic
UniProtKB	Q8N2Q7	NLGN1	NLGN1	-	GO:0050804	regulation of synaptic transmission	Process	GO:1900244	positive regulation of synaptic vesicle endocytosis	IEA	GO_REF:0000019	Ensembl:ENSRNOP00000049486	9606	20140315	Ensembl	-	Automatic
UniProtKB	Q8N2Q7	NLGN1	NLGN1	-	GO:0060627	regulation of vesicle-mediated transport	Process	GO:1900244	positive regulation of synaptic vesicle endocytosis	IEA	GO_REF:0000019	Ensembl:ENSRNOP00000049486	9606	20140315	Ensembl	-	Automatic
UniProtKB	Q8N2Q7	NLGN1	NLGN1	-	GO:0050804	regulation of synaptic transmission	Process	GO:2000302	positive regulation of synaptic vesicle exocytosis	IEA	GO_REF:0000019	Ensembl:ENSMUSP00000074565	9606	20140315	Ensembl	-	Automatic
UniProtKB	Q8N2Q7	NLGN1	NLGN1	-	GO:0060627	regulation of vesicle-mediated transport	Process	GO:2000302	positive regulation of synaptic vesicle exocytosis	IEA	GO_REF:0000019	Ensembl:ENSMUSP00000074565	9606	20140315	Ensembl	-	Automatic
UniProtKB	Q8N2Q7	NLGN1	NLGN1	-	GO:0050804	regulation of synaptic transmission	Process	GO:2000302	positive regulation of synaptic vesicle exocytosis	IEA	GO_REF:0000019	Ensembl:ENSRNOP00000049486	9606	20140315	Ensembl	-	Automatic
UniProtKB	Q8N2Q7	NLGN1	NLGN1	-	GO:0060627	regulation of vesicle-mediated transport	Process	GO:2000302	positive regulation of synaptic vesicle exocytosis	IEA	GO_REF:0000019	Ensembl:ENSRNOP00000049486	9606	20140315	Ensembl	-	Automatic
UniProtKB	Q8N2Q7	NLGN1	NLGN1	-	GO:1900449	regulation of glutamate receptor signaling pathway	Process	GO:2000310	regulation of N-methyl-D-aspartate selective glutamate receptor activity	IEA	GO_REF:0000019	Ensembl:ENSMUSP00000074565	9606	20140315	Ensembl	-	Automatic
UniProtKB	Q8N2Q7	NLGN1	NLGN1	-	GO:1900449	regulation of glutamate receptor signaling pathway	Process	GO:2000310	regulation of N-methyl-D-aspartate selective glutamate receptor activity	IEA	GO_REF:0000019	Ensembl:ENSRNOP00000049486	9606	20140315	Ensembl	-	Automatic
UniProtKB	Q8N2Q7	NLGN1	NLGN1	-	GO:1900449	regulation of glutamate receptor signaling pathway	Process	GO:2000311	regulation of alpha-amino-3-hydroxy-5-methyl-4-isoxazole propionate selective glutamate receptor activity	IEA	GO_REF:0000019	Ensembl:ENSRNOP00000049486	9606	20140315	Ensembl	-	Automatic
UniProtKB	Q8N2Q7	NLGN1	NLGN1	-	GO:0007154	cell communication	Process	GO:2000463	positive regulation of excitatory postsynaptic membrane potential	IEA	GO_REF:0000019	Ensembl:ENSMUSP00000074565	9606	20140315	Ensembl	-	Automatic
UniProtKB	Q8N2Q7	NLGN1	NLGN1	-	GO:0007154	cell communication	Process	GO:2000463	positive regulation of excitatory postsynaptic membrane potential	IEA	GO_REF:0000019	Ensembl:ENSRNOP00000049486	9606	20140315	Ensembl	-	Automatic
UniProtKB	Q8N2Q7	NLGN1	NLGN1	-	GO:0007155	cell adhesion	Process	GO:0007155	cell adhesion	IEA	GO_REF:0000002	InterPro:IPR000460	9606	20140315	InterPro	-	Automatic
UniProtKB	Q8N2Q7	NLGN1	NLGN1	-	GO:0007155	cell adhesion	Process	GO:0007155	cell adhesion	IEA	GO_REF:0000037	UniProtKB-KW:KW-0130	9606	20140315	UniProt	-	Automatic
UniProtKB	Q8NFZ4	NLGN2	NLGN2	-	GO:0007399	nervous system development	Process	GO:0007416	synapse assembly	NAS	PMID:10892652	-	9606	20030616	UniProt	-	Pre-focus
UniProtKB	Q8NFZ4	NLGN2	NLGN2	-	GO:0050808	synapse organization	Process	GO:0007416	synapse assembly	NAS	PMID:10892652	-	9606	20030616	UniProt	-	Pre-focus
UniProtKB	Q8NFZ4	NLGN2	NLGN2	-	GO:0007155	cell adhesion	Process	GO:0016337	cell-cell adhesion	NAS	PMID:10892652	-	9606	20030616	UniProt	-	Pre-focus
UniProtKB	Q8NFZ4	NLGN2	NLGN2	-	GO:0045216	cell-cell junction organization	Process	GO:0045217	cell-cell junction maintenance	NAS	PMID:10892652	-	9606	20030616	UniProt	-	Pre-focus
UniProtKB	Q8NFZ4	NLGN2	NLGN2	-	GO:0007155	cell adhesion	Process	GO:0007158	neuron cell-cell adhesion	ISS	GO_REF:0000024	UniProtKB:Q62888	9606	20110307	BHF-UCL	-	Focus
UniProtKB	Q8NFZ4	NLGN2	NLGN2	-	GO:0007399	nervous system development	Process	GO:0007416	synapse assembly	ISS	GO_REF:0000024	UniProtKB:Q62888	9606	20110307	BHF-UCL	-	Focus
UniProtKB	Q8NFZ4	NLGN2	NLGN2	-	GO:0050808	synapse organization	Process	GO:0007416	synapse assembly	ISS	GO_REF:0000024	UniProtKB:Q62888	9606	20110307	BHF-UCL	-	Focus
UniProtKB	Q8NFZ4	NLGN2	NLGN2	-	GO:0007154	cell communication	Process	GO:0051965	positive regulation of synapse assembly	ISS	GO_REF:0000024	UniProtKB:Q62888	9606	20110307	BHF-UCL	-	Focus
UniProtKB	Q8NFZ4	NLGN2	NLGN2	-	GO:0050804	regulation of synaptic transmission	Process	GO:0032230	positive regulation of synaptic transmission, GABAergic	ISS	GO_REF:0000024	UniProtKB:Q69ZK9	9606	20110818	BHF-UCL	-	Focus
UniProtKB	Q8NFZ4	NLGN2	NLGN2	-	GO:0008104	protein localization	Process	GO:0035418	protein localization to synapse	ISS	GO_REF:0000024	UniProtKB:Q69ZK9	9606	20110818	BHF-UCL	-	Focus
UniProtKB	Q8NFZ4	NLGN2	NLGN2	-	GO:0050804	regulation of synaptic transmission	Process	GO:0051968	positive regulation of synaptic transmission, glutamatergic	ISS	GO_REF:0000024	UniProtKB:Q69ZK9	9606	20110818	BHF-UCL	-	Focus
UniProtKB	Q8NFZ4	NLGN2	NLGN2	-	GO:0050808	synapse organization	Process	GO:0072553	terminal button organization	ISS	GO_REF:0000024	UniProtKB:Q62888	9606	20110818	BHF-UCL	-	Focus
UniProtKB	Q8NFZ4	NLGN2	NLGN2	-	GO:0007399	nervous system development	Process	GO:0097104	postsynaptic membrane assembly	ISS	GO_REF:0000024	UniProtKB:Q69ZK9	9606	20110818	BHF-UCL	-	Focus
UniProtKB	Q8NFZ4	NLGN2	NLGN2	-	GO:0050808	synapse organization	Process	GO:0097104	postsynaptic membrane assembly	ISS	GO_REF:0000024	UniProtKB:Q69ZK9	9606	20110818	BHF-UCL	-	Focus
UniProtKB	Q8NFZ4	NLGN2	NLGN2	-	GO:0007399	nervous system development	Process	GO:0097105	presynaptic membrane assembly	ISS	GO_REF:0000024	UniProtKB:Q62888	9606	20110818	BHF-UCL	-	Focus
UniProtKB	Q8NFZ4	NLGN2	NLGN2	-	GO:0050808	synapse organization	Process	GO:0097105	presynaptic membrane assembly	ISS	GO_REF:0000024	UniProtKB:Q62888	9606	20110818	BHF-UCL	-	Focus
UniProtKB	Q8NFZ4	NLGN2	NLGN2	-	GO:0008104	protein localization	Process	GO:0097116	gephyrin clustering involved in postsynaptic density assembly	ISS	GO_REF:0000024	UniProtKB:Q69ZK9	9606	20110818	BHF-UCL	-	Focus
UniProtKB	Q8NFZ4	NLGN2	NLGN2	-	GO:0008104	protein localization	Process	GO:0097119	postsynaptic density protein 95 clustering	ISS	GO_REF:0000024	UniProtKB:Q69ZK9	9606	20110818	BHF-UCL	-	Focus
UniProtKB	Q8NFZ4	NLGN2	NLGN2	-	GO:0007154	cell communication	Process	GO:0097151	positive regulation of inhibitory postsynaptic membrane potential	ISS	GO_REF:0000024	UniProtKB:Q62888	9606	20110818	BHF-UCL	-	Focus
UniProtKB	Q8NFZ4	NLGN2	NLGN2	-	GO:0007154	cell communication	Process	GO:0097151	positive regulation of inhibitory postsynaptic membrane potential	ISS	GO_REF:0000024	UniProtKB:Q69ZK9	9606	20110818	BHF-UCL	-	Focus
UniProtKB	Q8NFZ4	NLGN2	NLGN2	-	GO:1900449	regulation of glutamate receptor signaling pathway	Process	GO:2000311	regulation of alpha-amino-3-hydroxy-5-methyl-4-isoxazole propionate selective glutamate receptor activity	ISS	GO_REF:0000024	UniProtKB:Q69ZK9	9606	20110818	BHF-UCL	-	Focus
UniProtKB	Q8NFZ4	NLGN2	NLGN2	-	GO:0007154	cell communication	Process	GO:2000463	positive regulation of excitatory postsynaptic membrane potential	ISS	GO_REF:0000024	UniProtKB:Q69ZK9	9606	20110818	BHF-UCL	-	Focus
UniProtKB	Q8NFZ4	NLGN2	NLGN2	-	GO:0050877	neurological system process	Process	GO:0002087	regulation of respiratory gaseous exchange by neurological system process	ISS	GO_REF:0000024	UniProtKB:Q69ZK9	9606	20131017	BHF-UCL	-	Focus
UniProtKB	Q8NFZ4	NLGN2	NLGN2	-	GO:0050804	regulation of synaptic transmission	Process	GO:0050804	regulation of synaptic transmission	ISS	GO_REF:0000024	UniProtKB:Q69ZK9	9606	20131017	BHF-UCL	-	Focus
UniProtKB	Q8NFZ4	NLGN2	NLGN2	-	GO:0050808	synapse organization	Process	GO:0050808	synapse organization	ISS	GO_REF:0000024	UniProtKB:Q62888	9606	20131017	BHF-UCL	-	Focus
UniProtKB	Q8NFZ4	NLGN2	NLGN2	-	GO:0007399	nervous system development	Process	GO:0097105	presynaptic membrane assembly	ISS	GO_REF:0000024	UniProtKB:Q69ZK9	9606	20131017	BHF-UCL	-	Focus
UniProtKB	Q8NFZ4	NLGN2	NLGN2	-	GO:0050808	synapse organization	Process	GO:0097105	presynaptic membrane assembly	ISS	GO_REF:0000024	UniProtKB:Q69ZK9	9606	20131017	BHF-UCL	-	Focus
UniProtKB	Q8NFZ4	NLGN2	NLGN2	-	GO:0007399	nervous system development	Process	GO:0007416	synapse assembly	IBA	GO_REF:0000033	PANTHER:PTN000168538	9606	20110614	RefGenome	-	Other
UniProtKB	Q8NFZ4	NLGN2	NLGN2	-	GO:0050808	synapse organization	Process	GO:0007416	synapse assembly	IBA	GO_REF:0000033	PANTHER:PTN000168538	9606	20110614	RefGenome	-	Other
UniProtKB	Q8NFZ4	NLGN2	NLGN2	-	GO:0050877	neurological system process	Process	GO:0002087	regulation of respiratory gaseous exchange by neurological system process	IEA	GO_REF:0000019	Ensembl:ENSMUSP00000104274	9606	20140315	Ensembl	-	Automatic
UniProtKB	Q8NFZ4	NLGN2	NLGN2	-	GO:0007600	sensory perception	Process	GO:0019233	sensory perception of pain	IEA	GO_REF:0000019	Ensembl:ENSMUSP00000104274	9606	20140315	Ensembl	-	Automatic
UniProtKB	Q8NFZ4	NLGN2	NLGN2	-	GO:0050804	regulation of synaptic transmission	Process	GO:0032230	positive regulation of synaptic transmission, GABAergic	IEA	GO_REF:0000019	Ensembl:ENSMUSP00000104274	9606	20140315	Ensembl	-	Automatic
UniProtKB	Q8NFZ4	NLGN2	NLGN2	-	GO:0008104	protein localization	Process	GO:0035418	protein localization to synapse	IEA	GO_REF:0000019	Ensembl:ENSMUSP00000104274	9606	20140315	Ensembl	-	Automatic
UniProtKB	Q8NFZ4	NLGN2	NLGN2	-	GO:0007610	behavior	Process	GO:0035641	locomotory exploration behavior	IEA	GO_REF:0000019	Ensembl:ENSMUSP00000104274	9606	20140315	Ensembl	-	Automatic
UniProtKB	Q8NFZ4	NLGN2	NLGN2	-	GO:0050804	regulation of synaptic transmission	Process	GO:0050804	regulation of synaptic transmission	IEA	GO_REF:0000019	Ensembl:ENSMUSP00000104274	9606	20140315	Ensembl	-	Automatic
UniProtKB	Q8NFZ4	NLGN2	NLGN2	-	GO:0050905	neuromuscular process	Process	GO:0050885	neuromuscular process controlling balance	IEA	GO_REF:0000019	Ensembl:ENSMUSP00000104274	9606	20140315	Ensembl	-	Automatic
UniProtKB	Q8NFZ4	NLGN2	NLGN2	-	GO:0050804	regulation of synaptic transmission	Process	GO:0051968	positive regulation of synaptic transmission, glutamatergic	IEA	GO_REF:0000019	Ensembl:ENSMUSP00000104274	9606	20140315	Ensembl	-	Automatic
UniProtKB	Q8NFZ4	NLGN2	NLGN2	-	GO:0007399	nervous system development	Process	GO:0097104	postsynaptic membrane assembly	IEA	GO_REF:0000019	Ensembl:ENSMUSP00000104274	9606	20140315	Ensembl	-	Automatic
UniProtKB	Q8NFZ4	NLGN2	NLGN2	-	GO:0050808	synapse organization	Process	GO:0097104	postsynaptic membrane assembly	IEA	GO_REF:0000019	Ensembl:ENSMUSP00000104274	9606	20140315	Ensembl	-	Automatic
UniProtKB	Q8NFZ4	NLGN2	NLGN2	-	GO:0007399	nervous system development	Process	GO:0097105	presynaptic membrane assembly	IEA	GO_REF:0000019	Ensembl:ENSMUSP00000104274	9606	20140315	Ensembl	-	Automatic
UniProtKB	Q8NFZ4	NLGN2	NLGN2	-	GO:0050808	synapse organization	Process	GO:0097105	presynaptic membrane assembly	IEA	GO_REF:0000019	Ensembl:ENSMUSP00000104274	9606	20140315	Ensembl	-	Automatic
UniProtKB	Q8NFZ4	NLGN2	NLGN2	-	GO:0008104	protein localization	Process	GO:0097116	gephyrin clustering involved in postsynaptic density assembly	IEA	GO_REF:0000019	Ensembl:ENSMUSP00000104274	9606	20140315	Ensembl	-	Automatic
UniProtKB	Q8NFZ4	NLGN2	NLGN2	-	GO:0008104	protein localization	Process	GO:0097119	postsynaptic density protein 95 clustering	IEA	GO_REF:0000019	Ensembl:ENSMUSP00000104274	9606	20140315	Ensembl	-	Automatic
UniProtKB	Q8NFZ4	NLGN2	NLGN2	-	GO:0007154	cell communication	Process	GO:0097151	positive regulation of inhibitory postsynaptic membrane potential	IEA	GO_REF:0000019	Ensembl:ENSMUSP00000104274	9606	20140315	Ensembl	-	Automatic
UniProtKB	Q8NFZ4	NLGN2	NLGN2	-	GO:1900449	regulation of glutamate receptor signaling pathway	Process	GO:2000311	regulation of alpha-amino-3-hydroxy-5-methyl-4-isoxazole propionate selective glutamate receptor activity	IEA	GO_REF:0000019	Ensembl:ENSMUSP00000104274	9606	20140315	Ensembl	-	Automatic
UniProtKB	Q8NFZ4	NLGN2	NLGN2	-	GO:0007154	cell communication	Process	GO:2000463	positive regulation of excitatory postsynaptic membrane potential	IEA	GO_REF:0000019	Ensembl:ENSMUSP00000104274	9606	20140315	Ensembl	-	Automatic
UniProtKB	Q8NFZ4	NLGN2	NLGN2	-	GO:0007155	cell adhesion	Process	GO:0007155	cell adhesion	IEA	GO_REF:0000002	InterPro:IPR000460	9606	20140315	InterPro	-	Automatic
UniProtKB	Q8NFZ4	NLGN2	NLGN2	-	GO:0007155	cell adhesion	Process	GO:0007155	cell adhesion	IEA	GO_REF:0000037	UniProtKB-KW:KW-0130	9606	20140315	UniProt	-	Automatic
UniProtKB	Q9NZ94	NLGN3	NLGN3	-	GO:0007610	behavior	Process	GO:0035176	social behavior	IMP	PMID:12669065	-	9606	20080527	UniProt	-	Pre-focus
UniProtKB	Q9NZ94	NLGN3	NLGN3	-	GO:0050808	synapse organization	Process	GO:0050808	synapse organization	IMP	PMID:15150161	-	9606	20080527	UniProt	-	Pre-focus
UniProtKB	Q9NZ94	NLGN3	NLGN3	-	GO:0006898	receptor-mediated endocytosis	Process	GO:0006898	receptor-mediated endocytosis	ISS	GO_REF:0000024	UniProtKB:Q62889	9606	20110307	BHF-UCL	-	Focus
UniProtKB	Q9NZ94	NLGN3	NLGN3	-	GO:0007155	cell adhesion	Process	GO:0007158	neuron cell-cell adhesion	ISS	GO_REF:0000024	UniProtKB:Q62889	9606	20110307	BHF-UCL	-	Focus
UniProtKB	Q9NZ94	NLGN3	NLGN3	-	GO:0007399	nervous system development	Process	GO:0007416	synapse assembly	ISS	GO_REF:0000024	UniProtKB:Q62889	9606	20110307	BHF-UCL	-	Focus
UniProtKB	Q9NZ94	NLGN3	NLGN3	-	GO:0050808	synapse organization	Process	GO:0007416	synapse assembly	ISS	GO_REF:0000024	UniProtKB:Q62889	9606	20110307	BHF-UCL	-	Focus
UniProtKB	Q9NZ94	NLGN3	NLGN3	-	GO:0007154	cell communication	Process	GO:0051965	positive regulation of synapse assembly	ISS	GO_REF:0000024	UniProtKB:Q62889	9606	20110307	BHF-UCL	-	Focus
UniProtKB	Q9NZ94	NLGN3	NLGN3	-	GO:0031175	neuron projection development	Process	GO:0048675	axon extension	ISS	GO_REF:0000024	UniProtKB:Q62889	9606	20110818	BHF-UCL	-	Focus
UniProtKB	Q9NZ94	NLGN3	NLGN3	-	GO:0050804	regulation of synaptic transmission	Process	GO:0060024	rhythmic synaptic transmission	ISS	GO_REF:0000024	UniProtKB:Q62889	9606	20110818	BHF-UCL	-	Focus
UniProtKB	Q9NZ94	NLGN3	NLGN3	-	GO:0007154	cell communication	Process	GO:0060080	regulation of inhibitory postsynaptic membrane potential	ISS	GO_REF:0000024	UniProtKB:Q62889	9606	20110818	BHF-UCL	-	Focus
UniProtKB	Q9NZ94	NLGN3	NLGN3	-	GO:0007399	nervous system development	Process	GO:0097105	presynaptic membrane assembly	ISS	GO_REF:0000024	UniProtKB:Q62889	9606	20110818	BHF-UCL	-	Focus
UniProtKB	Q9NZ94	NLGN3	NLGN3	-	GO:0050808	synapse organization	Process	GO:0097105	presynaptic membrane assembly	ISS	GO_REF:0000024	UniProtKB:Q62889	9606	20110818	BHF-UCL	-	Focus
UniProtKB	Q9NZ94	NLGN3	NLGN3	-	GO:0050804	regulation of synaptic transmission	Process	GO:0051968	positive regulation of synaptic transmission, glutamatergic	ISS	GO_REF:0000024	UniProtKB:Q8BYM5	9606	20120404	BHF-UCL	-	Focus
UniProtKB	Q9NZ94	NLGN3	NLGN3	-	GO:0007399	nervous system development	Process	GO:0097104	postsynaptic membrane assembly	ISS	GO_REF:0000024	UniProtKB:Q8BYM5	9606	20120404	BHF-UCL	-	Focus
UniProtKB	Q9NZ94	NLGN3	NLGN3	-	GO:0050808	synapse organization	Process	GO:0097104	postsynaptic membrane assembly	ISS	GO_REF:0000024	UniProtKB:Q8BYM5	9606	20120404	BHF-UCL	-	Focus
UniProtKB	Q9NZ94	NLGN3	NLGN3	-	GO:0007154	cell communication	Process	GO:2000463	positive regulation of excitatory postsynaptic membrane potential	ISS	GO_REF:0000024	UniProtKB:Q8BYM5	9606	20120404	BHF-UCL	-	Focus
UniProtKB	Q9NZ94	NLGN3	NLGN3	-	GO:1900449	regulation of glutamate receptor signaling pathway	Process	GO:2000969	positive regulation of alpha-amino-3-hydroxy-5-methyl-4-isoxazole propionate selective glutamate receptor activity	ISS	GO_REF:0000024	UniProtKB:Q8BYM5	9606	20120404	BHF-UCL	-	Focus
UniProtKB	Q9NZ94	NLGN3	NLGN3	-	GO:0050877	neurological system process	Process	GO:0002087	regulation of respiratory gaseous exchange by neurological system process	ISS	GO_REF:0000024	UniProtKB:Q8BYM5	9606	20131017	BHF-UCL	-	Focus
UniProtKB	Q9NZ94	NLGN3	NLGN3	-	GO:0050804	regulation of synaptic transmission	Process	GO:0050804	regulation of synaptic transmission	ISS	GO_REF:0000024	UniProtKB:Q8BYM5	9606	20131017	BHF-UCL	-	Focus
UniProtKB	Q9NZ94	NLGN3	NLGN3	-	GO:0007610	behavior	Process	GO:0007612	learning	IMP	PMID:12669065	-	9606	20131120	BHF-UCL	-	Focus
UniProtKB	Q9NZ94	NLGN3	NLGN3	-	GO:0050877	neurological system process	Process	GO:0007612	learning	IMP	PMID:12669065	-	9606	20131120	BHF-UCL	-	Focus
UniProtKB	Q9NZ94	NLGN3	NLGN3	-	GO:0007610	behavior	Process	GO:0030534	adult behavior	IMP	PMID:12669065	-	9606	20131120	BHF-UCL	-	Focus
UniProtKB	Q9NZ94	NLGN3	NLGN3	-	GO:0007610	behavior	Process	GO:0071625	vocalization behavior	IMP	PMID:12669065	-	9606	20131120	BHF-UCL	-	Focus
UniProtKB	Q9NZ94	NLGN3	NLGN3	-	GO:0007399	nervous system development	Process	GO:0007416	synapse assembly	IBA	GO_REF:0000033	PANTHER:PTN000168538	9606	20110614	RefGenome	-	Other
UniProtKB	Q9NZ94	NLGN3	NLGN3	-	GO:0050808	synapse organization	Process	GO:0007416	synapse assembly	IBA	GO_REF:0000033	PANTHER:PTN000168538	9606	20110614	RefGenome	-	Other
UniProtKB	Q9NZ94	NLGN3	NLGN3	-	GO:0050877	neurological system process	Process	GO:0002087	regulation of respiratory gaseous exchange by neurological system process	IEA	GO_REF:0000019	Ensembl:ENSMUSP00000066304	9606	20140315	Ensembl	-	Automatic
UniProtKB	Q9NZ94	NLGN3	NLGN3	-	GO:0007610	behavior	Process	GO:0008542	visual learning	IEA	GO_REF:0000019	Ensembl:ENSMUSP00000066304	9606	20140315	Ensembl	-	Automatic
UniProtKB	Q9NZ94	NLGN3	NLGN3	-	GO:0050877	neurological system process	Process	GO:0008542	visual learning	IEA	GO_REF:0000019	Ensembl:ENSMUSP00000066304	9606	20140315	Ensembl	-	Automatic
UniProtKB	Q9NZ94	NLGN3	NLGN3	-	GO:0007610	behavior	Process	GO:0035176	social behavior	IEA	GO_REF:0000019	Ensembl:ENSMUSP00000066304	9606	20140315	Ensembl	-	Automatic
UniProtKB	Q9NZ94	NLGN3	NLGN3	-	GO:0050804	regulation of synaptic transmission	Process	GO:0050804	regulation of synaptic transmission	IEA	GO_REF:0000019	Ensembl:ENSMUSP00000066304	9606	20140315	Ensembl	-	Automatic
UniProtKB	Q9NZ94	NLGN3	NLGN3	-	GO:0050804	regulation of synaptic transmission	Process	GO:0051966	regulation of synaptic transmission, glutamatergic	IEA	GO_REF:0000019	Ensembl:ENSMUSP00000066304	9606	20140315	Ensembl	-	Automatic
UniProtKB	Q9NZ94	NLGN3	NLGN3	-	GO:0050804	regulation of synaptic transmission	Process	GO:0051968	positive regulation of synaptic transmission, glutamatergic	IEA	GO_REF:0000019	Ensembl:ENSMUSP00000066304	9606	20140315	Ensembl	-	Automatic
UniProtKB	Q9NZ94	NLGN3	NLGN3	-	GO:0007154	cell communication	Process	GO:0060079	regulation of excitatory postsynaptic membrane potential	IEA	GO_REF:0000019	Ensembl:ENSMUSP00000066304	9606	20140315	Ensembl	-	Automatic
UniProtKB	Q9NZ94	NLGN3	NLGN3	-	GO:0007154	cell communication	Process	GO:0060080	regulation of inhibitory postsynaptic membrane potential	IEA	GO_REF:0000019	Ensembl:ENSMUSP00000066304	9606	20140315	Ensembl	-	Automatic
UniProtKB	Q9NZ94	NLGN3	NLGN3	-	GO:0022008	neurogenesis	Process	GO:0061001	regulation of dendritic spine morphogenesis	IEA	GO_REF:0000019	Ensembl:ENSMUSP00000066304	9606	20140315	Ensembl	-	Automatic
UniProtKB	Q9NZ94	NLGN3	NLGN3	-	GO:0007399	nervous system development	Process	GO:0097104	postsynaptic membrane assembly	IEA	GO_REF:0000019	Ensembl:ENSMUSP00000066304	9606	20140315	Ensembl	-	Automatic
UniProtKB	Q9NZ94	NLGN3	NLGN3	-	GO:0050808	synapse organization	Process	GO:0097104	postsynaptic membrane assembly	IEA	GO_REF:0000019	Ensembl:ENSMUSP00000066304	9606	20140315	Ensembl	-	Automatic
UniProtKB	Q9NZ94	NLGN3	NLGN3	-	GO:1900271	regulation of long-term synaptic potentiation	Process	GO:1900271	regulation of long-term synaptic potentiation	IEA	GO_REF:0000019	Ensembl:ENSMUSP00000066304	9606	20140315	Ensembl	-	Automatic
UniProtKB	Q9NZ94	NLGN3	NLGN3	-	GO:1900449	regulation of glutamate receptor signaling pathway	Process	GO:2000310	regulation of N-methyl-D-aspartate selective glutamate receptor activity	IEA	GO_REF:0000019	Ensembl:ENSMUSP00000066304	9606	20140315	Ensembl	-	Automatic
UniProtKB	Q9NZ94	NLGN3	NLGN3	-	GO:1900449	regulation of glutamate receptor signaling pathway	Process	GO:2000311	regulation of alpha-amino-3-hydroxy-5-methyl-4-isoxazole propionate selective glutamate receptor activity	IEA	GO_REF:0000019	Ensembl:ENSMUSP00000066304	9606	20140315	Ensembl	-	Automatic
UniProtKB	Q9NZ94	NLGN3	NLGN3	-	GO:0007154	cell communication	Process	GO:2000331	regulation of terminal button organization	IEA	GO_REF:0000019	Ensembl:ENSMUSP00000066304	9606	20140315	Ensembl	-	Automatic
UniProtKB	Q9NZ94	NLGN3	NLGN3	-	GO:0007154	cell communication	Process	GO:2000463	positive regulation of excitatory postsynaptic membrane potential	IEA	GO_REF:0000019	Ensembl:ENSMUSP00000066304	9606	20140315	Ensembl	-	Automatic
UniProtKB	Q9NZ94	NLGN3	NLGN3	-	GO:1900449	regulation of glutamate receptor signaling pathway	Process	GO:2000969	positive regulation of alpha-amino-3-hydroxy-5-methyl-4-isoxazole propionate selective glutamate receptor activity	IEA	GO_REF:0000019	Ensembl:ENSMUSP00000066304	9606	20140315	Ensembl	-	Automatic
UniProtKB	Q9NZ94	NLGN3	NLGN3	-	GO:0007155	cell adhesion	Process	GO:0007155	cell adhesion	IEA	GO_REF:0000002	InterPro:IPR000460	9606	20140315	InterPro	-	Automatic
UniProtKB	Q9NZ94	NLGN3	NLGN3	-	GO:0007155	cell adhesion	Process	GO:0007155	cell adhesion	IEA	GO_REF:0000037	UniProtKB-KW:KW-0130	9606	20140315	UniProt	-	Automatic
UniProtKB	Q8N0W4	NLGN4X	NLGN4X	-	GO:0007610	behavior	Process	GO:0035176	social behavior	IMP	PMID:12669065	-	9606	20080527	UniProt	-	Pre-focus
UniProtKB	Q8N0W4	NLGN4X	NLGN4X	-	GO:0045216	cell-cell junction organization	Process	GO:0045216	cell-cell junction organization	NAS	PMID:11368788	-	9606	20080527	UniProt	-	Pre-focus
UniProtKB	Q8N0W4	NLGN4X	NLGN4X	-	GO:0050808	synapse organization	Process	GO:0050808	synapse organization	NAS	PMID:11368788	-	9606	20080527	UniProt	-	Pre-focus
UniProtKB	Q8N0W4	NLGN4X	NLGN4X	-	GO:0050808	synapse organization	Process	GO:0050808	synapse organization	IMP	PMID:15150161	-	9606	20080527	UniProt	-	Pre-focus
UniProtKB	Q8N0W4	NLGN4X	NLGN4X	-	GO:0003360	brainstem development	Process	GO:0003360	brainstem development	ISS	PMID:18227507	UniProtKB:B0F2B4	9606	20110309	BHF-UCL	-	Focus
UniProtKB	Q8N0W4	NLGN4X	NLGN4X	-	GO:0007420	brain development	Process	GO:0021549	cerebellum development	ISS	PMID:18227507	UniProtKB:B0F2B4	9606	20110309	BHF-UCL	-	Focus
UniProtKB	Q8N0W4	NLGN4X	NLGN4X	-	GO:0007610	behavior	Process	GO:0071625	vocalization behavior	ISS	PMID:18227507	UniProtKB:B0F2B4	9606	20110309	BHF-UCL	-	Focus
UniProtKB	Q8N0W4	NLGN4X	NLGN4X	-	GO:0007610	behavior	Process	GO:0035176	social behavior	IMP	PMID:19726642	-	9606	20110811	BHF-UCL	-	Focus
UniProtKB	Q8N0W4	NLGN4X	NLGN4X	-	GO:0007610	behavior	Process	GO:0071625	vocalization behavior	IMP	PMID:12669065	-	9606	20110811	BHF-UCL	-	Focus
UniProtKB	Q8N0W4	NLGN4X	NLGN4X	-	GO:0007610	behavior	Process	GO:0071625	vocalization behavior	IMP	PMID:19726642	-	9606	20110811	BHF-UCL	-	Focus
UniProtKB	Q8N0W4	NLGN4X	NLGN4X	-	GO:0007154	cell communication	Process	GO:0090394	negative regulation of excitatory postsynaptic membrane potential	IDA	PMID:19726642	-	9606	20110811	BHF-UCL	-	Focus
UniProtKB	Q8N0W4	NLGN4X	NLGN4X	-	GO:0007399	nervous system development	Process	GO:0097105	presynaptic membrane assembly	IDA	PMID:19726642	-	9606	20110811	BHF-UCL	-	Focus
UniProtKB	Q8N0W4	NLGN4X	NLGN4X	-	GO:0050808	synapse organization	Process	GO:0097105	presynaptic membrane assembly	IDA	PMID:19726642	-	9606	20110811	BHF-UCL	-	Focus
UniProtKB	Q8N0W4	NLGN4X	NLGN4X	-	GO:0035265	organ growth	Process	GO:0035265	organ growth	ISS	PMID:18227507	UniProtKB:B0F2B4	9606	20131017	BHF-UCL	-	Focus
UniProtKB	Q8N0W4	NLGN4X	NLGN4X	-	GO:0007610	behavior	Process	GO:0007612	learning	IMP	PMID:12669065	-	9606	20131120	BHF-UCL	-	Focus
UniProtKB	Q8N0W4	NLGN4X	NLGN4X	-	GO:0050877	neurological system process	Process	GO:0007612	learning	IMP	PMID:12669065	-	9606	20131120	BHF-UCL	-	Focus
UniProtKB	Q8N0W4	NLGN4X	NLGN4X	-	GO:0007610	behavior	Process	GO:0030534	adult behavior	IMP	PMID:12669065	-	9606	20131120	BHF-UCL	-	Focus
UniProtKB	Q8N0W4	NLGN4X	NLGN4X	-	GO:0022008	neurogenesis	Process	GO:0030182	neuron differentiation	NAS	PMID:21278334	-	9606	20131129	BHF-UCL	-	Focus
UniProtKB	Q8N0W4	NLGN4X	NLGN4X	-	GO:0007155	cell adhesion	Process	GO:0007158	neuron cell-cell adhesion	TAS	PMID:18923512	-	9606	20140209	BHF-UCL	-	Focus
UniProtKB	Q8N0W4	NLGN4X	NLGN4X	-	GO:0007155	cell adhesion	Process	GO:0007155	cell adhesion	IEA	GO_REF:0000002	InterPro:IPR000460	9606	20140315	InterPro	-	Automatic
UniProtKB	Q8N0W4	NLGN4X	NLGN4X	-	GO:0007155	cell adhesion	Process	GO:0007155	cell adhesion	IEA	GO_REF:0000037	UniProtKB-KW:KW-0130	9606	20140315	UniProt	-	Automatic
UniProtKB	Q8NFZ3	NLGN4Y	NLGN4Y	-	GO:0007610	behavior	Process	GO:0007612	learning	IMP	PMID:18628683	-	9606	20140207	BHF-UCL	-	Focus
UniProtKB	Q8NFZ3	NLGN4Y	NLGN4Y	-	GO:0050877	neurological system process	Process	GO:0007612	learning	IMP	PMID:18628683	-	9606	20140207	BHF-UCL	-	Focus
UniProtKB	Q8NFZ3	NLGN4Y	NLGN4Y	-	GO:0007610	behavior	Process	GO:0035176	social behavior	IMP	PMID:18628683	-	9606	20140207	BHF-UCL	-	Focus
UniProtKB	Q8NFZ3	NLGN4Y	NLGN4Y	-	GO:0007610	behavior	Process	GO:0071625	vocalization behavior	IMP	PMID:18628683	-	9606	20140207	BHF-UCL	-	Focus
UniProtKB	Q8NFZ3	NLGN4Y	NLGN4Y	-	GO:0007155	cell adhesion	Process	GO:0007158	neuron cell-cell adhesion	TAS	PMID:18923512	-	9606	20140209	BHF-UCL	-	Focus
UniProtKB	Q8NFZ3	NLGN4Y	NLGN4Y	-	GO:0007399	nervous system development	Process	GO:0007416	synapse assembly	IBA	GO_REF:0000033	PANTHER:PTN000168538	9606	20110614	RefGenome	-	Other
UniProtKB	Q8NFZ3	NLGN4Y	NLGN4Y	-	GO:0050808	synapse organization	Process	GO:0007416	synapse assembly	IBA	GO_REF:0000033	PANTHER:PTN000168538	9606	20110614	RefGenome	-	Other
UniProtKB	Q8NFZ3	NLGN4Y	NLGN4Y	-	GO:0007155	cell adhesion	Process	GO:0007155	cell adhesion	IEA	GO_REF:0000002	InterPro:IPR000460	9606	20140315	InterPro	-	Automatic
UniProtKB	Q8NFZ3	NLGN4Y	NLGN4Y	-	GO:0007155	cell adhesion	Process	GO:0007155	cell adhesion	IEA	GO_REF:0000037	UniProtKB-KW:KW-0130	9606	20140315	UniProt	-	Automatic
UniProtKB	Q9ULB1	NRXN1-α	NRXN1	-	GO:0009605	response to external stimulus	Process	GO:0007411	axon guidance	TAS	PMID:1621094	-	9606	20050308	PINC	-	Pre-focus
UniProtKB	Q9ULB1	NRXN1-α	NRXN1	-	GO:0031175	neuron projection development	Process	GO:0007411	axon guidance	TAS	PMID:1621094	-	9606	20050308	PINC	-	Pre-focus
UniProtKB	Q9ULB1	NRXN1-α	NRXN1	-	GO:0050905	neuromuscular process	Process	GO:0050885	neuromuscular process controlling balance	ISS	PMID:19822762	UniProtKB:Q9CS84	9606	20110307	BHF-UCL	-	Focus
UniProtKB	Q9ULB1	NRXN1-α	NRXN1	-	GO:0007154	cell communication	Process	GO:2000463	positive regulation of excitatory postsynaptic membrane potential	ISS	PMID:19822762	UniProtKB:Q9CS84	9606	20110624	BHF-UCL	-	Focus
UniProtKB	Q9ULB1	NRXN1-α	NRXN1	-	GO:0007610	behavior	Process	GO:0071625	vocalization behavior	IMP	PMID:19896112	-	9606	20110725	BHF-UCL	-	Focus
UniProtKB	Q9ULB1	NRXN1-α	NRXN1	-	GO:0007610	behavior	Process	GO:0035176	social behavior	IMP	PMID:18057082	-	9606	20110811	BHF-UCL	-	Focus
UniProtKB	Q9ULB1	NRXN1-α	NRXN1	-	GO:0050804	regulation of synaptic transmission	Process	GO:0051968	positive regulation of synaptic transmission, glutamatergic	ISS	PMID:19822762	UniProtKB:Q9CS84	9606	20110811	BHF-UCL	-	Focus
UniProtKB	Q9ULB1	NRXN1-α	NRXN1	-	GO:0007610	behavior	Process	GO:0071625	vocalization behavior	IMP	PMID:18057082	-	9606	20110811	BHF-UCL	-	Focus
UniProtKB	Q9ULB1	NRXN1-α	NRXN1	-	GO:0007399	nervous system development	Process	GO:0097104	postsynaptic membrane assembly	ISS	GO_REF:0000024	UniProtKB:Q9CS84	9606	20110818	BHF-UCL	-	Focus
UniProtKB	Q9ULB1	NRXN1-α	NRXN1	-	GO:0050808	synapse organization	Process	GO:0097104	postsynaptic membrane assembly	ISS	GO_REF:0000024	UniProtKB:Q9CS84	9606	20110818	BHF-UCL	-	Focus
UniProtKB	Q9ULB1	NRXN1-α	NRXN1	-	GO:0008104	protein localization	Process	GO:0097116	gephyrin clustering involved in postsynaptic density assembly	ISS	GO_REF:0000024	UniProtKB:Q9CS84	9606	20110818	BHF-UCL	-	Focus
UniProtKB	Q9ULB1	NRXN1-α	NRXN1	-	GO:0008104	protein localization	Process	GO:0097118	neuroligin clustering involved in postsynaptic membrane assembly	ISS	GO_REF:0000024	UniProtKB:Q9CS84	9606	20110818	BHF-UCL	-	Focus
UniProtKB	Q9ULB1	NRXN1-α	NRXN1	-	GO:0008104	protein localization	Process	GO:0097119	postsynaptic density protein 95 clustering	ISS	GO_REF:0000024	UniProtKB:Q9CS84	9606	20110818	BHF-UCL	-	Focus
UniProtKB	Q9ULB1	NRXN1-α	NRXN1	-	GO:0007610	behavior	Process	GO:0007612	learning	IMP	PMID:19896112	-	9606	20130927	BHF-UCL	-	Focus
UniProtKB	Q9ULB1	NRXN1-α	NRXN1	-	GO:0050877	neurological system process	Process	GO:0007612	learning	IMP	PMID:19896112	-	9606	20130927	BHF-UCL	-	Focus
UniProtKB	Q9ULB1	NRXN1-α	NRXN1	-	GO:0007610	behavior	Process	GO:0035176	social behavior	IMP	PMID:19896112	-	9606	20130927	BHF-UCL	-	Focus
UniProtKB	Q9ULB1	NRXN1-α	NRXN1	-	GO:0007154	cell communication	Process	GO:0007268	synaptic transmission	ISS	GO_REF:0000024	UniProtKB:Q9CS84	9606	20131017	BHF-UCL	-	Focus
UniProtKB	Q9ULB1	NRXN1-α	NRXN1	-	GO:0007154	cell communication	Process	GO:0007269	neurotransmitter secretion	ISS	GO_REF:0000024	UniProtKB:Q9CS84	9606	20131017	BHF-UCL	-	Focus
UniProtKB	Q9ULB1	NRXN1-α	NRXN1	-	GO:0007399	nervous system development	Process	GO:0007416	synapse assembly	ISS	GO_REF:0000024	UniProtKB:Q9CS84	9606	20131017	BHF-UCL	-	Focus
UniProtKB	Q9ULB1	NRXN1-α	NRXN1	-	GO:0050808	synapse organization	Process	GO:0007416	synapse assembly	ISS	GO_REF:0000024	UniProtKB:Q9CS84	9606	20131017	BHF-UCL	-	Focus
UniProtKB	Q9ULB1	NRXN1-α	NRXN1	-	GO:0007154	cell communication	Process	GO:0051965	positive regulation of synapse assembly	ISS	GO_REF:0000024	UniProtKB:Q9CS84	9606	20131017	BHF-UCL	-	Focus
UniProtKB	Q9ULB1	NRXN1-α	NRXN1	-	GO:0007154	cell communication	Process	GO:0090129	positive regulation of synapse maturation	ISS	GO_REF:0000024	UniProtKB:Q9CS84	9606	20131017	BHF-UCL	-	Focus
UniProtKB	Q9ULB1	NRXN1-α	NRXN1	-	GO:0007610	behavior	Process	GO:0030534	adult behavior	IMP	PMID:19896112	-	9606	20131120	BHF-UCL	-	Focus
UniProtKB	Q9ULB1	NRXN1-α	NRXN1	-	GO:0007610	behavior	Process	GO:0042297	vocal learning	IMP	PMID:19896112	-	9606	20131120	BHF-UCL	-	Focus
UniProtKB	Q9ULB1	NRXN1-α	NRXN1	-	GO:0009605	response to external stimulus	Process	GO:0042297	vocal learning	IMP	PMID:19896112	-	9606	20131120	BHF-UCL	-	Focus
UniProtKB	Q9ULB1	NRXN1-α	NRXN1	-	GO:0050877	neurological system process	Process	GO:0042297	vocal learning	IMP	PMID:19896112	-	9606	20131120	BHF-UCL	-	Focus
UniProtKB	Q9ULB1	NRXN1-α	NRXN1	-	GO:0007155	cell adhesion	Process	GO:0007158	neuron cell-cell adhesion	TAS	PMID:18923512	-	9606	20140209	BHF-UCL	-	Focus
UniProtKB	Q9ULB1	NRXN1-α	NRXN1	-	GO:0007154	cell communication	Process	GO:0007268	synaptic transmission	IEA	GO_REF:0000019	Ensembl:ENSMUSP00000125407	9606	20140315	Ensembl	-	Automatic
UniProtKB	Q9ULB1	NRXN1-α	NRXN1	-	GO:0007154	cell communication	Process	GO:0007269	neurotransmitter secretion	IEA	GO_REF:0000019	Ensembl:ENSMUSP00000125407	9606	20140315	Ensembl	-	Automatic
UniProtKB	Q9ULB1	NRXN1-α	NRXN1	-	GO:0007399	nervous system development	Process	GO:0007416	synapse assembly	IEA	GO_REF:0000019	Ensembl:ENSMUSP00000125407	9606	20140315	Ensembl	-	Automatic
UniProtKB	Q9ULB1	NRXN1-α	NRXN1	-	GO:0050808	synapse organization	Process	GO:0007416	synapse assembly	IEA	GO_REF:0000019	Ensembl:ENSMUSP00000125407	9606	20140315	Ensembl	-	Automatic
UniProtKB	Q9ULB1	NRXN1-α	NRXN1	-	GO:0007610	behavior	Process	GO:0007612	learning	IEA	GO_REF:0000019	Ensembl:ENSMUSP00000125407	9606	20140315	Ensembl	-	Automatic
UniProtKB	Q9ULB1	NRXN1-α	NRXN1	-	GO:0050877	neurological system process	Process	GO:0007612	learning	IEA	GO_REF:0000019	Ensembl:ENSMUSP00000125407	9606	20140315	Ensembl	-	Automatic
UniProtKB	Q9ULB1	NRXN1-α	NRXN1	-	GO:0007610	behavior	Process	GO:0030534	adult behavior	IEA	GO_REF:0000019	Ensembl:ENSMUSP00000125407	9606	20140315	Ensembl	-	Automatic
UniProtKB	Q9ULB1	NRXN1-α	NRXN1	-	GO:0007154	cell communication	Process	GO:0051965	positive regulation of synapse assembly	IEA	GO_REF:0000019	Ensembl:ENSMUSP00000125407	9606	20140315	Ensembl	-	Automatic
UniProtKB	Q9ULB1	NRXN1-α	NRXN1	-	GO:0050804	regulation of synaptic transmission	Process	GO:0051968	positive regulation of synaptic transmission, glutamatergic	IEA	GO_REF:0000019	Ensembl:ENSMUSP00000125407	9606	20140315	Ensembl	-	Automatic
UniProtKB	Q9ULB1	NRXN1-α	NRXN1	-	GO:0009605	response to external stimulus	Process	GO:0060134	prepulse inhibition	IEA	GO_REF:0000019	Ensembl:ENSMUSP00000125407	9606	20140315	Ensembl	-	Automatic
UniProtKB	Q9ULB1	NRXN1-α	NRXN1	-	GO:0050905	neuromuscular process	Process	GO:0060134	prepulse inhibition	IEA	GO_REF:0000019	Ensembl:ENSMUSP00000125407	9606	20140315	Ensembl	-	Automatic
UniProtKB	Q9ULB1	NRXN1-α	NRXN1	-	GO:0007154	cell communication	Process	GO:0090129	positive regulation of synapse maturation	IEA	GO_REF:0000019	Ensembl:ENSMUSP00000125407	9606	20140315	Ensembl	-	Automatic
UniProtKB	Q9ULB1	NRXN1-α	NRXN1	-	GO:0007399	nervous system development	Process	GO:0097104	postsynaptic membrane assembly	IEA	GO_REF:0000019	Ensembl:ENSMUSP00000125407	9606	20140315	Ensembl	-	Automatic
UniProtKB	Q9ULB1	NRXN1-α	NRXN1	-	GO:0050808	synapse organization	Process	GO:0097104	postsynaptic membrane assembly	IEA	GO_REF:0000019	Ensembl:ENSMUSP00000125407	9606	20140315	Ensembl	-	Automatic
UniProtKB	Q9ULB1	NRXN1-α	NRXN1	-	GO:0008104	protein localization	Process	GO:0097116	gephyrin clustering involved in postsynaptic density assembly	IEA	GO_REF:0000019	Ensembl:ENSMUSP00000125407	9606	20140315	Ensembl	-	Automatic
UniProtKB	Q9ULB1	NRXN1-α	NRXN1	-	GO:0008104	protein localization	Process	GO:0097118	neuroligin clustering involved in postsynaptic membrane assembly	IEA	GO_REF:0000019	Ensembl:ENSMUSP00000125407	9606	20140315	Ensembl	-	Automatic
UniProtKB	Q9ULB1	NRXN1-α	NRXN1	-	GO:0008104	protein localization	Process	GO:0097119	postsynaptic density protein 95 clustering	IEA	GO_REF:0000019	Ensembl:ENSMUSP00000125407	9606	20140315	Ensembl	-	Automatic
UniProtKB	Q9ULB1	NRXN1-α	NRXN1	-	GO:0007154	cell communication	Process	GO:2000463	positive regulation of excitatory postsynaptic membrane potential	IEA	GO_REF:0000019	Ensembl:ENSMUSP00000125407	9606	20140315	Ensembl	-	Automatic
UniProtKB	Q9ULB1	NRXN1-α	NRXN1	-	GO:0050795	regulation of behavior	Process	GO:2000821	regulation of grooming behavior	IEA	GO_REF:0000019	Ensembl:ENSMUSP00000125407	9606	20140315	Ensembl	-	Automatic
UniProtKB	Q9ULB1	NRXN1-α	NRXN1	-	GO:0007155	cell adhesion	Process	GO:0007155	cell adhesion	IEA	GO_REF:0000037	UniProtKB-KW:KW-0130	9606	20140315	UniProt	-	Automatic
UniProtKB	P58400	NRXN1-β	NRXN1	-	GO:0007155	cell adhesion	Process	GO:0007158	neuron cell-cell adhesion	TAS	PMID:15797875	-	9606	20110307	BHF-UCL	-	Focus
UniProtKB	P58400	NRXN1-β	NRXN1	-	GO:0007154	cell communication	Process	GO:0023041	neuronal signal transduction	TAS	PMID:15797875	-	9606	20110307	BHF-UCL	-	Focus
UniProtKB	P58400	NRXN1-β	NRXN1	-	GO:0007610	behavior	Process	GO:0035176	social behavior	IMP	PMID:17034946	-	9606	20110811	BHF-UCL	-	Focus
UniProtKB	P58400	NRXN1-β	NRXN1	-	GO:0007155	cell adhesion	Process	GO:0007157	heterophilic cell-cell adhesion	ISS	GO_REF:0000024	UniProtKB:P0DI97	9606	20110818	BHF-UCL	-	Focus
UniProtKB	P58400	NRXN1-β	NRXN1	-	GO:0007155	cell adhesion	Process	GO:0007158	neuron cell-cell adhesion	ISS	GO_REF:0000024	UniProtKB:P0DI97	9606	20110818	BHF-UCL	-	Focus
UniProtKB	P58400	NRXN1-β	NRXN1	-	GO:0007155	cell adhesion	Process	GO:0016339	calcium-dependent cell-cell adhesion	ISS	GO_REF:0000024	UniProtKB:P0DI97	9606	20110818	BHF-UCL	-	Focus
UniProtKB	P58400	NRXN1-β	NRXN1	-	GO:0008104	protein localization	Process	GO:0045184	establishment of protein localization	ISS	GO_REF:0000024	UniProtKB:P0DI97	9606	20110818	BHF-UCL	-	Focus
UniProtKB	P58400	NRXN1-β	NRXN1	-	GO:0050804	regulation of synaptic transmission	Process	GO:0051968	positive regulation of synaptic transmission, glutamatergic	ISS	GO_REF:0000024	UniProtKB:P0DI97	9606	20110818	BHF-UCL	-	Focus
UniProtKB	P58400	NRXN1-β	NRXN1	-	GO:0070201	regulation of establishment of protein localization	Process	GO:0090004	positive regulation of establishment of protein localization to plasma membrane	ISS	GO_REF:0000024	UniProtKB:P0DI97	9606	20110818	BHF-UCL	-	Focus
UniProtKB	P58400	NRXN1-β	NRXN1	-	GO:0097479	synaptic vesicle localization	Process	GO:0097091	synaptic vesicle clustering	ISS	GO_REF:0000024	UniProtKB:P0DI97	9606	20110818	BHF-UCL	-	Focus
UniProtKB	P58400	NRXN1-β	NRXN1	-	GO:0007399	nervous system development	Process	GO:0097104	postsynaptic membrane assembly	ISS	GO_REF:0000024	UniProtKB:P0DI97	9606	20110818	BHF-UCL	-	Focus
UniProtKB	P58400	NRXN1-β	NRXN1	-	GO:0050808	synapse organization	Process	GO:0097104	postsynaptic membrane assembly	ISS	GO_REF:0000024	UniProtKB:P0DI97	9606	20110818	BHF-UCL	-	Focus
UniProtKB	P58400	NRXN1-β	NRXN1	-	GO:0007399	nervous system development	Process	GO:0097105	presynaptic membrane assembly	ISS	GO_REF:0000024	UniProtKB:P0DI97	9606	20110818	BHF-UCL	-	Focus
UniProtKB	P58400	NRXN1-β	NRXN1	-	GO:0050808	synapse organization	Process	GO:0097105	presynaptic membrane assembly	ISS	GO_REF:0000024	UniProtKB:P0DI97	9606	20110818	BHF-UCL	-	Focus
UniProtKB	P58400	NRXN1-β	NRXN1	-	GO:0072578	neurotransmitter-gated ion channel clustering	Process	GO:0097112	gamma-aminobutyric acid receptor clustering	ISS	GO_REF:0000024	UniProtKB:P0DI97	9606	20110818	BHF-UCL	-	Focus
UniProtKB	P58400	NRXN1-β	NRXN1	-	GO:0072578	neurotransmitter-gated ion channel clustering	Process	GO:0097114	N-methyl-D-aspartate receptor clustering	ISS	GO_REF:0000024	UniProtKB:P0DI97	9606	20110818	BHF-UCL	-	Focus
UniProtKB	P58400	NRXN1-β	NRXN1	-	GO:0008104	protein localization	Process	GO:0097116	gephyrin clustering involved in postsynaptic density assembly	ISS	GO_REF:0000024	UniProtKB:P0DI97	9606	20110818	BHF-UCL	-	Focus
UniProtKB	P58400	NRXN1-β	NRXN1	-	GO:0008104	protein localization	Process	GO:0097117	guanylate kinase-associated protein clustering	ISS	GO_REF:0000024	UniProtKB:P0DI97	9606	20110818	BHF-UCL	-	Focus
UniProtKB	P58400	NRXN1-β	NRXN1	-	GO:0008104	protein localization	Process	GO:0097118	neuroligin clustering involved in postsynaptic membrane assembly	ISS	GO_REF:0000024	UniProtKB:P0DI97	9606	20110818	BHF-UCL	-	Focus
UniProtKB	P58400	NRXN1-β	NRXN1	-	GO:0008104	protein localization	Process	GO:0097119	postsynaptic density protein 95 clustering	ISS	GO_REF:0000024	UniProtKB:P0DI97	9606	20110818	BHF-UCL	-	Focus
UniProtKB	P58400	NRXN1-β	NRXN1	-	GO:0008104	protein localization	Process	GO:0097120	receptor localization to synapse	ISS	GO_REF:0000024	UniProtKB:P0DI97	9606	20110818	BHF-UCL	-	Focus
UniProtKB	P58400	NRXN1-β	NRXN1	-	GO:1900449	regulation of glutamate receptor signaling pathway	Process	GO:2000310	regulation of N-methyl-D-aspartate selective glutamate receptor activity	ISS	GO_REF:0000024	UniProtKB:P0DI97	9606	20110818	BHF-UCL	-	Focus
UniProtKB	P58400	NRXN1-β	NRXN1	-	GO:1900449	regulation of glutamate receptor signaling pathway	Process	GO:2000311	regulation of alpha-amino-3-hydroxy-5-methyl-4-isoxazole propionate selective glutamate receptor activity	ISS	GO_REF:0000024	UniProtKB:P0DI97	9606	20110818	BHF-UCL	-	Focus
UniProtKB	P58400	NRXN1-β	NRXN1	-	GO:0007154	cell communication	Process	GO:2000463	positive regulation of excitatory postsynaptic membrane potential	ISS	GO_REF:0000024	UniProtKB:P0DI97	9606	20110818	BHF-UCL	-	Focus
UniProtKB	P58400	NRXN1-β	NRXN1	-	GO:0060491	regulation of cell projection assembly	Process	GO:0051490	negative regulation of filopodium assembly	ISS	GO_REF:0000024	UniProtKB:P0DI97	9606	20130927	BHF-UCL	-	Focus
UniProtKB	P58400	NRXN1-β	NRXN1	-	GO:0007154	cell communication	Process	GO:0007268	synaptic transmission	ISS	GO_REF:0000024	UniProtKB:P0DI97	9606	20131017	BHF-UCL	-	Focus
UniProtKB	P58400	NRXN1-β	NRXN1	-	GO:0007154	cell communication	Process	GO:0007269	neurotransmitter secretion	ISS	GO_REF:0000024	UniProtKB:P0DI97	9606	20131017	BHF-UCL	-	Focus
UniProtKB	P58400	NRXN1-β	NRXN1	-	GO:0007399	nervous system development	Process	GO:0007416	synapse assembly	ISS	GO_REF:0000024	UniProtKB:P0DI97	9606	20131017	BHF-UCL	-	Focus
UniProtKB	P58400	NRXN1-β	NRXN1	-	GO:0050808	synapse organization	Process	GO:0007416	synapse assembly	ISS	GO_REF:0000024	UniProtKB:P0DI97	9606	20131017	BHF-UCL	-	Focus
UniProtKB	P58400	NRXN1-β	NRXN1	-	GO:0008104	protein localization	Process	GO:0035418	protein localization to synapse	ISS	GO_REF:0000024	UniProtKB:P0DI97	9606	20131017	BHF-UCL	-	Focus
UniProtKB	P58400	NRXN1-β	NRXN1	-	GO:0007154	cell communication	Process	GO:0090129	positive regulation of synapse maturation	ISS	GO_REF:0000024	UniProtKB:P0DI97	9606	20131017	BHF-UCL	-	Focus
UniProtKB	P58400	NRXN1-β	NRXN1	-	GO:0007610	behavior	Process	GO:0007612	learning	IMP	PMID:17034946	-	9606	20131120	BHF-UCL	-	Focus
UniProtKB	P58400	NRXN1-β	NRXN1	-	GO:0050877	neurological system process	Process	GO:0007612	learning	IMP	PMID:17034946	-	9606	20131120	BHF-UCL	-	Focus
UniProtKB	P58400	NRXN1-β	NRXN1	-	GO:0007610	behavior	Process	GO:0030534	adult behavior	IMP	PMID:17034946	-	9606	20131120	BHF-UCL	-	Focus
UniProtKB	P58400	NRXN1-β	NRXN1	-	GO:0007610	behavior	Process	GO:0071625	vocalization behavior	IMP	PMID:17034946	-	9606	20131120	BHF-UCL	-	Focus
UniProtKB	P58400	NRXN1-β	NRXN1	-	GO:0007420	brain development	Process	GO:0021707	cerebellar granule cell differentiation	ISS	GO_REF:0000024	UniProtKB:P0DI97	9606	20131127	BHF-UCL	-	Focus
UniProtKB	P58400	NRXN1-β	NRXN1	-	GO:0022008	neurogenesis	Process	GO:0021707	cerebellar granule cell differentiation	ISS	GO_REF:0000024	UniProtKB:P0DI97	9606	20131127	BHF-UCL	-	Focus
UniProtKB	P58400	NRXN1-β	NRXN1	-	GO:0007155	cell adhesion	Process	GO:0007155	cell adhesion	IEA	GO_REF:0000037	UniProtKB-KW:KW-0130	9606	20140315	UniProt	-	Automatic
UniProtKB	Q9P2S2	NRXN2-α	NRXN2	-	GO:0007399	nervous system development	Process	GO:0097104	postsynaptic membrane assembly	ISS	GO_REF:0000024	UniProtKB:Q3UGZ9	9606	20110818	BHF-UCL	-	Focus
UniProtKB	Q9P2S2	NRXN2-α	NRXN2	-	GO:0050808	synapse organization	Process	GO:0097104	postsynaptic membrane assembly	ISS	GO_REF:0000024	UniProtKB:Q3UGZ9	9606	20110818	BHF-UCL	-	Focus
UniProtKB	Q9P2S2	NRXN2-α	NRXN2	-	GO:0008104	protein localization	Process	GO:0097116	gephyrin clustering involved in postsynaptic density assembly	ISS	GO_REF:0000024	UniProtKB:Q3UGZ9	9606	20110818	BHF-UCL	-	Focus
UniProtKB	Q9P2S2	NRXN2-α	NRXN2	-	GO:0008104	protein localization	Process	GO:0097118	neuroligin clustering involved in postsynaptic membrane assembly	ISS	GO_REF:0000024	UniProtKB:Q3UGZ9	9606	20110818	BHF-UCL	-	Focus
UniProtKB	Q9P2S2	NRXN2-α	NRXN2	-	GO:0008104	protein localization	Process	GO:0097119	postsynaptic density protein 95 clustering	ISS	GO_REF:0000024	UniProtKB:Q3UGZ9	9606	20110818	BHF-UCL	-	Focus
UniProtKB	Q9P2S2	NRXN2-α	NRXN2	-	GO:0007154	cell communication	Process	GO:0007268	synaptic transmission	ISS	GO_REF:0000024	UniProtKB:Q3UGZ9	9606	20131017	BHF-UCL	-	Focus
UniProtKB	Q9P2S2	NRXN2-α	NRXN2	-	GO:0007154	cell communication	Process	GO:0007269	neurotransmitter secretion	ISS	GO_REF:0000024	UniProtKB:Q3UGZ9	9606	20131017	BHF-UCL	-	Focus
UniProtKB	Q9P2S2	NRXN2-α	NRXN2	-	GO:0007399	nervous system development	Process	GO:0007416	synapse assembly	ISS	GO_REF:0000024	UniProtKB:Q3UGZ9	9606	20131017	BHF-UCL	-	Focus
UniProtKB	Q9P2S2	NRXN2-α	NRXN2	-	GO:0050808	synapse organization	Process	GO:0007416	synapse assembly	ISS	GO_REF:0000024	UniProtKB:Q3UGZ9	9606	20131017	BHF-UCL	-	Focus
UniProtKB	Q9P2S2	NRXN2-α	NRXN2	-	GO:0007610	behavior	Process	GO:0030534	adult behavior	IMP	PMID:21424692	-	9606	20140207	BHF-UCL	-	Focus
UniProtKB	Q9P2S2	NRXN2-α	NRXN2	-	GO:0007610	behavior	Process	GO:0035176	social behavior	IMP	PMID:21424692	-	9606	20140207	BHF-UCL	-	Focus
UniProtKB	Q9P2S2	NRXN2-α	NRXN2	-	GO:0007610	behavior	Process	GO:0042297	vocal learning	IMP	PMID:21424692	-	9606	20140207	BHF-UCL	-	Focus
UniProtKB	Q9P2S2	NRXN2-α	NRXN2	-	GO:0009605	response to external stimulus	Process	GO:0042297	vocal learning	IMP	PMID:21424692	-	9606	20140207	BHF-UCL	-	Focus
UniProtKB	Q9P2S2	NRXN2-α	NRXN2	-	GO:0050877	neurological system process	Process	GO:0042297	vocal learning	IMP	PMID:21424692	-	9606	20140207	BHF-UCL	-	Focus
UniProtKB	Q9P2S2	NRXN2-α	NRXN2	-	GO:0007610	behavior	Process	GO:0071625	vocalization behavior	IMP	PMID:21424692	-	9606	20140207	BHF-UCL	-	Focus
UniProtKB	Q9P2S2	NRXN2-α	NRXN2	-	GO:0007155	cell adhesion	Process	GO:0007158	neuron cell-cell adhesion	TAS	PMID:18923512	-	9606	20140209	BHF-UCL	-	Focus
UniProtKB	Q9P2S2	NRXN2-α	NRXN2	-	GO:0007154	cell communication	Process	GO:0007268	synaptic transmission	IEA	GO_REF:0000019	Ensembl:ENSMUSP00000109089	9606	20140315	Ensembl	-	Automatic
UniProtKB	Q9P2S2	NRXN2-α	NRXN2	-	GO:0007154	cell communication	Process	GO:0007269	neurotransmitter secretion	IEA	GO_REF:0000019	Ensembl:ENSMUSP00000109089	9606	20140315	Ensembl	-	Automatic
UniProtKB	Q9P2S2	NRXN2-α	NRXN2	-	GO:0007399	nervous system development	Process	GO:0007416	synapse assembly	IEA	GO_REF:0000019	Ensembl:ENSMUSP00000109089	9606	20140315	Ensembl	-	Automatic
UniProtKB	Q9P2S2	NRXN2-α	NRXN2	-	GO:0050808	synapse organization	Process	GO:0007416	synapse assembly	IEA	GO_REF:0000019	Ensembl:ENSMUSP00000109089	9606	20140315	Ensembl	-	Automatic
UniProtKB	Q9P2S2	NRXN2-α	NRXN2	-	GO:0007155	cell adhesion	Process	GO:0007155	cell adhesion	IEA	GO_REF:0000037	UniProtKB-KW:KW-0130	9606	20140315	UniProt	-	Automatic
UniProtKB	P58401	NRXN2-β	NRXN2	-	GO:0007155	cell adhesion	Process	GO:0007158	neuron cell-cell adhesion	TAS	PMID:18923512	-	9606	20140209	BHF-UCL	-	Focus
UniProtKB	P58401	NRXN2-β	NRXN2	-	GO:0007155	cell adhesion	Process	GO:0007155	cell adhesion	IEA	GO_REF:0000037	UniProtKB-KW:KW-0130	9606	20140315	UniProt	-	Automatic
UniProtKB	Q9Y4C0	NRXN3-α	NRXN3	-	GO:0009605	response to external stimulus	Process	GO:0007411	axon guidance	TAS	PMID:1621094	-	9606	20030904	PINC	-	Pre-focus
UniProtKB	Q9Y4C0	NRXN3-α	NRXN3	-	GO:0031175	neuron projection development	Process	GO:0007411	axon guidance	TAS	PMID:1621094	-	9606	20030904	PINC	-	Pre-focus
UniProtKB	Q9Y4C0	NRXN3-α	NRXN3	-	GO:0007610	behavior	Process	GO:0007612	learning	IGI	PMID:22209245	UniProtKB:Q9HDB5	9606	20140207	BHF-UCL	-	Focus
UniProtKB	Q9Y4C0	NRXN3-α	NRXN3	-	GO:0050877	neurological system process	Process	GO:0007612	learning	IGI	PMID:22209245	UniProtKB:Q9HDB5	9606	20140207	BHF-UCL	-	Focus
UniProtKB	Q9Y4C0	NRXN3-α	NRXN3	-	GO:0007610	behavior	Process	GO:0030534	adult behavior	IGI	PMID:22209245	UniProtKB:Q9HDB5	9606	20140207	BHF-UCL	-	Focus
UniProtKB	Q9Y4C0	NRXN3-α	NRXN3	-	GO:0007610	behavior	Process	GO:0035176	social behavior	IGI	PMID:22209245	UniProtKB:Q9HDB5	9606	20140207	BHF-UCL	-	Focus
UniProtKB	Q9Y4C0	NRXN3-α	NRXN3	-	GO:0007610	behavior	Process	GO:0071625	vocalization behavior	IGI	PMID:22209245	UniProtKB:Q9HDB5	9606	20140207	BHF-UCL	-	Focus
UniProtKB	Q9Y4C0	NRXN3-α	NRXN3	-	GO:0007155	cell adhesion	Process	GO:0007158	neuron cell-cell adhesion	TAS	PMID:18923512	-	9606	20140209	BHF-UCL	-	Focus
UniProtKB	Q9Y4C0	NRXN3-α	NRXN3	-	GO:0007154	cell communication	Process	GO:0007268	synaptic transmission	IEA	GO_REF:0000019	Ensembl:ENSMUSP00000129678	9606	20140315	Ensembl	-	Automatic
UniProtKB	Q9Y4C0	NRXN3-α	NRXN3	-	GO:0007154	cell communication	Process	GO:0007269	neurotransmitter secretion	IEA	GO_REF:0000019	Ensembl:ENSMUSP00000129678	9606	20140315	Ensembl	-	Automatic
UniProtKB	Q9Y4C0	NRXN3-α	NRXN3	-	GO:0007399	nervous system development	Process	GO:0007416	synapse assembly	IEA	GO_REF:0000019	Ensembl:ENSMUSP00000129678	9606	20140315	Ensembl	-	Automatic
UniProtKB	Q9Y4C0	NRXN3-α	NRXN3	-	GO:0050808	synapse organization	Process	GO:0007416	synapse assembly	IEA	GO_REF:0000019	Ensembl:ENSMUSP00000129678	9606	20140315	Ensembl	-	Automatic
UniProtKB	Q9Y4C0	NRXN3-α	NRXN3	-	GO:0007154	cell communication	Process	GO:0007268	synaptic transmission	IEA	GO_REF:0000002	InterPro:IPR027158	9606	20140315	InterPro	-	Automatic
UniProtKB	Q9Y4C0	NRXN3-α	NRXN3	-	GO:0007154	cell communication	Process	GO:0007269	neurotransmitter secretion	IEA	GO_REF:0000002	InterPro:IPR027158	9606	20140315	InterPro	-	Automatic
UniProtKB	Q9Y4C0	NRXN3-α	NRXN3	-	GO:0007399	nervous system development	Process	GO:0007416	synapse assembly	IEA	GO_REF:0000002	InterPro:IPR027158	9606	20140315	InterPro	-	Automatic
UniProtKB	Q9Y4C0	NRXN3-α	NRXN3	-	GO:0050808	synapse organization	Process	GO:0007416	synapse assembly	IEA	GO_REF:0000002	InterPro:IPR027158	9606	20140315	InterPro	-	Automatic
UniProtKB	Q9Y4C0	NRXN3-α	NRXN3	-	GO:0007154	cell communication	Process	GO:0051965	positive regulation of synapse assembly	IEA	GO_REF:0000002	InterPro:IPR027158	9606	20140315	InterPro	-	Automatic
UniProtKB	Q9Y4C0	NRXN3-α	NRXN3	-	GO:0007154	cell communication	Process	GO:0090129	positive regulation of synapse maturation	IEA	GO_REF:0000002	InterPro:IPR027158	9606	20140315	InterPro	-	Automatic
UniProtKB	Q9Y4C0	NRXN3-α	NRXN3	-	GO:0007155	cell adhesion	Process	GO:0007155	cell adhesion	IEA	GO_REF:0000037	UniProtKB-KW:KW-0130	9606	20140315	UniProt	-	Automatic
UniProtKB	Q9HDB5	NRXN3-β	NRXN3	-	GO:0007610	behavior	Process	GO:0007612	learning	IGI	PMID:22209245	UniProtKB:Q9Y4C0	9606	20140207	BHF-UCL	-	Focus
UniProtKB	Q9HDB5	NRXN3-β	NRXN3	-	GO:0050877	neurological system process	Process	GO:0007612	learning	IGI	PMID:22209245	UniProtKB:Q9Y4C0	9606	20140207	BHF-UCL	-	Focus
UniProtKB	Q9HDB5	NRXN3-β	NRXN3	-	GO:0007610	behavior	Process	GO:0030534	adult behavior	IGI	PMID:22209245	UniProtKB:Q9Y4C0	9606	20140207	BHF-UCL	-	Focus
UniProtKB	Q9HDB5	NRXN3-β	NRXN3	-	GO:0007610	behavior	Process	GO:0035176	social behavior	IGI	PMID:22209245	UniProtKB:Q9Y4C0	9606	20140207	BHF-UCL	-	Focus
UniProtKB	Q9HDB5	NRXN3-β	NRXN3	-	GO:0007610	behavior	Process	GO:0071625	vocalization behavior	IGI	PMID:22209245	UniProtKB:Q9Y4C0	9606	20140207	BHF-UCL	-	Focus
UniProtKB	Q9HDB5	NRXN3-β	NRXN3	-	GO:0007155	cell adhesion	Process	GO:0007158	neuron cell-cell adhesion	TAS	PMID:18923512	-	9606	20140209	BHF-UCL	-	Focus
UniProtKB	Q9HDB5	NRXN3-β	NRXN3	-	GO:0007154	cell communication	Process	GO:0007268	synaptic transmission	IEA	GO_REF:0000002	InterPro:IPR027158	9606	20140315	InterPro	-	Automatic
UniProtKB	Q9HDB5	NRXN3-β	NRXN3	-	GO:0007154	cell communication	Process	GO:0007269	neurotransmitter secretion	IEA	GO_REF:0000002	InterPro:IPR027158	9606	20140315	InterPro	-	Automatic
UniProtKB	Q9HDB5	NRXN3-β	NRXN3	-	GO:0007399	nervous system development	Process	GO:0007416	synapse assembly	IEA	GO_REF:0000002	InterPro:IPR027158	9606	20140315	InterPro	-	Automatic
UniProtKB	Q9HDB5	NRXN3-β	NRXN3	-	GO:0050808	synapse organization	Process	GO:0007416	synapse assembly	IEA	GO_REF:0000002	InterPro:IPR027158	9606	20140315	InterPro	-	Automatic
UniProtKB	Q9HDB5	NRXN3-β	NRXN3	-	GO:0007154	cell communication	Process	GO:0051965	positive regulation of synapse assembly	IEA	GO_REF:0000002	InterPro:IPR027158	9606	20140315	InterPro	-	Automatic
UniProtKB	Q9HDB5	NRXN3-β	NRXN3	-	GO:0007154	cell communication	Process	GO:0090129	positive regulation of synapse maturation	IEA	GO_REF:0000002	InterPro:IPR027158	9606	20140315	InterPro	-	Automatic
UniProtKB	Q9HDB5	NRXN3-β	NRXN3	-	GO:0007155	cell adhesion	Process	GO:0007155	cell adhesion	IEA	GO_REF:0000037	UniProtKB-KW:KW-0130	9606	20140315	UniProt	-	Automatic
UniProtKB	Q9Y566	SHANK1	SHANK1	-	GO:0007010	cytoskeleton organization	Process	GO:0007016	cytoskeletal anchoring at plasma membrane	NAS	PMID:10551867	-	9606	20031216	UniProt	-	Pre-focus
UniProtKB	Q9Y566	SHANK1	SHANK1	-	GO:0008104	protein localization	Process	GO:0007016	cytoskeletal anchoring at plasma membrane	NAS	PMID:10551867	-	9606	20031216	UniProt	-	Pre-focus
UniProtKB	Q9Y566	SHANK1	SHANK1	-	GO:0006461	protein complex assembly	Process	GO:0006461	protein complex assembly	ISS	GO_REF:0000024	UniProtKB:Q9WV48	9606	20110818	BHF-UCL	-	Focus
UniProtKB	Q9Y566	SHANK1	SHANK1	-	GO:0007610	behavior	Process	GO:0007616	long-term memory	ISS	GO_REF:0000024	UniProtKB:D3YZU1	9606	20110818	BHF-UCL	-	Focus
UniProtKB	Q9Y566	SHANK1	SHANK1	-	GO:0050877	neurological system process	Process	GO:0007616	long-term memory	ISS	GO_REF:0000024	UniProtKB:D3YZU1	9606	20110818	BHF-UCL	-	Focus
UniProtKB	Q9Y566	SHANK1	SHANK1	-	GO:0007610	behavior	Process	GO:0008306	associative learning	ISS	GO_REF:0000024	UniProtKB:D3YZU1	9606	20110818	BHF-UCL	-	Focus
UniProtKB	Q9Y566	SHANK1	SHANK1	-	GO:0050877	neurological system process	Process	GO:0008306	associative learning	ISS	GO_REF:0000024	UniProtKB:D3YZU1	9606	20110818	BHF-UCL	-	Focus
UniProtKB	Q9Y566	SHANK1	SHANK1	-	GO:0008104	protein localization	Process	GO:0035418	protein localization to synapse	ISS	GO_REF:0000024	UniProtKB:D3YZU1	9606	20110818	BHF-UCL	-	Focus
UniProtKB	Q9Y566	SHANK1	SHANK1	-	GO:0050905	neuromuscular process	Process	GO:0050885	neuromuscular process controlling balance	ISS	GO_REF:0000024	UniProtKB:D3YZU1	9606	20110818	BHF-UCL	-	Focus
UniProtKB	Q9Y566	SHANK1	SHANK1	-	GO:0031175	neuron projection development	Process	GO:0060997	dendritic spine morphogenesis	ISS	GO_REF:0000024	UniProtKB:D3YZU1	9606	20110818	BHF-UCL	-	Focus
UniProtKB	Q9Y566	SHANK1	SHANK1	-	GO:1900449	regulation of glutamate receptor signaling pathway	Process	GO:2000311	regulation of alpha-amino-3-hydroxy-5-methyl-4-isoxazole propionate selective glutamate receptor activity	ISS	GO_REF:0000024	UniProtKB:D3YZU1	9606	20110818	BHF-UCL	-	Focus
UniProtKB	Q9Y566	SHANK1	SHANK1	-	GO:0007154	cell communication	Process	GO:2000463	positive regulation of excitatory postsynaptic membrane potential	ISS	GO_REF:0000024	UniProtKB:D3YZU1	9606	20110818	BHF-UCL	-	Focus
UniProtKB	Q9Y566	SHANK1	SHANK1	-	GO:0007610	behavior	Process	GO:0035176	social behavior	IMP	PMID:22503632	-	9606	20120503	BHF-UCL	-	Focus
UniProtKB	Q9Y566	SHANK1	SHANK1	-	GO:0007600	sensory perception	Process	GO:0050894	determination of affect	IMP	PMID:22503632	-	9606	20120503	BHF-UCL	-	Focus
UniProtKB	Q9Y566	SHANK1	SHANK1	-	GO:0007610	behavior	Process	GO:0071625	vocalization behavior	IMP	PMID:22503632	-	9606	20120503	BHF-UCL	-	Focus
UniProtKB	Q9Y566	SHANK1	SHANK1	-	GO:0051493	regulation of cytoskeleton organization	Process	GO:0032232	negative regulation of actin filament bundle assembly	ISS	GO_REF:0000024	UniProtKB:D3YZU1	9606	20131017	BHF-UCL	-	Focus
UniProtKB	Q9Y566	SHANK1	SHANK1	-	GO:0007399	nervous system development	Process	GO:0060074	synapse maturation	ISS	GO_REF:0000024	UniProtKB:Q9WV48	9606	20131017	BHF-UCL	-	Focus
UniProtKB	Q9Y566	SHANK1	SHANK1	-	GO:0050808	synapse organization	Process	GO:0060074	synapse maturation	ISS	GO_REF:0000024	UniProtKB:Q9WV48	9606	20131017	BHF-UCL	-	Focus
UniProtKB	Q9Y566	SHANK1	SHANK1	-	GO:0022008	neurogenesis	Process	GO:0060999	positive regulation of dendritic spine development	ISS	GO_REF:0000024	UniProtKB:Q9WV48	9606	20131017	BHF-UCL	-	Focus
UniProtKB	Q9Y566	SHANK1	SHANK1	-	GO:0007610	behavior	Process	GO:0030534	adult behavior	IMP	PMID:22503632	-	9606	20131120	BHF-UCL	-	Focus
UniProtKB	Q9Y566	SHANK1	SHANK1	-	GO:0006461	protein complex assembly	Process	GO:0006461	protein complex assembly	IEA	GO_REF:0000019	Ensembl:ENSRNOP00000026100	9606	20140315	Ensembl	-	Automatic
UniProtKB	Q9Y566	SHANK1	SHANK1	-	GO:0007610	behavior	Process	GO:0007616	long-term memory	IEA	GO_REF:0000019	Ensembl:ENSMUSP00000103571	9606	20140315	Ensembl	-	Automatic
UniProtKB	Q9Y566	SHANK1	SHANK1	-	GO:0050877	neurological system process	Process	GO:0007616	long-term memory	IEA	GO_REF:0000019	Ensembl:ENSMUSP00000103571	9606	20140315	Ensembl	-	Automatic
UniProtKB	Q9Y566	SHANK1	SHANK1	-	GO:0007610	behavior	Process	GO:0008306	associative learning	IEA	GO_REF:0000019	Ensembl:ENSMUSP00000103571	9606	20140315	Ensembl	-	Automatic
UniProtKB	Q9Y566	SHANK1	SHANK1	-	GO:0050877	neurological system process	Process	GO:0008306	associative learning	IEA	GO_REF:0000019	Ensembl:ENSMUSP00000103571	9606	20140315	Ensembl	-	Automatic
UniProtKB	Q9Y566	SHANK1	SHANK1	-	GO:0051493	regulation of cytoskeleton organization	Process	GO:0032232	negative regulation of actin filament bundle assembly	IEA	GO_REF:0000019	Ensembl:ENSMUSP00000103571	9606	20140315	Ensembl	-	Automatic
UniProtKB	Q9Y566	SHANK1	SHANK1	-	GO:0007610	behavior	Process	GO:0035176	social behavior	IEA	GO_REF:0000019	Ensembl:ENSMUSP00000103571	9606	20140315	Ensembl	-	Automatic
UniProtKB	Q9Y566	SHANK1	SHANK1	-	GO:0008104	protein localization	Process	GO:0035418	protein localization to synapse	IEA	GO_REF:0000019	Ensembl:ENSMUSP00000103571	9606	20140315	Ensembl	-	Automatic
UniProtKB	Q9Y566	SHANK1	SHANK1	-	GO:0007610	behavior	Process	GO:0042048	olfactory behavior	IEA	GO_REF:0000019	Ensembl:ENSMUSP00000103571	9606	20140315	Ensembl	-	Automatic
UniProtKB	Q9Y566	SHANK1	SHANK1	-	GO:0007610	behavior	Process	GO:0046959	habituation	IEA	GO_REF:0000019	Ensembl:ENSMUSP00000103571	9606	20140315	Ensembl	-	Automatic
UniProtKB	Q9Y566	SHANK1	SHANK1	-	GO:0050877	neurological system process	Process	GO:0046959	habituation	IEA	GO_REF:0000019	Ensembl:ENSMUSP00000103571	9606	20140315	Ensembl	-	Automatic
UniProtKB	Q9Y566	SHANK1	SHANK1	-	GO:0050905	neuromuscular process	Process	GO:0050885	neuromuscular process controlling balance	IEA	GO_REF:0000019	Ensembl:ENSMUSP00000103571	9606	20140315	Ensembl	-	Automatic
UniProtKB	Q9Y566	SHANK1	SHANK1	-	GO:0009605	response to external stimulus	Process	GO:0060013	righting reflex	IEA	GO_REF:0000019	Ensembl:ENSMUSP00000103571	9606	20140315	Ensembl	-	Automatic
UniProtKB	Q9Y566	SHANK1	SHANK1	-	GO:0007399	nervous system development	Process	GO:0060074	synapse maturation	IEA	GO_REF:0000019	Ensembl:ENSRNOP00000026100	9606	20140315	Ensembl	-	Automatic
UniProtKB	Q9Y566	SHANK1	SHANK1	-	GO:0050808	synapse organization	Process	GO:0060074	synapse maturation	IEA	GO_REF:0000019	Ensembl:ENSRNOP00000026100	9606	20140315	Ensembl	-	Automatic
UniProtKB	Q9Y566	SHANK1	SHANK1	-	GO:0031175	neuron projection development	Process	GO:0060997	dendritic spine morphogenesis	IEA	GO_REF:0000019	Ensembl:ENSMUSP00000103571	9606	20140315	Ensembl	-	Automatic
UniProtKB	Q9Y566	SHANK1	SHANK1	-	GO:0022008	neurogenesis	Process	GO:0060999	positive regulation of dendritic spine development	IEA	GO_REF:0000019	Ensembl:ENSRNOP00000026100	9606	20140315	Ensembl	-	Automatic
UniProtKB	Q9Y566	SHANK1	SHANK1	-	GO:0007610	behavior	Process	GO:0071625	vocalization behavior	IEA	GO_REF:0000019	Ensembl:ENSMUSP00000103571	9606	20140315	Ensembl	-	Automatic
UniProtKB	Q9Y566	SHANK1	SHANK1	-	GO:1900449	regulation of glutamate receptor signaling pathway	Process	GO:2000311	regulation of alpha-amino-3-hydroxy-5-methyl-4-isoxazole propionate selective glutamate receptor activity	IEA	GO_REF:0000019	Ensembl:ENSMUSP00000103571	9606	20140315	Ensembl	-	Automatic
UniProtKB	Q9Y566	SHANK1	SHANK1	-	GO:0007154	cell communication	Process	GO:2000463	positive regulation of excitatory postsynaptic membrane potential	IEA	GO_REF:0000019	Ensembl:ENSMUSP00000103571	9606	20140315	Ensembl	-	Automatic
UniProtKB	Q9Y566	SHANK1	SHANK1	-	GO:0007399	nervous system development	Process	GO:0007399	nervous system development	IEA	GO_REF:0000037	UniProtKB-KW:KW-0524	9606	20140315	UniProt	-	Automatic
UniProtKB	Q9UPX8	SHANK2	SHANK2	-	GO:0007399	nervous system development	Process	GO:0007416	synapse assembly	ISS	PMID:22699620	UniProtKB:Q80Z38	9606	20131120	BHF-UCL	-	Focus
UniProtKB	Q9UPX8	SHANK2	SHANK2	-	GO:0050808	synapse organization	Process	GO:0007416	synapse assembly	ISS	PMID:22699620	UniProtKB:Q80Z38	9606	20131120	BHF-UCL	-	Focus
UniProtKB	Q9UPX8	SHANK2	SHANK2	-	GO:0007610	behavior	Process	GO:0007612	learning	IMP	PMID:20473310	-	9606	20131120	BHF-UCL	-	Focus
UniProtKB	Q9UPX8	SHANK2	SHANK2	-	GO:0050877	neurological system process	Process	GO:0007612	learning	IMP	PMID:20473310	-	9606	20131120	BHF-UCL	-	Focus
UniProtKB	Q9UPX8	SHANK2	SHANK2	-	GO:0007610	behavior	Process	GO:0030534	adult behavior	IMP	PMID:20473310	-	9606	20131120	BHF-UCL	-	Focus
UniProtKB	Q9UPX8	SHANK2	SHANK2	-	GO:0007610	behavior	Process	GO:0035176	social behavior	IMP	PMID:20473310	-	9606	20131120	BHF-UCL	-	Focus
UniProtKB	Q9UPX8	SHANK2	SHANK2	-	GO:0048167	regulation of synaptic plasticity	Process	GO:0060291	long-term synaptic potentiation	ISS	PMID:22699620	UniProtKB:Q80Z38	9606	20131120	BHF-UCL	-	Focus
UniProtKB	Q9UPX8	SHANK2	SHANK2	-	GO:0048167	regulation of synaptic plasticity	Process	GO:0060292	long term synaptic depression	ISS	PMID:22699620	UniProtKB:Q80Z38	9606	20131120	BHF-UCL	-	Focus
UniProtKB	Q9UPX8	SHANK2	SHANK2	-	GO:0007610	behavior	Process	GO:0071625	vocalization behavior	IMP	PMID:20473310	-	9606	20131120	BHF-UCL	-	Focus
UniProtKB	Q9BYB0	SHANK3	SHANK3	-	GO:0007420	brain development	Process	GO:0021773	striatal medium spiny neuron differentiation	ISS	GO_REF:0000024	UniProtKB:Q4ACU6	9606	20110818	BHF-UCL	-	Focus
UniProtKB	Q9BYB0	SHANK3	SHANK3	-	GO:0022008	neurogenesis	Process	GO:0021773	striatal medium spiny neuron differentiation	ISS	GO_REF:0000024	UniProtKB:Q4ACU6	9606	20110818	BHF-UCL	-	Focus
UniProtKB	Q9BYB0	SHANK3	SHANK3	-	GO:0007610	behavior	Process	GO:0035176	social behavior	ISS	GO_REF:0000024	UniProtKB:Q4ACU6	9606	20110818	BHF-UCL	-	Focus
UniProtKB	Q9BYB0	SHANK3	SHANK3	-	GO:0006884	cell volume homeostasis	Process	GO:0045794	negative regulation of cell volume	ISS	GO_REF:0000024	UniProtKB:Q4ACU6	9606	20110818	BHF-UCL	-	Focus
UniProtKB	Q9BYB0	SHANK3	SHANK3	-	GO:0022008	neurogenesis	Process	GO:0048170	positive regulation of long-term neuronal synaptic plasticity	ISS	GO_REF:0000024	UniProtKB:Q4ACU6	9606	20110818	BHF-UCL	-	Focus
UniProtKB	Q9BYB0	SHANK3	SHANK3	-	GO:0048167	regulation of synaptic plasticity	Process	GO:0048170	positive regulation of long-term neuronal synaptic plasticity	ISS	GO_REF:0000024	UniProtKB:Q4ACU6	9606	20110818	BHF-UCL	-	Focus
UniProtKB	Q9BYB0	SHANK3	SHANK3	-	GO:0007420	brain development	Process	GO:0048854	brain morphogenesis	ISS	GO_REF:0000024	UniProtKB:Q4ACU6	9606	20110818	BHF-UCL	-	Focus
UniProtKB	Q9BYB0	SHANK3	SHANK3	-	GO:0007154	cell communication	Process	GO:0051835	positive regulation of synapse structural plasticity	ISS	GO_REF:0000024	UniProtKB:Q4ACU6	9606	20110818	BHF-UCL	-	Focus
UniProtKB	Q9BYB0	SHANK3	SHANK3	-	GO:0031175	neuron projection development	Process	GO:0060997	dendritic spine morphogenesis	ISS	GO_REF:0000024	UniProtKB:Q4ACU6	9606	20110818	BHF-UCL	-	Focus
UniProtKB	Q9BYB0	SHANK3	SHANK3	-	GO:0007610	behavior	Process	GO:0071625	vocalization behavior	ISS	PMID:21167025	UniProtKB:Q4ACU6	9606	20110818	BHF-UCL	-	Focus
UniProtKB	Q9BYB0	SHANK3	SHANK3	-	GO:0007010	cytoskeleton organization	Process	GO:0097107	postsynaptic density assembly	ISS	GO_REF:0000024	UniProtKB:Q4ACU6	9606	20110818	BHF-UCL	-	Focus
UniProtKB	Q9BYB0	SHANK3	SHANK3	-	GO:0007399	nervous system development	Process	GO:0097107	postsynaptic density assembly	ISS	GO_REF:0000024	UniProtKB:Q4ACU6	9606	20110818	BHF-UCL	-	Focus
UniProtKB	Q9BYB0	SHANK3	SHANK3	-	GO:0050808	synapse organization	Process	GO:0097107	postsynaptic density assembly	ISS	GO_REF:0000024	UniProtKB:Q4ACU6	9606	20110818	BHF-UCL	-	Focus
UniProtKB	Q9BYB0	SHANK3	SHANK3	-	GO:0007154	cell communication	Process	GO:2000463	positive regulation of excitatory postsynaptic membrane potential	ISS	GO_REF:0000024	UniProtKB:Q4ACU6	9606	20110818	BHF-UCL	-	Focus
UniProtKB	Q9BYB0	SHANK3	SHANK3	-	GO:1900449	regulation of glutamate receptor signaling pathway	Process	GO:2000969	positive regulation of alpha-amino-3-hydroxy-5-methyl-4-isoxazole propionate selective glutamate receptor activity	ISS	GO_REF:0000024	UniProtKB:Q4ACU6	9606	20110818	BHF-UCL	-	Focus
UniProtKB	Q9BYB0	SHANK3	SHANK3	-	GO:0007610	behavior	Process	GO:0007612	learning	ISS	GO_REF:0000024	UniProtKB:Q4ACU6	9606	20120404	BHF-UCL	-	Focus
UniProtKB	Q9BYB0	SHANK3	SHANK3	-	GO:0050877	neurological system process	Process	GO:0007612	learning	ISS	GO_REF:0000024	UniProtKB:Q4ACU6	9606	20120404	BHF-UCL	-	Focus
UniProtKB	Q9BYB0	SHANK3	SHANK3	-	GO:0007610	behavior	Process	GO:0007613	memory	ISS	GO_REF:0000024	UniProtKB:Q4ACU6	9606	20120404	BHF-UCL	-	Focus
UniProtKB	Q9BYB0	SHANK3	SHANK3	-	GO:0050877	neurological system process	Process	GO:0007613	memory	ISS	GO_REF:0000024	UniProtKB:Q4ACU6	9606	20120404	BHF-UCL	-	Focus
UniProtKB	Q9BYB0	SHANK3	SHANK3	-	GO:0072578	neurotransmitter-gated ion channel clustering	Process	GO:0097114	N-methyl-D-aspartate receptor clustering	ISS	GO_REF:0000024	UniProtKB:Q4ACU6	9606	20120404	BHF-UCL	-	Focus
UniProtKB	Q9BYB0	SHANK3	SHANK3	-	GO:0008104	protein localization	Process	GO:0097117	guanylate kinase-associated protein clustering	ISS	GO_REF:0000024	UniProtKB:Q4ACU6	9606	20120404	BHF-UCL	-	Focus
UniProtKB	Q9BYB0	SHANK3	SHANK3	-	GO:1900271	regulation of long-term synaptic potentiation	Process	GO:1900271	regulation of long-term synaptic potentiation	ISS	GO_REF:0000024	UniProtKB:Q4ACU6	9606	20120404	BHF-UCL	-	Focus
UniProtKB	Q9BYB0	SHANK3	SHANK3	-	GO:0050804	regulation of synaptic transmission	Process	GO:0051968	positive regulation of synaptic transmission, glutamatergic	ISS	PMID:21795692	UniProtKB:Q4ACU6	9606	20120427	BHF-UCL	-	Focus
UniProtKB	Q9BYB0	SHANK3	SHANK3	-	GO:0022008	neurogenesis	Process	GO:0060999	positive regulation of dendritic spine development	ISS	PMID:21795692	UniProtKB:Q4ACU6	9606	20120427	BHF-UCL	-	Focus
UniProtKB	Q9BYB0	SHANK3	SHANK3	-	GO:0022008	neurogenesis	Process	GO:0061001	regulation of dendritic spine morphogenesis	ISS	PMID:21795692	UniProtKB:Q4ACU6	9606	20120427	BHF-UCL	-	Focus
UniProtKB	Q9BYB0	SHANK3	SHANK3	-	GO:0072578	neurotransmitter-gated ion channel clustering	Process	GO:0097113	alpha-amino-3-hydroxy-5-methyl-4-isoxazole propionate selective glutamate receptor clustering	ISS	PMID:21795692	UniProtKB:Q4ACU6	9606	20120427	BHF-UCL	-	Focus
UniProtKB	Q9BYB0	SHANK3	SHANK3	-	GO:1900449	regulation of glutamate receptor signaling pathway	Process	GO:1900451	positive regulation of glutamate receptor signaling pathway	ISS	PMID:21795692	UniProtKB:Q4ACU6	9606	20120427	BHF-UCL	-	Focus
UniProtKB	Q9BYB0	SHANK3	SHANK3	-	GO:1900452	regulation of long term synaptic depression	Process	GO:1900452	regulation of long term synaptic depression	ISS	PMID:21795692	UniProtKB:Q4ACU6	9606	20120427	BHF-UCL	-	Focus
UniProtKB	Q9BYB0	SHANK3	SHANK3	-	GO:0007154	cell communication	Process	GO:2000463	positive regulation of excitatory postsynaptic membrane potential	ISS	PMID:21795692	UniProtKB:Q4ACU6	9606	20120427	BHF-UCL	-	Focus
UniProtKB	Q9BYB0	SHANK3	SHANK3	-	GO:0007154	cell communication	Process	GO:0000165	MAPK cascade	ISS	GO_REF:0000024	UniProtKB:Q4ACU6	9606	20131017	BHF-UCL	-	Focus
UniProtKB	Q9BYB0	SHANK3	SHANK3	-	GO:0007399	nervous system development	Process	GO:0007416	synapse assembly	ISS	GO_REF:0000024	UniProtKB:Q4ACU6	9606	20131017	BHF-UCL	-	Focus
UniProtKB	Q9BYB0	SHANK3	SHANK3	-	GO:0050808	synapse organization	Process	GO:0007416	synapse assembly	ISS	GO_REF:0000024	UniProtKB:Q4ACU6	9606	20131017	BHF-UCL	-	Focus
UniProtKB	Q9BYB0	SHANK3	SHANK3	-	GO:0051493	regulation of cytoskeleton organization	Process	GO:0032232	negative regulation of actin filament bundle assembly	ISS	GO_REF:0000024	UniProtKB:Q4ACU6	9606	20131017	BHF-UCL	-	Focus
UniProtKB	Q9BYB0	SHANK3	SHANK3	-	GO:0007610	behavior	Process	GO:0007612	learning	IMP	PMID:17173049	-	9606	20131120	BHF-UCL	-	Focus
UniProtKB	Q9BYB0	SHANK3	SHANK3	-	GO:0050877	neurological system process	Process	GO:0007612	learning	IMP	PMID:17173049	-	9606	20131120	BHF-UCL	-	Focus
UniProtKB	Q9BYB0	SHANK3	SHANK3	-	GO:0007610	behavior	Process	GO:0030534	adult behavior	IMP	PMID:17173049	-	9606	20131120	BHF-UCL	-	Focus
UniProtKB	Q9BYB0	SHANK3	SHANK3	-	GO:0007610	behavior	Process	GO:0035176	social behavior	IMP	PMID:17173049	-	9606	20131120	BHF-UCL	-	Focus
UniProtKB	Q9BYB0	SHANK3	SHANK3	-	GO:0007610	behavior	Process	GO:0042297	vocal learning	IMP	PMID:17173049	-	9606	20131120	BHF-UCL	-	Focus
UniProtKB	Q9BYB0	SHANK3	SHANK3	-	GO:0009605	response to external stimulus	Process	GO:0042297	vocal learning	IMP	PMID:17173049	-	9606	20131120	BHF-UCL	-	Focus
UniProtKB	Q9BYB0	SHANK3	SHANK3	-	GO:0050877	neurological system process	Process	GO:0042297	vocal learning	IMP	PMID:17173049	-	9606	20131120	BHF-UCL	-	Focus
UniProtKB	Q9BYB0	SHANK3	SHANK3	-	GO:0007610	behavior	Process	GO:0071625	vocalization behavior	IMP	PMID:17173049	-	9606	20131120	BHF-UCL	-	Focus
UniProtKB	Q9BYB0	SHANK3	SHANK3	-	GO:0007610	behavior	Process	GO:0007612	learning	IMP	PMID:21378602	-	9606	20131202	BHF-UCL	-	Focus
UniProtKB	Q9BYB0	SHANK3	SHANK3	-	GO:0050877	neurological system process	Process	GO:0007612	learning	IMP	PMID:21378602	-	9606	20131202	BHF-UCL	-	Focus
UniProtKB	Q9BYB0	SHANK3	SHANK3	-	GO:0007610	behavior	Process	GO:0030534	adult behavior	IMP	PMID:21378602	-	9606	20131202	BHF-UCL	-	Focus
UniProtKB	Q9BYB0	SHANK3	SHANK3	-	GO:0007610	behavior	Process	GO:0035176	social behavior	IMP	PMID:21378602	-	9606	20131202	BHF-UCL	-	Focus
UniProtKB	Q9BYB0	SHANK3	SHANK3	-	GO:0007610	behavior	Process	GO:0042297	vocal learning	IMP	PMID:21378602	-	9606	20131202	BHF-UCL	-	Focus
UniProtKB	Q9BYB0	SHANK3	SHANK3	-	GO:0009605	response to external stimulus	Process	GO:0042297	vocal learning	IMP	PMID:21378602	-	9606	20131202	BHF-UCL	-	Focus
UniProtKB	Q9BYB0	SHANK3	SHANK3	-	GO:0050877	neurological system process	Process	GO:0042297	vocal learning	IMP	PMID:21378602	-	9606	20131202	BHF-UCL	-	Focus
UniProtKB	Q9BYB0	SHANK3	SHANK3	-	GO:0007610	behavior	Process	GO:0071625	vocalization behavior	IMP	PMID:21378602	-	9606	20131202	BHF-UCL	-	Focus
UniProtKB	O54991	Cntnap1	Cntnap1	-	GO:0008104	protein localization	Process	GO:0002175	protein localization to paranode region of axon	IMP	PMID:16551741	-	10090	20110722	BHF-UCL	-	Focus
UniProtKB	O54991	Cntnap1	Cntnap1	-	GO:0008104	protein localization	Process	GO:0002175	protein localization to paranode region of axon	IMP	PMID:19816196	-	10090	20110722	BHF-UCL	-	Focus
UniProtKB	O54991	Cntnap1	Cntnap1	-	GO:0007010	cytoskeleton organization	Process	GO:0007010	cytoskeleton organization	IMP	PMID:16551741	-	10090	20110722	BHF-UCL	-	Focus
UniProtKB	O54991	Cntnap1	Cntnap1	-	GO:0007399	nervous system development	Process	GO:0030913	paranodal junction assembly	IMP	PMID:16551741	-	10090	20110722	BHF-UCL	-	Focus
UniProtKB	O54991	Cntnap1	Cntnap1	-	GO:0045216	cell-cell junction organization	Process	GO:0030913	paranodal junction assembly	IMP	PMID:16551741	-	10090	20110722	BHF-UCL	-	Focus
UniProtKB	O54991	Cntnap1	Cntnap1	-	GO:0007399	nervous system development	Process	GO:0030913	paranodal junction assembly	IMP	PMID:19816196	-	10090	20110722	BHF-UCL	-	Focus
UniProtKB	O54991	Cntnap1	Cntnap1	-	GO:0045216	cell-cell junction organization	Process	GO:0030913	paranodal junction assembly	IMP	PMID:19816196	-	10090	20110722	BHF-UCL	-	Focus
UniProtKB	O54991	Cntnap1	Cntnap1	-	GO:0031175	neuron projection development	Process	GO:0048812	neuron projection morphogenesis	IMP	PMID:16551741	-	10090	20110722	BHF-UCL	-	Focus
UniProtKB	O54991	Cntnap1	Cntnap1	-	GO:0031175	neuron projection development	Process	GO:0048812	neuron projection morphogenesis	IMP	PMID:19816196	-	10090	20110722	BHF-UCL	-	Focus
UniProtKB	O54991	Cntnap1	Cntnap1	-	GO:0050905	neuromuscular process	Process	GO:0050884	neuromuscular process controlling posture	IMP	PMID:19816196	-	10090	20110722	BHF-UCL	-	Focus
UniProtKB	O54991	Cntnap1	Cntnap1	-	GO:0050905	neuromuscular process	Process	GO:0050885	neuromuscular process controlling balance	IMP	PMID:16551741	-	10090	20110722	BHF-UCL	-	Focus
UniProtKB	O54991	Cntnap1	Cntnap1	-	GO:0007154	cell communication	Process	GO:0019227	neuronal action potential propagation	IMP	PMID:19816196	-	10090	20131209	BHF-UCL	-	Focus
UniProtKB	O54991	Cntnap1	Cntnap1	-	GO:0050877	neurological system process	Process	GO:0019227	neuronal action potential propagation	IMP	PMID:19816196	-	10090	20131209	BHF-UCL	-	Focus
UniProtKB	O54991	Cntnap1	Cntnap1	-	GO:0007155	cell adhesion	Process	GO:0007155	cell adhesion	IEA	GO_REF:0000002	InterPro:IPR000421	10090	20140315	InterPro	-	Automatic
UniProtKB	O54991	Cntnap1	Cntnap1	-	GO:0007155	cell adhesion	Process	GO:0007155	cell adhesion	IEA	GO_REF:0000037	UniProtKB-KW:KW-0130	10090	20140315	UniProt	-	Automatic
UniProtKB	O54991	Cntnap1	Cntnap1	-	GO:0031175	neuron projection development	Process	GO:0031175	neuron projection development	IGI	PMID:19458237	MGI:MGI:105980	10090	20101217	MGI	-	Other
UniProtKB	Q9CPW0	Cntnap2	Cntnap2	-	GO:0007420	brain development	Process	GO:0021761	limbic system development	IEP	PMID:18179895	-	10090	20091030	BHF-UCL	-	Focus
UniProtKB	Q9CPW0	Cntnap2	Cntnap2	-	GO:0022008	neurogenesis	Process	GO:0045163	clustering of voltage-gated potassium channels	IMP	PMID:12963709	-	10090	20091117	BHF-UCL	-	Focus
UniProtKB	Q9CPW0	Cntnap2	Cntnap2	-	GO:0007155	cell adhesion	Process	GO:0007155	cell adhesion	TAS	PMID:18987363	-	10090	20091124	BHF-UCL	-	Focus
UniProtKB	Q9CPW0	Cntnap2	Cntnap2	-	GO:0022008	neurogenesis	Process	GO:0008038	neuron recognition	TAS	PMID:18987363	-	10090	20091124	BHF-UCL	-	Focus
UniProtKB	Q9CPW0	Cntnap2	Cntnap2	-	GO:0007155	cell adhesion	Process	GO:0007155	cell adhesion	IEA	GO_REF:0000002	InterPro:IPR000421	10090	20140315	InterPro	-	Automatic
UniProtKB	Q9CPW0	Cntnap2	Cntnap2	-	GO:0007155	cell adhesion	Process	GO:0007155	cell adhesion	IEA	GO_REF:0000037	UniProtKB-KW:KW-0130	10090	20140315	UniProt	-	Automatic
UniProtKB	Q9CPW0	Cntnap2	Cntnap2	-	GO:0031175	neuron projection development	Process	GO:0031175	neuron projection development	IGI	PMID:19458237	MGI:MGI:104518	10090	20101217	MGI	-	Other
UniProtKB	Q9CPW0	Cntnap2	Cntnap2	-	GO:0008104	protein localization	Process	GO:0071205	protein localization to juxtaparanode region of axon	IMP	PMID:19109503	MGI:MGI:2677631	10090	20101217	MGI	-	Other
UniProtKB	Q62108	Dlg4	Dlg4	-	GO:0007610	behavior	Process	GO:0007626	locomotory behavior	NAS	PMID:14980210	-	10090	20040419	UniProt	-	Pre-focus
UniProtKB	Q62108	Dlg4	Dlg4	-	GO:0048167	regulation of synaptic plasticity	Process	GO:0048168	regulation of neuronal synaptic plasticity	NAS	PMID:14980210	-	10090	20040419	UniProt	-	Pre-focus
UniProtKB	Q62108	Dlg4	Dlg4	-	GO:0007154	cell communication	Process	GO:0016188	synaptic vesicle maturation	IDA	PMID:15603741	-	10090	20050315	MGI	-	Pre-focus
UniProtKB	Q62108	Dlg4	Dlg4	-	GO:0016192	vesicle-mediated transport	Process	GO:0016188	synaptic vesicle maturation	IDA	PMID:15603741	-	10090	20050315	MGI	-	Pre-focus
UniProtKB	Q62108	Dlg4	Dlg4	-	GO:0097479	synaptic vesicle localization	Process	GO:0016188	synaptic vesicle maturation	IDA	PMID:15603741	-	10090	20050315	MGI	-	Pre-focus
UniProtKB	Q62108	Dlg4	Dlg4	-	GO:0007154	cell communication	Process	GO:0016188	synaptic vesicle maturation	IGI	PMID:15603741	MGI:MGI:1915336	10090	20050315	MGI	-	Pre-focus
UniProtKB	Q62108	Dlg4	Dlg4	-	GO:0016192	vesicle-mediated transport	Process	GO:0016188	synaptic vesicle maturation	IGI	PMID:15603741	MGI:MGI:1915336	10090	20050315	MGI	-	Pre-focus
UniProtKB	Q62108	Dlg4	Dlg4	-	GO:0097479	synaptic vesicle localization	Process	GO:0016188	synaptic vesicle maturation	IGI	PMID:15603741	MGI:MGI:1915336	10090	20050315	MGI	-	Pre-focus
UniProtKB	Q62108	Dlg4	Dlg4	-	GO:0048167	regulation of synaptic plasticity	Process	GO:0048169	regulation of long-term neuronal synaptic plasticity	IGI	PMID:12427827	MGI:MGI:3039785	10090	20060308	MGI	-	Pre-focus
UniProtKB	Q62108	Dlg4	Dlg4	-	GO:0007610	behavior	Process	GO:0035176	social behavior	IMP	PMID:20952458	-	10090	20110714	BHF-UCL	-	Focus
UniProtKB	Q62108	Dlg4	Dlg4	-	GO:0007610	behavior	Process	GO:0035641	locomotory exploration behavior	IMP	PMID:20952458	-	10090	20110714	BHF-UCL	-	Focus
UniProtKB	Q62108	Dlg4	Dlg4	-	GO:0050905	neuromuscular process	Process	GO:0050885	neuromuscular process controlling balance	IMP	PMID:20952458	-	10090	20110714	BHF-UCL	-	Focus
UniProtKB	Q62108	Dlg4	Dlg4	-	GO:0007610	behavior	Process	GO:0071625	vocalization behavior	IMP	PMID:20952458	-	10090	20110714	BHF-UCL	-	Focus
UniProtKB	Q62108	Dlg4	Dlg4	-	GO:0050795	regulation of behavior	Process	GO:2000821	regulation of grooming behavior	IMP	PMID:20952458	-	10090	20110811	BHF-UCL	-	Focus
UniProtKB	Q62108	Dlg4	Dlg4	-	GO:0006461	protein complex assembly	Process	GO:0006461	protein complex assembly	ISS	GO_REF:0000024	UniProtKB:P78352	10090	20110818	BHF-UCL	-	Focus
UniProtKB	Q62108	Dlg4	Dlg4	-	GO:0008104	protein localization	Process	GO:0035418	protein localization to synapse	ISS	GO_REF:0000024	UniProtKB:P78352	10090	20110818	BHF-UCL	-	Focus
UniProtKB	Q62108	Dlg4	Dlg4	-	GO:0008104	protein localization	Process	GO:0045184	establishment of protein localization	ISS	GO_REF:0000024	UniProtKB:P78352	10090	20110818	BHF-UCL	-	Focus
UniProtKB	Q62108	Dlg4	Dlg4	-	GO:0031175	neuron projection development	Process	GO:0060997	dendritic spine morphogenesis	IDA	PMID:20952458	-	10090	20110818	BHF-UCL	-	Focus
UniProtKB	Q62108	Dlg4	Dlg4	-	GO:0072578	neurotransmitter-gated ion channel clustering	Process	GO:0097113	alpha-amino-3-hydroxy-5-methyl-4-isoxazole propionate selective glutamate receptor clustering	ISS	GO_REF:0000024	UniProtKB:P31016	10090	20110818	BHF-UCL	-	Focus
UniProtKB	Q62108	Dlg4	Dlg4	-	GO:0008104	protein localization	Process	GO:0097120	receptor localization to synapse	ISS	GO_REF:0000024	UniProtKB:P31016	10090	20110818	BHF-UCL	-	Focus
UniProtKB	Q62108	Dlg4	Dlg4	-	GO:0060627	regulation of vesicle-mediated transport	Process	GO:0002091	negative regulation of receptor internalization	ISS	GO_REF:0000024	UniProtKB:P31016	10090	20131017	BHF-UCL	-	Focus
UniProtKB	Q62108	Dlg4	Dlg4	-	GO:0006874	cellular calcium ion homeostasis	Process	GO:0007204	positive regulation of cytosolic calcium ion concentration	ISS	GO_REF:0000024	UniProtKB:P31016	10090	20131017	BHF-UCL	-	Focus
UniProtKB	Q62108	Dlg4	Dlg4	-	GO:0008104	protein localization	Process	GO:0035418	protein localization to synapse	ISS	GO_REF:0000024	UniProtKB:P31016	10090	20131017	BHF-UCL	-	Focus
UniProtKB	Q62108	Dlg4	Dlg4	-	GO:0050804	regulation of synaptic transmission	Process	GO:0050806	positive regulation of synaptic transmission	ISS	GO_REF:0000024	UniProtKB:P31016	10090	20131017	BHF-UCL	-	Focus
UniProtKB	Q62108	Dlg4	Dlg4	-	GO:1900449	regulation of glutamate receptor signaling pathway	Process	GO:2000310	regulation of N-methyl-D-aspartate selective glutamate receptor activity	ISS	GO_REF:0000024	UniProtKB:P31016	10090	20131017	BHF-UCL	-	Focus
UniProtKB	Q62108	Dlg4	Dlg4	-	GO:0007154	cell communication	Process	GO:2000463	positive regulation of excitatory postsynaptic membrane potential	ISS	GO_REF:0000024	UniProtKB:P31016	10090	20131017	BHF-UCL	-	Focus
UniProtKB	Q62108	Dlg4	Dlg4	-	GO:0060627	regulation of vesicle-mediated transport	Process	GO:0002091	negative regulation of receptor internalization	IEA	GO_REF:0000019	Ensembl:ENSRNOP00000059045	10090	20140315	Ensembl	-	Automatic
UniProtKB	Q62108	Dlg4	Dlg4	-	GO:0006461	protein complex assembly	Process	GO:0006461	protein complex assembly	IEA	GO_REF:0000019	Ensembl:ENSP00000382428	10090	20140315	Ensembl	-	Automatic
UniProtKB	Q62108	Dlg4	Dlg4	-	GO:0006874	cellular calcium ion homeostasis	Process	GO:0007204	positive regulation of cytosolic calcium ion concentration	IEA	GO_REF:0000019	Ensembl:ENSRNOP00000059045	10090	20140315	Ensembl	-	Automatic
UniProtKB	Q62108	Dlg4	Dlg4	-	GO:0008104	protein localization	Process	GO:0035418	protein localization to synapse	IEA	GO_REF:0000019	Ensembl:ENSP00000382428	10090	20140315	Ensembl	-	Automatic
UniProtKB	Q62108	Dlg4	Dlg4	-	GO:0008104	protein localization	Process	GO:0035418	protein localization to synapse	IEA	GO_REF:0000019	Ensembl:ENSRNOP00000059045	10090	20140315	Ensembl	-	Automatic
UniProtKB	Q62108	Dlg4	Dlg4	-	GO:0008104	protein localization	Process	GO:0045184	establishment of protein localization	IEA	GO_REF:0000019	Ensembl:ENSP00000382428	10090	20140315	Ensembl	-	Automatic
UniProtKB	Q62108	Dlg4	Dlg4	-	GO:0050804	regulation of synaptic transmission	Process	GO:0050806	positive regulation of synaptic transmission	IEA	GO_REF:0000019	Ensembl:ENSRNOP00000059045	10090	20140315	Ensembl	-	Automatic
UniProtKB	Q62108	Dlg4	Dlg4	-	GO:0031175	neuron projection development	Process	GO:0060997	dendritic spine morphogenesis	IEA	GO_REF:0000019	Ensembl:ENSRNOP00000059045	10090	20140315	Ensembl	-	Automatic
UniProtKB	Q62108	Dlg4	Dlg4	-	GO:0072578	neurotransmitter-gated ion channel clustering	Process	GO:0097113	alpha-amino-3-hydroxy-5-methyl-4-isoxazole propionate selective glutamate receptor clustering	IEA	GO_REF:0000019	Ensembl:ENSRNOP00000059045	10090	20140315	Ensembl	-	Automatic
UniProtKB	Q62108	Dlg4	Dlg4	-	GO:0008104	protein localization	Process	GO:0097120	receptor localization to synapse	IEA	GO_REF:0000019	Ensembl:ENSRNOP00000059045	10090	20140315	Ensembl	-	Automatic
UniProtKB	Q62108	Dlg4	Dlg4	-	GO:1900449	regulation of glutamate receptor signaling pathway	Process	GO:2000310	regulation of N-methyl-D-aspartate selective glutamate receptor activity	IEA	GO_REF:0000019	Ensembl:ENSRNOP00000059045	10090	20140315	Ensembl	-	Automatic
UniProtKB	Q62108	Dlg4	Dlg4	-	GO:0007154	cell communication	Process	GO:2000463	positive regulation of excitatory postsynaptic membrane potential	IEA	GO_REF:0000019	Ensembl:ENSRNOP00000059045	10090	20140315	Ensembl	-	Automatic
UniProtKB	Q99K10	Nlgn1	Nlgn1	-	GO:0007399	nervous system development	Process	GO:0007399	nervous system development	IDA	PMID:10892652	-	10090	20030815	UniProt	-	Pre-focus
UniProtKB	Q99K10	Nlgn1	Nlgn1	-	GO:0007399	nervous system development	Process	GO:0007416	synapse assembly	IDA	PMID:10892652	-	10090	20030815	UniProt	-	Pre-focus
UniProtKB	Q99K10	Nlgn1	Nlgn1	-	GO:0050808	synapse organization	Process	GO:0007416	synapse assembly	IDA	PMID:10892652	-	10090	20030815	UniProt	-	Pre-focus
UniProtKB	Q99K10	Nlgn1	Nlgn1	-	GO:0007154	cell communication	Process	GO:0016080	synaptic vesicle targeting	IMP	PMID:10892652	-	10090	20030815	UniProt	-	Pre-focus
UniProtKB	Q99K10	Nlgn1	Nlgn1	-	GO:0016192	vesicle-mediated transport	Process	GO:0016080	synaptic vesicle targeting	IMP	PMID:10892652	-	10090	20030815	UniProt	-	Pre-focus
UniProtKB	Q99K10	Nlgn1	Nlgn1	-	GO:0097479	synaptic vesicle localization	Process	GO:0016080	synaptic vesicle targeting	IMP	PMID:10892652	-	10090	20030815	UniProt	-	Pre-focus
UniProtKB	Q99K10	Nlgn1	Nlgn1	-	GO:0022008	neurogenesis	Process	GO:0045664	regulation of neuron differentiation	IDA	PMID:10892652	-	10090	20030815	UniProt	-	Pre-focus
UniProtKB	Q99K10	Nlgn1	Nlgn1	-	GO:0007155	cell adhesion	Process	GO:0016339	calcium-dependent cell-cell adhesion	ISS	GO_REF:0000024	UniProtKB:Q62765	10090	20041006	UniProt	-	Pre-focus
UniProtKB	Q99K10	Nlgn1	Nlgn1	-	GO:0050808	synapse organization	Process	GO:0050808	synapse organization	ISO	PMID:15681343	UniProtKB:Q62765	10090	20051216	MGI	-	Pre-focus
UniProtKB	Q99K10	Nlgn1	Nlgn1	-	GO:0050877	neurological system process	Process	GO:0002087	regulation of respiratory gaseous exchange by neurological system process	IGI	PMID:16982420	MGI:MGI:2444609	10090	20080214	MGI	-	Pre-focus
UniProtKB	Q99K10	Nlgn1	Nlgn1	-	GO:0050804	regulation of synaptic transmission	Process	GO:0050804	regulation of synaptic transmission	IGI	PMID:16982420	MGI:MGI:2681835	10090	20080214	MGI	-	Pre-focus
UniProtKB	Q99K10	Nlgn1	Nlgn1	-	GO:1900449	regulation of glutamate receptor signaling pathway	Process	GO:2000310	regulation of N-methyl-D-aspartate selective glutamate receptor activity	IDA	PMID:17582332	-	10090	20110304	BHF-UCL	-	Focus
UniProtKB	Q99K10	Nlgn1	Nlgn1	-	GO:0007154	cell communication	Process	GO:2000463	positive regulation of excitatory postsynaptic membrane potential	IDA	PMID:17582332	-	10090	20110624	BHF-UCL	-	Focus
UniProtKB	Q99K10	Nlgn1	Nlgn1	-	GO:0008104	protein localization	Process	GO:0035418	protein localization to synapse	IDA	PMID:15620359	-	10090	20110629	BHF-UCL	-	Focus
UniProtKB	Q99K10	Nlgn1	Nlgn1	-	GO:0007155	cell adhesion	Process	GO:0007157	heterophilic cell-cell adhesion	IDA	PMID:12796785	-	10090	20110704	BHF-UCL	-	Focus
UniProtKB	Q99K10	Nlgn1	Nlgn1	-	GO:0007155	cell adhesion	Process	GO:0007158	neuron cell-cell adhesion	IDA	PMID:12796785	-	10090	20110704	BHF-UCL	-	Focus
UniProtKB	Q99K10	Nlgn1	Nlgn1	-	GO:0007155	cell adhesion	Process	GO:0016339	calcium-dependent cell-cell adhesion	IDA	PMID:12796785	-	10090	20110704	BHF-UCL	-	Focus
UniProtKB	Q99K10	Nlgn1	Nlgn1	-	GO:0006461	protein complex assembly	Process	GO:0051260	protein homooligomerization	IDA	PMID:12796785	-	10090	20110704	BHF-UCL	-	Focus
UniProtKB	Q99K10	Nlgn1	Nlgn1	-	GO:0008104	protein localization	Process	GO:0045184	establishment of protein localization	IMP	PMID:12796785	-	10090	20110713	BHF-UCL	-	Focus
UniProtKB	Q99K10	Nlgn1	Nlgn1	-	GO:0097479	synaptic vesicle localization	Process	GO:0097091	synaptic vesicle clustering	IDA	PMID:12796785	-	10090	20110811	BHF-UCL	-	Focus
UniProtKB	Q99K10	Nlgn1	Nlgn1	-	GO:0007399	nervous system development	Process	GO:0097104	postsynaptic membrane assembly	IDA	PMID:12796785	-	10090	20110811	BHF-UCL	-	Focus
UniProtKB	Q99K10	Nlgn1	Nlgn1	-	GO:0050808	synapse organization	Process	GO:0097104	postsynaptic membrane assembly	IDA	PMID:12796785	-	10090	20110811	BHF-UCL	-	Focus
UniProtKB	Q99K10	Nlgn1	Nlgn1	-	GO:0007399	nervous system development	Process	GO:0097104	postsynaptic membrane assembly	IDA	PMID:15620359	-	10090	20110811	BHF-UCL	-	Focus
UniProtKB	Q99K10	Nlgn1	Nlgn1	-	GO:0050808	synapse organization	Process	GO:0097104	postsynaptic membrane assembly	IDA	PMID:15620359	-	10090	20110811	BHF-UCL	-	Focus
UniProtKB	Q99K10	Nlgn1	Nlgn1	-	GO:0007399	nervous system development	Process	GO:0097105	presynaptic membrane assembly	IDA	PMID:12796785	-	10090	20110811	BHF-UCL	-	Focus
UniProtKB	Q99K10	Nlgn1	Nlgn1	-	GO:0050808	synapse organization	Process	GO:0097105	presynaptic membrane assembly	IDA	PMID:12796785	-	10090	20110811	BHF-UCL	-	Focus
UniProtKB	Q99K10	Nlgn1	Nlgn1	-	GO:0007399	nervous system development	Process	GO:0097105	presynaptic membrane assembly	IDA	PMID:15620359	-	10090	20110811	BHF-UCL	-	Focus
UniProtKB	Q99K10	Nlgn1	Nlgn1	-	GO:0050808	synapse organization	Process	GO:0097105	presynaptic membrane assembly	IDA	PMID:15620359	-	10090	20110811	BHF-UCL	-	Focus
UniProtKB	Q99K10	Nlgn1	Nlgn1	-	GO:0072578	neurotransmitter-gated ion channel clustering	Process	GO:0097113	alpha-amino-3-hydroxy-5-methyl-4-isoxazole propionate selective glutamate receptor clustering	IDA	PMID:12796785	-	10090	20110811	BHF-UCL	-	Focus
UniProtKB	Q99K10	Nlgn1	Nlgn1	-	GO:0008104	protein localization	Process	GO:0097115	neurexin clustering involved in presynaptic membrane assembly	IDA	PMID:12796785	-	10090	20110811	BHF-UCL	-	Focus
UniProtKB	Q99K10	Nlgn1	Nlgn1	-	GO:0008104	protein localization	Process	GO:0097119	postsynaptic density protein 95 clustering	IDA	PMID:12796785	-	10090	20110811	BHF-UCL	-	Focus
UniProtKB	Q99K10	Nlgn1	Nlgn1	-	GO:0008104	protein localization	Process	GO:0097119	postsynaptic density protein 95 clustering	IDA	PMID:15620359	-	10090	20110811	BHF-UCL	-	Focus
UniProtKB	Q99K10	Nlgn1	Nlgn1	-	GO:0008104	protein localization	Process	GO:0097120	receptor localization to synapse	IDA	PMID:12796785	-	10090	20110811	BHF-UCL	-	Focus
UniProtKB	Q99K10	Nlgn1	Nlgn1	-	GO:0007154	cell communication	Process	GO:0051965	positive regulation of synapse assembly	ISS	GO_REF:0000024	UniProtKB:Q62765	10090	20110818	BHF-UCL	-	Focus
UniProtKB	Q99K10	Nlgn1	Nlgn1	-	GO:0050804	regulation of synaptic transmission	Process	GO:0051968	positive regulation of synaptic transmission, glutamatergic	ISS	GO_REF:0000024	UniProtKB:Q62765	10090	20110818	BHF-UCL	-	Focus
UniProtKB	Q99K10	Nlgn1	Nlgn1	-	GO:0022008	neurogenesis	Process	GO:0060999	positive regulation of dendritic spine development	ISS	GO_REF:0000024	UniProtKB:Q62765	10090	20110818	BHF-UCL	-	Focus
UniProtKB	Q99K10	Nlgn1	Nlgn1	-	GO:1900449	regulation of glutamate receptor signaling pathway	Process	GO:2000311	regulation of alpha-amino-3-hydroxy-5-methyl-4-isoxazole propionate selective glutamate receptor activity	ISS	GO_REF:0000024	UniProtKB:Q62765	10090	20110818	BHF-UCL	-	Focus
UniProtKB	Q99K10	Nlgn1	Nlgn1	-	GO:0007010	cytoskeleton organization	Process	GO:0048789	cytoskeletal matrix organization at active zone	IMP	PMID:19628693	-	10090	20120328	BHF-UCL	-	Focus
UniProtKB	Q99K10	Nlgn1	Nlgn1	-	GO:0050808	synapse organization	Process	GO:0072553	terminal button organization	IMP	PMID:19628693	-	10090	20120328	BHF-UCL	-	Focus
UniProtKB	Q99K10	Nlgn1	Nlgn1	-	GO:0050804	regulation of synaptic transmission	Process	GO:1900244	positive regulation of synaptic vesicle endocytosis	IMP	PMID:19628693	-	10090	20120328	BHF-UCL	-	Focus
UniProtKB	Q99K10	Nlgn1	Nlgn1	-	GO:0060627	regulation of vesicle-mediated transport	Process	GO:1900244	positive regulation of synaptic vesicle endocytosis	IMP	PMID:19628693	-	10090	20120328	BHF-UCL	-	Focus
UniProtKB	Q99K10	Nlgn1	Nlgn1	-	GO:0050804	regulation of synaptic transmission	Process	GO:2000302	positive regulation of synaptic vesicle exocytosis	IMP	PMID:19628693	-	10090	20120328	BHF-UCL	-	Focus
UniProtKB	Q99K10	Nlgn1	Nlgn1	-	GO:0060627	regulation of vesicle-mediated transport	Process	GO:2000302	positive regulation of synaptic vesicle exocytosis	IMP	PMID:19628693	-	10090	20120328	BHF-UCL	-	Focus
UniProtKB	Q99K10	Nlgn1	Nlgn1	-	GO:0072578	neurotransmitter-gated ion channel clustering	Process	GO:0097113	alpha-amino-3-hydroxy-5-methyl-4-isoxazole propionate selective glutamate receptor clustering	IMP	PMID:21940442	-	10090	20120503	BHF-UCL	-	Focus
UniProtKB	Q99K10	Nlgn1	Nlgn1	-	GO:0097479	synaptic vesicle localization	Process	GO:0097091	synaptic vesicle clustering	IDA	PMID:10892652	-	10090	20130927	BHF-UCL	-	Focus
UniProtKB	Q99K10	Nlgn1	Nlgn1	-	GO:0007399	nervous system development	Process	GO:0097105	presynaptic membrane assembly	IDA	PMID:10892652	-	10090	20130927	BHF-UCL	-	Focus
UniProtKB	Q99K10	Nlgn1	Nlgn1	-	GO:0050808	synapse organization	Process	GO:0097105	presynaptic membrane assembly	IDA	PMID:10892652	-	10090	20130927	BHF-UCL	-	Focus
UniProtKB	Q99K10	Nlgn1	Nlgn1	-	GO:0050804	regulation of synaptic transmission	Process	GO:0032230	positive regulation of synaptic transmission, GABAergic	ISS	GO_REF:0000024	UniProtKB:Q62765	10090	20131015	BHF-UCL	-	Focus
UniProtKB	Q99K10	Nlgn1	Nlgn1	-	GO:0060491	regulation of cell projection assembly	Process	GO:0051491	positive regulation of filopodium assembly	ISS	GO_REF:0000024	UniProtKB:Q62765	10090	20131015	BHF-UCL	-	Focus
UniProtKB	Q99K10	Nlgn1	Nlgn1	-	GO:0072578	neurotransmitter-gated ion channel clustering	Process	GO:0097114	N-methyl-D-aspartate receptor clustering	ISS	GO_REF:0000024	UniProtKB:Q62765	10090	20131015	BHF-UCL	-	Focus
UniProtKB	Q99K10	Nlgn1	Nlgn1	-	GO:0007154	cell communication	Process	GO:0051965	positive regulation of synapse assembly	IDA	PMID:21356198	-	10090	20120105	MGI	-	Other
UniProtKB	Q99K10	Nlgn1	Nlgn1	-	GO:0008104	protein localization	Process	GO:0006605	protein targeting	IEA	GO_REF:0000019	Ensembl:ENSRNOP00000049486	10090	20140315	Ensembl	-	Automatic
UniProtKB	Q99K10	Nlgn1	Nlgn1	-	GO:0007155	cell adhesion	Process	GO:0007158	neuron cell-cell adhesion	IEA	GO_REF:0000019	Ensembl:ENSRNOP00000049486	10090	20140315	Ensembl	-	Automatic
UniProtKB	Q99K10	Nlgn1	Nlgn1	-	GO:0007155	cell adhesion	Process	GO:0016339	calcium-dependent cell-cell adhesion	IEA	GO_REF:0000019	Ensembl:ENSRNOP00000049486	10090	20140315	Ensembl	-	Automatic
UniProtKB	Q99K10	Nlgn1	Nlgn1	-	GO:0050804	regulation of synaptic transmission	Process	GO:0032230	positive regulation of synaptic transmission, GABAergic	IEA	GO_REF:0000019	Ensembl:ENSRNOP00000049486	10090	20140315	Ensembl	-	Automatic
UniProtKB	Q99K10	Nlgn1	Nlgn1	-	GO:0007010	cytoskeleton organization	Process	GO:0048789	cytoskeletal matrix organization at active zone	IEA	GO_REF:0000019	Ensembl:ENSRNOP00000049486	10090	20140315	Ensembl	-	Automatic
UniProtKB	Q99K10	Nlgn1	Nlgn1	-	GO:0050808	synapse organization	Process	GO:0050808	synapse organization	IEA	GO_REF:0000019	Ensembl:ENSRNOP00000049486	10090	20140315	Ensembl	-	Automatic
UniProtKB	Q99K10	Nlgn1	Nlgn1	-	GO:0006461	protein complex assembly	Process	GO:0051290	protein heterotetramerization	IEA	GO_REF:0000019	Ensembl:ENSRNOP00000049486	10090	20140315	Ensembl	-	Automatic
UniProtKB	Q99K10	Nlgn1	Nlgn1	-	GO:0060491	regulation of cell projection assembly	Process	GO:0051491	positive regulation of filopodium assembly	IEA	GO_REF:0000019	Ensembl:ENSRNOP00000049486	10090	20140315	Ensembl	-	Automatic
UniProtKB	Q99K10	Nlgn1	Nlgn1	-	GO:0007154	cell communication	Process	GO:0051965	positive regulation of synapse assembly	IEA	GO_REF:0000019	Ensembl:ENSRNOP00000049486	10090	20140315	Ensembl	-	Automatic
UniProtKB	Q99K10	Nlgn1	Nlgn1	-	GO:0050804	regulation of synaptic transmission	Process	GO:0051968	positive regulation of synaptic transmission, glutamatergic	IEA	GO_REF:0000019	Ensembl:ENSRNOP00000049486	10090	20140315	Ensembl	-	Automatic
UniProtKB	Q99K10	Nlgn1	Nlgn1	-	GO:0022008	neurogenesis	Process	GO:0060999	positive regulation of dendritic spine development	IEA	GO_REF:0000019	Ensembl:ENSRNOP00000049486	10090	20140315	Ensembl	-	Automatic
UniProtKB	Q99K10	Nlgn1	Nlgn1	-	GO:0050808	synapse organization	Process	GO:0072553	terminal button organization	IEA	GO_REF:0000019	Ensembl:ENSRNOP00000049486	10090	20140315	Ensembl	-	Automatic
UniProtKB	Q99K10	Nlgn1	Nlgn1	-	GO:0007399	nervous system development	Process	GO:0097105	presynaptic membrane assembly	IEA	GO_REF:0000019	Ensembl:ENSRNOP00000049486	10090	20140315	Ensembl	-	Automatic
UniProtKB	Q99K10	Nlgn1	Nlgn1	-	GO:0050808	synapse organization	Process	GO:0097105	presynaptic membrane assembly	IEA	GO_REF:0000019	Ensembl:ENSRNOP00000049486	10090	20140315	Ensembl	-	Automatic
UniProtKB	Q99K10	Nlgn1	Nlgn1	-	GO:0072578	neurotransmitter-gated ion channel clustering	Process	GO:0097114	N-methyl-D-aspartate receptor clustering	IEA	GO_REF:0000019	Ensembl:ENSRNOP00000049486	10090	20140315	Ensembl	-	Automatic
UniProtKB	Q99K10	Nlgn1	Nlgn1	-	GO:0060491	regulation of cell projection assembly	Process	GO:1900029	positive regulation of ruffle assembly	IEA	GO_REF:0000019	Ensembl:ENSRNOP00000049486	10090	20140315	Ensembl	-	Automatic
UniProtKB	Q99K10	Nlgn1	Nlgn1	-	GO:0050804	regulation of synaptic transmission	Process	GO:1900244	positive regulation of synaptic vesicle endocytosis	IEA	GO_REF:0000019	Ensembl:ENSRNOP00000049486	10090	20140315	Ensembl	-	Automatic
UniProtKB	Q99K10	Nlgn1	Nlgn1	-	GO:0060627	regulation of vesicle-mediated transport	Process	GO:1900244	positive regulation of synaptic vesicle endocytosis	IEA	GO_REF:0000019	Ensembl:ENSRNOP00000049486	10090	20140315	Ensembl	-	Automatic
UniProtKB	Q99K10	Nlgn1	Nlgn1	-	GO:0050804	regulation of synaptic transmission	Process	GO:2000302	positive regulation of synaptic vesicle exocytosis	IEA	GO_REF:0000019	Ensembl:ENSRNOP00000049486	10090	20140315	Ensembl	-	Automatic
UniProtKB	Q99K10	Nlgn1	Nlgn1	-	GO:0060627	regulation of vesicle-mediated transport	Process	GO:2000302	positive regulation of synaptic vesicle exocytosis	IEA	GO_REF:0000019	Ensembl:ENSRNOP00000049486	10090	20140315	Ensembl	-	Automatic
UniProtKB	Q99K10	Nlgn1	Nlgn1	-	GO:1900449	regulation of glutamate receptor signaling pathway	Process	GO:2000310	regulation of N-methyl-D-aspartate selective glutamate receptor activity	IEA	GO_REF:0000019	Ensembl:ENSRNOP00000049486	10090	20140315	Ensembl	-	Automatic
UniProtKB	Q99K10	Nlgn1	Nlgn1	-	GO:1900449	regulation of glutamate receptor signaling pathway	Process	GO:2000311	regulation of alpha-amino-3-hydroxy-5-methyl-4-isoxazole propionate selective glutamate receptor activity	IEA	GO_REF:0000019	Ensembl:ENSRNOP00000049486	10090	20140315	Ensembl	-	Automatic
UniProtKB	Q99K10	Nlgn1	Nlgn1	-	GO:0007154	cell communication	Process	GO:2000463	positive regulation of excitatory postsynaptic membrane potential	IEA	GO_REF:0000019	Ensembl:ENSRNOP00000049486	10090	20140315	Ensembl	-	Automatic
UniProtKB	Q99K10	Nlgn1	Nlgn1	-	GO:0007155	cell adhesion	Process	GO:0007155	cell adhesion	IEA	GO_REF:0000002	InterPro:IPR000460	10090	20140315	InterPro	-	Automatic
UniProtKB	Q99K10	Nlgn1	Nlgn1	-	GO:0007155	cell adhesion	Process	GO:0007155	cell adhesion	IEA	GO_REF:0000037	UniProtKB-KW:KW-0130	10090	20140315	UniProt	-	Automatic
UniProtKB	Q99K10	Nlgn1	Nlgn1	-	GO:0050808	synapse organization	Process	GO:0050808	synapse organization	IGI	PMID:21788371	MGI:MGI:2389173|MGI:MGI:2389174|MGI:MGI:2444609	10090	20120509	MGI	-	Other
UniProtKB	Q69ZK9	Nlgn2	Nlgn2	-	GO:0050808	synapse organization	Process	GO:0050808	synapse organization	ISO	PMID:15681343	UniProtKB:Q62888	10090	20051216	MGI	-	Pre-focus
UniProtKB	Q69ZK9	Nlgn2	Nlgn2	-	GO:0050877	neurological system process	Process	GO:0002087	regulation of respiratory gaseous exchange by neurological system process	IGI	PMID:16982420	MGI:MGI:2444609	10090	20080214	MGI	-	Pre-focus
UniProtKB	Q69ZK9	Nlgn2	Nlgn2	-	GO:0050804	regulation of synaptic transmission	Process	GO:0050804	regulation of synaptic transmission	IGI	PMID:16982420	MGI:MGI:2179435	10090	20080214	MGI	-	Pre-focus
UniProtKB	Q69ZK9	Nlgn2	Nlgn2	-	GO:0050804	regulation of synaptic transmission	Process	GO:0032230	positive regulation of synaptic transmission, GABAergic	IMP	PMID:15620359	-	10090	20110629	BHF-UCL	-	Focus
UniProtKB	Q69ZK9	Nlgn2	Nlgn2	-	GO:0008104	protein localization	Process	GO:0035418	protein localization to synapse	IDA	PMID:15620359	-	10090	20110629	BHF-UCL	-	Focus
UniProtKB	Q69ZK9	Nlgn2	Nlgn2	-	GO:0050804	regulation of synaptic transmission	Process	GO:0051968	positive regulation of synaptic transmission, glutamatergic	IMP	PMID:15620359	-	10090	20110629	BHF-UCL	-	Focus
UniProtKB	Q69ZK9	Nlgn2	Nlgn2	-	GO:1900449	regulation of glutamate receptor signaling pathway	Process	GO:2000311	regulation of alpha-amino-3-hydroxy-5-methyl-4-isoxazole propionate selective glutamate receptor activity	IMP	PMID:15620359	-	10090	20110629	BHF-UCL	-	Focus
UniProtKB	Q69ZK9	Nlgn2	Nlgn2	-	GO:0007154	cell communication	Process	GO:2000463	positive regulation of excitatory postsynaptic membrane potential	IMP	PMID:15620359	-	10090	20110629	BHF-UCL	-	Focus
UniProtKB	Q69ZK9	Nlgn2	Nlgn2	-	GO:0007600	sensory perception	Process	GO:0019233	sensory perception of pain	IMP	PMID:19016888	-	10090	20110706	BHF-UCL	-	Focus
UniProtKB	Q69ZK9	Nlgn2	Nlgn2	-	GO:0007610	behavior	Process	GO:0035641	locomotory exploration behavior	IMP	PMID:19016888	-	10090	20110706	BHF-UCL	-	Focus
UniProtKB	Q69ZK9	Nlgn2	Nlgn2	-	GO:0050905	neuromuscular process	Process	GO:0050885	neuromuscular process controlling balance	IMP	PMID:19016888	-	10090	20110706	BHF-UCL	-	Focus
UniProtKB	Q69ZK9	Nlgn2	Nlgn2	-	GO:0007399	nervous system development	Process	GO:0097104	postsynaptic membrane assembly	IDA	PMID:15620359	-	10090	20110811	BHF-UCL	-	Focus
UniProtKB	Q69ZK9	Nlgn2	Nlgn2	-	GO:0050808	synapse organization	Process	GO:0097104	postsynaptic membrane assembly	IDA	PMID:15620359	-	10090	20110811	BHF-UCL	-	Focus
UniProtKB	Q69ZK9	Nlgn2	Nlgn2	-	GO:0007399	nervous system development	Process	GO:0097105	presynaptic membrane assembly	IDA	PMID:15620359	-	10090	20110811	BHF-UCL	-	Focus
UniProtKB	Q69ZK9	Nlgn2	Nlgn2	-	GO:0050808	synapse organization	Process	GO:0097105	presynaptic membrane assembly	IDA	PMID:15620359	-	10090	20110811	BHF-UCL	-	Focus
UniProtKB	Q69ZK9	Nlgn2	Nlgn2	-	GO:0007399	nervous system development	Process	GO:0097105	presynaptic membrane assembly	IMP	PMID:19016888	-	10090	20110811	BHF-UCL	-	Focus
UniProtKB	Q69ZK9	Nlgn2	Nlgn2	-	GO:0050808	synapse organization	Process	GO:0097105	presynaptic membrane assembly	IMP	PMID:19016888	-	10090	20110811	BHF-UCL	-	Focus
UniProtKB	Q69ZK9	Nlgn2	Nlgn2	-	GO:0008104	protein localization	Process	GO:0097116	gephyrin clustering involved in postsynaptic density assembly	IDA	PMID:15620359	-	10090	20110811	BHF-UCL	-	Focus
UniProtKB	Q69ZK9	Nlgn2	Nlgn2	-	GO:0008104	protein localization	Process	GO:0097119	postsynaptic density protein 95 clustering	IDA	PMID:15620359	-	10090	20110811	BHF-UCL	-	Focus
UniProtKB	Q69ZK9	Nlgn2	Nlgn2	-	GO:0009605	response to external stimulus	Process	GO:0001966	thigmotaxis	ISS	GO_REF:0000024	UniProtKB:Q62888	10090	20110818	BHF-UCL	-	Focus
UniProtKB	Q69ZK9	Nlgn2	Nlgn2	-	GO:0007155	cell adhesion	Process	GO:0007158	neuron cell-cell adhesion	ISS	GO_REF:0000024	UniProtKB:Q62888	10090	20110818	BHF-UCL	-	Focus
UniProtKB	Q69ZK9	Nlgn2	Nlgn2	-	GO:0007399	nervous system development	Process	GO:0007416	synapse assembly	ISS	GO_REF:0000024	UniProtKB:Q62888	10090	20110818	BHF-UCL	-	Focus
UniProtKB	Q69ZK9	Nlgn2	Nlgn2	-	GO:0050808	synapse organization	Process	GO:0007416	synapse assembly	ISS	GO_REF:0000024	UniProtKB:Q62888	10090	20110818	BHF-UCL	-	Focus
UniProtKB	Q69ZK9	Nlgn2	Nlgn2	-	GO:0007610	behavior	Process	GO:0007630	jump response	ISS	GO_REF:0000024	UniProtKB:Q62888	10090	20110818	BHF-UCL	-	Focus
UniProtKB	Q69ZK9	Nlgn2	Nlgn2	-	GO:0007610	behavior	Process	GO:0035176	social behavior	ISS	GO_REF:0000024	UniProtKB:Q62888	10090	20110818	BHF-UCL	-	Focus
UniProtKB	Q69ZK9	Nlgn2	Nlgn2	-	GO:0007154	cell communication	Process	GO:0051965	positive regulation of synapse assembly	ISS	GO_REF:0000024	UniProtKB:Q62888	10090	20110818	BHF-UCL	-	Focus
UniProtKB	Q69ZK9	Nlgn2	Nlgn2	-	GO:0050808	synapse organization	Process	GO:0072553	terminal button organization	ISS	GO_REF:0000024	UniProtKB:Q62888	10090	20110818	BHF-UCL	-	Focus
UniProtKB	Q69ZK9	Nlgn2	Nlgn2	-	GO:0007154	cell communication	Process	GO:0097151	positive regulation of inhibitory postsynaptic membrane potential	IMP	PMID:15620359	-	10090	20110818	BHF-UCL	-	Focus
UniProtKB	Q69ZK9	Nlgn2	Nlgn2	-	GO:0007154	cell communication	Process	GO:0097151	positive regulation of inhibitory postsynaptic membrane potential	IMP	PMID:17582332	-	10090	20110818	BHF-UCL	-	Focus
UniProtKB	Q69ZK9	Nlgn2	Nlgn2	-	GO:0050808	synapse organization	Process	GO:0050808	synapse organization	ISS	GO_REF:0000024	UniProtKB:Q62888	10090	20131017	BHF-UCL	-	Focus
UniProtKB	Q69ZK9	Nlgn2	Nlgn2	-	GO:0007399	nervous system development	Process	GO:0007416	synapse assembly	IBA	GO_REF:0000033	PANTHER:PTN000168538	10090	20110614	RefGenome	-	Other
UniProtKB	Q69ZK9	Nlgn2	Nlgn2	-	GO:0050808	synapse organization	Process	GO:0007416	synapse assembly	IBA	GO_REF:0000033	PANTHER:PTN000168538	10090	20110614	RefGenome	-	Other
UniProtKB	Q69ZK9	Nlgn2	Nlgn2	-	GO:0007155	cell adhesion	Process	GO:0007155	cell adhesion	IEA	GO_REF:0000002	InterPro:IPR000460	10090	20140315	InterPro	-	Automatic
UniProtKB	Q69ZK9	Nlgn2	Nlgn2	-	GO:0007155	cell adhesion	Process	GO:0007155	cell adhesion	IEA	GO_REF:0000037	UniProtKB-KW:KW-0130	10090	20140315	UniProt	-	Automatic
UniProtKB	Q8BYM5	Nlgn3	Nlgn3	-	GO:0050808	synapse organization	Process	GO:0050808	synapse organization	ISO	PMID:15681343	UniProtKB:Q62889	10090	20051216	MGI	-	Pre-focus
UniProtKB	Q8BYM5	Nlgn3	Nlgn3	-	GO:0007610	behavior	Process	GO:0008542	visual learning	IMP	PMID:17823315	MGI:MGI:3758949	10090	20080214	MGI	-	Pre-focus
UniProtKB	Q8BYM5	Nlgn3	Nlgn3	-	GO:0050877	neurological system process	Process	GO:0008542	visual learning	IMP	PMID:17823315	MGI:MGI:3758949	10090	20080214	MGI	-	Pre-focus
UniProtKB	Q8BYM5	Nlgn3	Nlgn3	-	GO:0007610	behavior	Process	GO:0035176	social behavior	IMP	PMID:17823315	MGI:MGI:3758949	10090	20080214	MGI	-	Pre-focus
UniProtKB	Q8BYM5	Nlgn3	Nlgn3	-	GO:0007154	cell communication	Process	GO:0060080	regulation of inhibitory postsynaptic membrane potential	IMP	PMID:17823315	MGI:MGI:3758949	10090	20080214	MGI	-	Pre-focus
UniProtKB	Q8BYM5	Nlgn3	Nlgn3	-	GO:0050877	neurological system process	Process	GO:0002087	regulation of respiratory gaseous exchange by neurological system process	IGI	PMID:16982420	MGI:MGI:2179435|MGI:MGI:2681835	10090	20080215	MGI	-	Pre-focus
UniProtKB	Q8BYM5	Nlgn3	Nlgn3	-	GO:0050804	regulation of synaptic transmission	Process	GO:0050804	regulation of synaptic transmission	IGI	PMID:16982420	MGI:MGI:2179435|MGI:MGI:2681835	10090	20080215	MGI	-	Pre-focus
UniProtKB	Q8BYM5	Nlgn3	Nlgn3	-	GO:0006898	receptor-mediated endocytosis	Process	GO:0006898	receptor-mediated endocytosis	ISS	GO_REF:0000024	UniProtKB:Q62889	10090	20110818	BHF-UCL	-	Focus
UniProtKB	Q8BYM5	Nlgn3	Nlgn3	-	GO:0007155	cell adhesion	Process	GO:0007158	neuron cell-cell adhesion	ISS	GO_REF:0000024	UniProtKB:Q62889	10090	20110818	BHF-UCL	-	Focus
UniProtKB	Q8BYM5	Nlgn3	Nlgn3	-	GO:0031175	neuron projection development	Process	GO:0048675	axon extension	ISS	GO_REF:0000024	UniProtKB:Q62889	10090	20110818	BHF-UCL	-	Focus
UniProtKB	Q8BYM5	Nlgn3	Nlgn3	-	GO:0007154	cell communication	Process	GO:0051965	positive regulation of synapse assembly	ISS	GO_REF:0000024	UniProtKB:Q62889	10090	20110818	BHF-UCL	-	Focus
UniProtKB	Q8BYM5	Nlgn3	Nlgn3	-	GO:0050804	regulation of synaptic transmission	Process	GO:0060024	rhythmic synaptic transmission	ISS	GO_REF:0000024	UniProtKB:Q62889	10090	20110818	BHF-UCL	-	Focus
UniProtKB	Q8BYM5	Nlgn3	Nlgn3	-	GO:0007399	nervous system development	Process	GO:0097105	presynaptic membrane assembly	ISS	GO_REF:0000024	UniProtKB:Q62889	10090	20110818	BHF-UCL	-	Focus
UniProtKB	Q8BYM5	Nlgn3	Nlgn3	-	GO:0050808	synapse organization	Process	GO:0097105	presynaptic membrane assembly	ISS	GO_REF:0000024	UniProtKB:Q62889	10090	20110818	BHF-UCL	-	Focus
UniProtKB	Q8BYM5	Nlgn3	Nlgn3	-	GO:0050804	regulation of synaptic transmission	Process	GO:0051968	positive regulation of synaptic transmission, glutamatergic	IMP	PMID:21642956	-	10090	20120404	BHF-UCL	-	Focus
UniProtKB	Q8BYM5	Nlgn3	Nlgn3	-	GO:0007399	nervous system development	Process	GO:0097104	postsynaptic membrane assembly	IMP	PMID:21642956	-	10090	20120404	BHF-UCL	-	Focus
UniProtKB	Q8BYM5	Nlgn3	Nlgn3	-	GO:0050808	synapse organization	Process	GO:0097104	postsynaptic membrane assembly	IMP	PMID:21642956	-	10090	20120404	BHF-UCL	-	Focus
UniProtKB	Q8BYM5	Nlgn3	Nlgn3	-	GO:0007154	cell communication	Process	GO:2000463	positive regulation of excitatory postsynaptic membrane potential	IMP	PMID:21642956	-	10090	20120404	BHF-UCL	-	Focus
UniProtKB	Q8BYM5	Nlgn3	Nlgn3	-	GO:1900449	regulation of glutamate receptor signaling pathway	Process	GO:2000969	positive regulation of alpha-amino-3-hydroxy-5-methyl-4-isoxazole propionate selective glutamate receptor activity	IMP	PMID:21642956	-	10090	20120404	BHF-UCL	-	Focus
UniProtKB	Q8BYM5	Nlgn3	Nlgn3	-	GO:0007610	behavior	Process	GO:0035176	social behavior	IMP	PMID:21808020	-	10090	20120430	BHF-UCL	-	Focus
UniProtKB	Q8BYM5	Nlgn3	Nlgn3	-	GO:0050804	regulation of synaptic transmission	Process	GO:0051966	regulation of synaptic transmission, glutamatergic	IMP	PMID:21808020	-	10090	20120430	BHF-UCL	-	Focus
UniProtKB	Q8BYM5	Nlgn3	Nlgn3	-	GO:0007154	cell communication	Process	GO:0060079	regulation of excitatory postsynaptic membrane potential	IMP	PMID:21808020	-	10090	20120430	BHF-UCL	-	Focus
UniProtKB	Q8BYM5	Nlgn3	Nlgn3	-	GO:0007154	cell communication	Process	GO:0060080	regulation of inhibitory postsynaptic membrane potential	IMP	PMID:21808020	-	10090	20120430	BHF-UCL	-	Focus
UniProtKB	Q8BYM5	Nlgn3	Nlgn3	-	GO:0022008	neurogenesis	Process	GO:0061001	regulation of dendritic spine morphogenesis	IMP	PMID:21808020	-	10090	20120430	BHF-UCL	-	Focus
UniProtKB	Q8BYM5	Nlgn3	Nlgn3	-	GO:1900271	regulation of long-term synaptic potentiation	Process	GO:1900271	regulation of long-term synaptic potentiation	IMP	PMID:21808020	-	10090	20120430	BHF-UCL	-	Focus
UniProtKB	Q8BYM5	Nlgn3	Nlgn3	-	GO:1900449	regulation of glutamate receptor signaling pathway	Process	GO:2000310	regulation of N-methyl-D-aspartate selective glutamate receptor activity	IMP	PMID:21808020	-	10090	20120430	BHF-UCL	-	Focus
UniProtKB	Q8BYM5	Nlgn3	Nlgn3	-	GO:1900449	regulation of glutamate receptor signaling pathway	Process	GO:2000311	regulation of alpha-amino-3-hydroxy-5-methyl-4-isoxazole propionate selective glutamate receptor activity	IMP	PMID:21808020	-	10090	20120430	BHF-UCL	-	Focus
UniProtKB	Q8BYM5	Nlgn3	Nlgn3	-	GO:0007154	cell communication	Process	GO:2000331	regulation of terminal button organization	IMP	PMID:21808020	-	10090	20120430	BHF-UCL	-	Focus
UniProtKB	Q8BYM5	Nlgn3	Nlgn3	-	GO:0007399	nervous system development	Process	GO:0007416	synapse assembly	IBA	GO_REF:0000033	PANTHER:PTN000168538	10090	20110614	RefGenome	-	Other
UniProtKB	Q8BYM5	Nlgn3	Nlgn3	-	GO:0050808	synapse organization	Process	GO:0007416	synapse assembly	IBA	GO_REF:0000033	PANTHER:PTN000168538	10090	20110614	RefGenome	-	Other
UniProtKB	Q8BYM5	Nlgn3	Nlgn3	-	GO:0007610	behavior	Process	GO:0007612	learning	IEA	GO_REF:0000019	Ensembl:ENSP00000351591	10090	20140315	Ensembl	-	Automatic
UniProtKB	Q8BYM5	Nlgn3	Nlgn3	-	GO:0050877	neurological system process	Process	GO:0007612	learning	IEA	GO_REF:0000019	Ensembl:ENSP00000351591	10090	20140315	Ensembl	-	Automatic
UniProtKB	Q8BYM5	Nlgn3	Nlgn3	-	GO:0007610	behavior	Process	GO:0030534	adult behavior	IEA	GO_REF:0000019	Ensembl:ENSP00000351591	10090	20140315	Ensembl	-	Automatic
UniProtKB	Q8BYM5	Nlgn3	Nlgn3	-	GO:0007610	behavior	Process	GO:0035176	social behavior	IEA	GO_REF:0000019	Ensembl:ENSP00000351591	10090	20140315	Ensembl	-	Automatic
UniProtKB	Q8BYM5	Nlgn3	Nlgn3	-	GO:0050808	synapse organization	Process	GO:0050808	synapse organization	IEA	GO_REF:0000019	Ensembl:ENSP00000351591	10090	20140315	Ensembl	-	Automatic
UniProtKB	Q8BYM5	Nlgn3	Nlgn3	-	GO:0007610	behavior	Process	GO:0071625	vocalization behavior	IEA	GO_REF:0000019	Ensembl:ENSP00000351591	10090	20140315	Ensembl	-	Automatic
UniProtKB	Q8BYM5	Nlgn3	Nlgn3	-	GO:0007155	cell adhesion	Process	GO:0007155	cell adhesion	IEA	GO_REF:0000002	InterPro:IPR000460	10090	20140315	InterPro	-	Automatic
UniProtKB	Q8BYM5	Nlgn3	Nlgn3	-	GO:0007155	cell adhesion	Process	GO:0007155	cell adhesion	IEA	GO_REF:0000037	UniProtKB-KW:KW-0130	10090	20140315	UniProt	-	Automatic
UniProtKB	Q8BYM5	Nlgn3	Nlgn3	-	GO:0050808	synapse organization	Process	GO:0050808	synapse organization	IGI	PMID:21788371	MGI:MGI:2179435|MGI:MGI:2389173|MGI:MGI:2389174	10090	20120509	MGI	-	Other
UniProtKB	B0F2B4	Nlgn4l	Nlgn4l	-	GO:0007610	behavior	Process	GO:0035176	social behavior	IMP	PMID:18227507	MGI:MGI:3775814	10090	20080516	MGI	-	Pre-focus
UniProtKB	B0F2B4	Nlgn4l	Nlgn4l	-	GO:0007610	behavior	Process	GO:0002124	territorial aggressive behavior	IMP	PMID:18227507	-	10090	20110309	BHF-UCL	-	Focus
UniProtKB	B0F2B4	Nlgn4l	Nlgn4l	-	GO:0003360	brainstem development	Process	GO:0003360	brainstem development	IMP	PMID:18227507	-	10090	20110309	BHF-UCL	-	Focus
UniProtKB	B0F2B4	Nlgn4l	Nlgn4l	-	GO:0007610	behavior	Process	GO:0008049	male courtship behavior	IMP	PMID:18227507	-	10090	20110309	BHF-UCL	-	Focus
UniProtKB	B0F2B4	Nlgn4l	Nlgn4l	-	GO:0007420	brain development	Process	GO:0021549	cerebellum development	IMP	PMID:18227507	-	10090	20110309	BHF-UCL	-	Focus
UniProtKB	B0F2B4	Nlgn4l	Nlgn4l	-	GO:0007610	behavior	Process	GO:0035176	social behavior	IMP	PMID:18227507	-	10090	20110309	BHF-UCL	-	Focus
UniProtKB	B0F2B4	Nlgn4l	Nlgn4l	-	GO:0007610	behavior	Process	GO:0071625	vocalization behavior	IMP	PMID:18227507	-	10090	20110309	BHF-UCL	-	Focus
UniProtKB	B0F2B4	Nlgn4l	Nlgn4l	-	GO:0007154	cell communication	Process	GO:0090394	negative regulation of excitatory postsynaptic membrane potential	ISS	GO_REF:0000024	UniProtKB:Q8N0W4	10090	20110818	BHF-UCL	-	Focus
UniProtKB	B0F2B4	Nlgn4l	Nlgn4l	-	GO:0007399	nervous system development	Process	GO:0097105	presynaptic membrane assembly	ISS	GO_REF:0000024	UniProtKB:Q8N0W4	10090	20110818	BHF-UCL	-	Focus
UniProtKB	B0F2B4	Nlgn4l	Nlgn4l	-	GO:0050808	synapse organization	Process	GO:0097105	presynaptic membrane assembly	ISS	GO_REF:0000024	UniProtKB:Q8N0W4	10090	20110818	BHF-UCL	-	Focus
UniProtKB	B0F2B4	Nlgn4l	Nlgn4l	-	GO:0035265	organ growth	Process	GO:0035265	organ growth	IMP	PMID:18227507	-	10090	20131017	BHF-UCL	-	Focus
UniProtKB	B0F2B4	Nlgn4l	Nlgn4l	-	GO:0007399	nervous system development	Process	GO:0007416	synapse assembly	IBA	GO_REF:0000033	PANTHER:PTN000168538	10090	20110614	RefGenome	-	Other
UniProtKB	B0F2B4	Nlgn4l	Nlgn4l	-	GO:0050808	synapse organization	Process	GO:0007416	synapse assembly	IBA	GO_REF:0000033	PANTHER:PTN000168538	10090	20110614	RefGenome	-	Other
UniProtKB	Q9CS84	Nrxn1-α	Nrxn1	-	GO:0007154	cell communication	Process	GO:0007269	neurotransmitter secretion	TAS	PMID:9430716	-	10090	20010425	MGI	-	Pre-focus
UniProtKB	Q9CS84	Nrxn1-α	Nrxn1	-	GO:0007154	cell communication	Process	GO:0007268	synaptic transmission	IGI	PMID:12827191	MGI:MGI:1096362|MGI:MGI:1096389	10090	20040702	MGI	-	Pre-focus
UniProtKB	Q9CS84	Nrxn1-α	Nrxn1	-	GO:0007154	cell communication	Process	GO:0007269	neurotransmitter secretion	IGI	PMID:12827191	MGI:MGI:1096362|MGI:MGI:1096389	10090	20040702	MGI	-	Pre-focus
UniProtKB	Q9CS84	Nrxn1-α	Nrxn1	-	GO:0007399	nervous system development	Process	GO:0007416	synapse assembly	IGI	PMID:12827191	MGI:MGI:1096362|MGI:MGI:1096389	10090	20040702	MGI	-	Pre-focus
UniProtKB	Q9CS84	Nrxn1-α	Nrxn1	-	GO:0050808	synapse organization	Process	GO:0007416	synapse assembly	IGI	PMID:12827191	MGI:MGI:1096362|MGI:MGI:1096389	10090	20040702	MGI	-	Pre-focus
UniProtKB	Q9CS84	Nrxn1-α	Nrxn1	-	GO:0007610	behavior	Process	GO:0007612	learning	IMP	PMID:19822762	-	10090	20110307	BHF-UCL	-	Focus
UniProtKB	Q9CS84	Nrxn1-α	Nrxn1	-	GO:0050877	neurological system process	Process	GO:0007612	learning	IMP	PMID:19822762	-	10090	20110307	BHF-UCL	-	Focus
UniProtKB	Q9CS84	Nrxn1-α	Nrxn1	-	GO:0007610	behavior	Process	GO:0030534	adult behavior	IMP	PMID:19822762	-	10090	20110307	BHF-UCL	-	Focus
UniProtKB	Q9CS84	Nrxn1-α	Nrxn1	-	GO:0050905	neuromuscular process	Process	GO:0050885	neuromuscular process controlling balance	IMP	PMID:19822762	-	10090	20110307	BHF-UCL	-	Focus
UniProtKB	Q9CS84	Nrxn1-α	Nrxn1	-	GO:0009605	response to external stimulus	Process	GO:0060134	prepulse inhibition	IMP	PMID:19822762	-	10090	20110307	BHF-UCL	-	Focus
UniProtKB	Q9CS84	Nrxn1-α	Nrxn1	-	GO:0050905	neuromuscular process	Process	GO:0060134	prepulse inhibition	IMP	PMID:19822762	-	10090	20110307	BHF-UCL	-	Focus
UniProtKB	Q9CS84	Nrxn1-α	Nrxn1	-	GO:0007154	cell communication	Process	GO:2000463	positive regulation of excitatory postsynaptic membrane potential	IMP	PMID:19822762	-	10090	20110624	BHF-UCL	-	Focus
UniProtKB	Q9CS84	Nrxn1-α	Nrxn1	-	GO:0050804	regulation of synaptic transmission	Process	GO:0051968	positive regulation of synaptic transmission, glutamatergic	IMP	PMID:19822762	-	10090	20110811	BHF-UCL	-	Focus
UniProtKB	Q9CS84	Nrxn1-α	Nrxn1	-	GO:0007399	nervous system development	Process	GO:0097104	postsynaptic membrane assembly	IDA	PMID:21424692	-	10090	20110811	BHF-UCL	-	Focus
UniProtKB	Q9CS84	Nrxn1-α	Nrxn1	-	GO:0050808	synapse organization	Process	GO:0097104	postsynaptic membrane assembly	IDA	PMID:21424692	-	10090	20110811	BHF-UCL	-	Focus
UniProtKB	Q9CS84	Nrxn1-α	Nrxn1	-	GO:0008104	protein localization	Process	GO:0097116	gephyrin clustering involved in postsynaptic density assembly	IDA	PMID:21424692	-	10090	20110811	BHF-UCL	-	Focus
UniProtKB	Q9CS84	Nrxn1-α	Nrxn1	-	GO:0008104	protein localization	Process	GO:0097118	neuroligin clustering involved in postsynaptic membrane assembly	IDA	PMID:21424692	-	10090	20110811	BHF-UCL	-	Focus
UniProtKB	Q9CS84	Nrxn1-α	Nrxn1	-	GO:0008104	protein localization	Process	GO:0097119	postsynaptic density protein 95 clustering	IDA	PMID:21424692	-	10090	20110811	BHF-UCL	-	Focus
UniProtKB	Q9CS84	Nrxn1-α	Nrxn1	-	GO:0050795	regulation of behavior	Process	GO:2000821	regulation of grooming behavior	IMP	PMID:19822762	-	10090	20110811	BHF-UCL	-	Focus
UniProtKB	Q9CS84	Nrxn1-α	Nrxn1	-	GO:0007154	cell communication	Process	GO:0090129	positive regulation of synapse maturation	IDA	PMID:19567877	-	10090	20110214	MGI	-	Other
UniProtKB	Q9CS84	Nrxn1-α	Nrxn1	-	GO:0007610	behavior	Process	GO:0007612	learning	IEA	GO_REF:0000019	Ensembl:ENSP00000385142	10090	20140315	Ensembl	-	Automatic
UniProtKB	Q9CS84	Nrxn1-α	Nrxn1	-	GO:0050877	neurological system process	Process	GO:0007612	learning	IEA	GO_REF:0000019	Ensembl:ENSP00000385142	10090	20140315	Ensembl	-	Automatic
UniProtKB	Q9CS84	Nrxn1-α	Nrxn1	-	GO:0007610	behavior	Process	GO:0030534	adult behavior	IEA	GO_REF:0000019	Ensembl:ENSP00000385142	10090	20140315	Ensembl	-	Automatic
UniProtKB	Q9CS84	Nrxn1-α	Nrxn1	-	GO:0007610	behavior	Process	GO:0035176	social behavior	IEA	GO_REF:0000019	Ensembl:ENSP00000385142	10090	20140315	Ensembl	-	Automatic
UniProtKB	Q9CS84	Nrxn1-α	Nrxn1	-	GO:0007610	behavior	Process	GO:0042297	vocal learning	IEA	GO_REF:0000019	Ensembl:ENSP00000385142	10090	20140315	Ensembl	-	Automatic
UniProtKB	Q9CS84	Nrxn1-α	Nrxn1	-	GO:0009605	response to external stimulus	Process	GO:0042297	vocal learning	IEA	GO_REF:0000019	Ensembl:ENSP00000385142	10090	20140315	Ensembl	-	Automatic
UniProtKB	Q9CS84	Nrxn1-α	Nrxn1	-	GO:0050877	neurological system process	Process	GO:0042297	vocal learning	IEA	GO_REF:0000019	Ensembl:ENSP00000385142	10090	20140315	Ensembl	-	Automatic
UniProtKB	Q9CS84	Nrxn1-α	Nrxn1	-	GO:0007610	behavior	Process	GO:0071625	vocalization behavior	IEA	GO_REF:0000019	Ensembl:ENSP00000385142	10090	20140315	Ensembl	-	Automatic
UniProtKB	Q9CS84	Nrxn1-α	Nrxn1	-	GO:0007155	cell adhesion	Process	GO:0007155	cell adhesion	IEA	GO_REF:0000037	UniProtKB-KW:KW-0130	10090	20140315	UniProt	-	Automatic
UniProtKB	Q9CS84	Nrxn1-α	Nrxn1	-	GO:0007154	cell communication	Process	GO:0051965	positive regulation of synapse assembly	IGI	PMID:21356198	MGI:MGI:88281|MGI:MGI:88282	10090	20120105	MGI	-	Other
UniProtKB	Q9CS84	Nrxn1-α	Nrxn1	-	GO:0050796	regulation of insulin secretion	Process	GO:0061178	regulation of insulin secretion involved in cellular response to glucose stimulus	IMP	PMID:22235116	MGI:MGI:3042794	10090	20131107	MGI	-	Other
UniProtKB	P0DI97	Nrxn1-β	Nrxn1	-	GO:0007154	cell communication	Process	GO:0007269	neurotransmitter secretion	TAS	PMID:9430716	-	10090	20010425	MGI	-	Pre-focus
UniProtKB	P0DI97	Nrxn1-β	Nrxn1	-	GO:0007154	cell communication	Process	GO:0007268	synaptic transmission	IGI	PMID:12827191	MGI:MGI:1096362|MGI:MGI:1096389	10090	20040702	MGI	-	Pre-focus
UniProtKB	P0DI97	Nrxn1-β	Nrxn1	-	GO:0007154	cell communication	Process	GO:0007269	neurotransmitter secretion	IGI	PMID:12827191	MGI:MGI:1096362|MGI:MGI:1096389	10090	20040702	MGI	-	Pre-focus
UniProtKB	P0DI97	Nrxn1-β	Nrxn1	-	GO:0007399	nervous system development	Process	GO:0007416	synapse assembly	IGI	PMID:12827191	MGI:MGI:1096362|MGI:MGI:1096389	10090	20040702	MGI	-	Pre-focus
UniProtKB	P0DI97	Nrxn1-β	Nrxn1	-	GO:0050808	synapse organization	Process	GO:0007416	synapse assembly	IGI	PMID:12827191	MGI:MGI:1096362|MGI:MGI:1096389	10090	20040702	MGI	-	Pre-focus
UniProtKB	P0DI97	Nrxn1-β	Nrxn1	-	GO:0007155	cell adhesion	Process	GO:0007157	heterophilic cell-cell adhesion	IDA	PMID:12796785	-	10090	20110713	BHF-UCL	-	Focus
UniProtKB	P0DI97	Nrxn1-β	Nrxn1	-	GO:0007155	cell adhesion	Process	GO:0007158	neuron cell-cell adhesion	IDA	PMID:12796785	-	10090	20110713	BHF-UCL	-	Focus
UniProtKB	P0DI97	Nrxn1-β	Nrxn1	-	GO:0007155	cell adhesion	Process	GO:0016339	calcium-dependent cell-cell adhesion	IDA	PMID:12796785	-	10090	20110713	BHF-UCL	-	Focus
UniProtKB	P0DI97	Nrxn1-β	Nrxn1	-	GO:0008104	protein localization	Process	GO:0035418	protein localization to synapse	IDA	PMID:12796785	-	10090	20110713	BHF-UCL	-	Focus
UniProtKB	P0DI97	Nrxn1-β	Nrxn1	-	GO:0008104	protein localization	Process	GO:0045184	establishment of protein localization	IDA	PMID:12796785	-	10090	20110713	BHF-UCL	-	Focus
UniProtKB	P0DI97	Nrxn1-β	Nrxn1	-	GO:0050804	regulation of synaptic transmission	Process	GO:0051968	positive regulation of synaptic transmission, glutamatergic	IDA	PMID:19098102	-	10090	20110713	BHF-UCL	-	Focus
UniProtKB	P0DI97	Nrxn1-β	Nrxn1	-	GO:0070201	regulation of establishment of protein localization	Process	GO:0090004	positive regulation of establishment of protein localization to plasma membrane	IDA	PMID:19098102	-	10090	20110713	BHF-UCL	-	Focus
UniProtKB	P0DI97	Nrxn1-β	Nrxn1	-	GO:1900449	regulation of glutamate receptor signaling pathway	Process	GO:2000310	regulation of N-methyl-D-aspartate selective glutamate receptor activity	IDA	PMID:19098102	-	10090	20110713	BHF-UCL	-	Focus
UniProtKB	P0DI97	Nrxn1-β	Nrxn1	-	GO:1900449	regulation of glutamate receptor signaling pathway	Process	GO:2000311	regulation of alpha-amino-3-hydroxy-5-methyl-4-isoxazole propionate selective glutamate receptor activity	IDA	PMID:19098102	-	10090	20110713	BHF-UCL	-	Focus
UniProtKB	P0DI97	Nrxn1-β	Nrxn1	-	GO:0007154	cell communication	Process	GO:2000463	positive regulation of excitatory postsynaptic membrane potential	IDA	PMID:19098102	-	10090	20110713	BHF-UCL	-	Focus
UniProtKB	P0DI97	Nrxn1-β	Nrxn1	-	GO:0097479	synaptic vesicle localization	Process	GO:0097091	synaptic vesicle clustering	IDA	PMID:12796785	-	10090	20110811	BHF-UCL	-	Focus
UniProtKB	P0DI97	Nrxn1-β	Nrxn1	-	GO:0007399	nervous system development	Process	GO:0097104	postsynaptic membrane assembly	IDA	PMID:15620359	-	10090	20110811	BHF-UCL	-	Focus
UniProtKB	P0DI97	Nrxn1-β	Nrxn1	-	GO:0050808	synapse organization	Process	GO:0097104	postsynaptic membrane assembly	IDA	PMID:15620359	-	10090	20110811	BHF-UCL	-	Focus
UniProtKB	P0DI97	Nrxn1-β	Nrxn1	-	GO:0007399	nervous system development	Process	GO:0097105	presynaptic membrane assembly	IDA	PMID:12796785	-	10090	20110811	BHF-UCL	-	Focus
UniProtKB	P0DI97	Nrxn1-β	Nrxn1	-	GO:0050808	synapse organization	Process	GO:0097105	presynaptic membrane assembly	IDA	PMID:12796785	-	10090	20110811	BHF-UCL	-	Focus
UniProtKB	P0DI97	Nrxn1-β	Nrxn1	-	GO:0072578	neurotransmitter-gated ion channel clustering	Process	GO:0097112	gamma-aminobutyric acid receptor clustering	IDA	PMID:15620359	-	10090	20110811	BHF-UCL	-	Focus
UniProtKB	P0DI97	Nrxn1-β	Nrxn1	-	GO:0072578	neurotransmitter-gated ion channel clustering	Process	GO:0097114	N-methyl-D-aspartate receptor clustering	IDA	PMID:15620359	-	10090	20110811	BHF-UCL	-	Focus
UniProtKB	P0DI97	Nrxn1-β	Nrxn1	-	GO:0008104	protein localization	Process	GO:0097117	guanylate kinase-associated protein clustering	IDA	PMID:15620359	-	10090	20110811	BHF-UCL	-	Focus
UniProtKB	P0DI97	Nrxn1-β	Nrxn1	-	GO:0008104	protein localization	Process	GO:0097118	neuroligin clustering involved in postsynaptic membrane assembly	IDA	PMID:15620359	-	10090	20110811	BHF-UCL	-	Focus
UniProtKB	P0DI97	Nrxn1-β	Nrxn1	-	GO:0008104	protein localization	Process	GO:0097119	postsynaptic density protein 95 clustering	IDA	PMID:15620359	-	10090	20110811	BHF-UCL	-	Focus
UniProtKB	P0DI97	Nrxn1-β	Nrxn1	-	GO:0008104	protein localization	Process	GO:0097120	receptor localization to synapse	IDA	PMID:15620359	-	10090	20110811	BHF-UCL	-	Focus
UniProtKB	P0DI97	Nrxn1-β	Nrxn1	-	GO:0008104	protein localization	Process	GO:0097116	gephyrin clustering involved in postsynaptic density assembly	IDA	PMID:15620359	-	10090	20110818	BHF-UCL	-	Focus
UniProtKB	P0DI97	Nrxn1-β	Nrxn1	-	GO:0060491	regulation of cell projection assembly	Process	GO:0051490	negative regulation of filopodium assembly	IDA	PMID:20869594	-	10090	20111223	BHF-UCL	-	Focus
UniProtKB	P0DI97	Nrxn1-β	Nrxn1	-	GO:1900449	regulation of glutamate receptor signaling pathway	Process	GO:2000311	regulation of alpha-amino-3-hydroxy-5-methyl-4-isoxazole propionate selective glutamate receptor activity	IDA	PMID:20869594	-	10090	20111223	BHF-UCL	-	Focus
UniProtKB	P0DI97	Nrxn1-β	Nrxn1	-	GO:0007155	cell adhesion	Process	GO:0007157	heterophilic cell-cell adhesion	IGI	PMID:20537373	UniProtKB:Q61625|UniProtKB:Q9R171	10090	20131127	BHF-UCL	-	Focus
UniProtKB	P0DI97	Nrxn1-β	Nrxn1	-	GO:0007420	brain development	Process	GO:0021707	cerebellar granule cell differentiation	IGI	PMID:20537373	UniProtKB:Q61625|UniProtKB:Q9R171	10090	20131127	BHF-UCL	-	Focus
UniProtKB	P0DI97	Nrxn1-β	Nrxn1	-	GO:0022008	neurogenesis	Process	GO:0021707	cerebellar granule cell differentiation	IGI	PMID:20537373	UniProtKB:Q61625|UniProtKB:Q9R171	10090	20131127	BHF-UCL	-	Focus
UniProtKB	P0DI97	Nrxn1-β	Nrxn1	-	GO:0022008	neurogenesis	Process	GO:0042551	neuron maturation	IDA	PMID:15620359	-	10090	20131129	BHF-UCL	-	Focus
UniProtKB	P0DI97	Nrxn1-β	Nrxn1	-	GO:0007154	cell communication	Process	GO:0090129	positive regulation of synapse maturation	IDA	PMID:19567877	-	10090	20110214	MGI	-	Other
UniProtKB	P0DI97	Nrxn1-β	Nrxn1	-	GO:0007155	cell adhesion	Process	GO:0007155	cell adhesion	IEA	GO_REF:0000037	UniProtKB-KW:KW-0130	10090	20140315	UniProt	-	Automatic
UniProtKB	P0DI97	Nrxn1-β	Nrxn1	-	GO:0007154	cell communication	Process	GO:0051965	positive regulation of synapse assembly	IGI	PMID:21356198	MGI:MGI:88281|MGI:MGI:88282	10090	20120105	MGI	-	Other
UniProtKB	P0DI97	Nrxn1-β	Nrxn1	-	GO:0050796	regulation of insulin secretion	Process	GO:0061178	regulation of insulin secretion involved in cellular response to glucose stimulus	IMP	PMID:22235116	MGI:MGI:3042794	10090	20131107	MGI	-	Other
UniProtKB	Q3UGZ9	Nrxn2-α	Nrxn2	-	GO:0007154	cell communication	Process	GO:0007268	synaptic transmission	IGI	PMID:12827191	MGI:MGI:1096389|MGI:MGI:1096391	10090	20040702	MGI	-	Pre-focus
UniProtKB	Q3UGZ9	Nrxn2-α	Nrxn2	-	GO:0007154	cell communication	Process	GO:0007269	neurotransmitter secretion	IGI	PMID:12827191	MGI:MGI:1096389|MGI:MGI:1096391	10090	20040702	MGI	-	Pre-focus
UniProtKB	Q3UGZ9	Nrxn2-α	Nrxn2	-	GO:0007399	nervous system development	Process	GO:0007416	synapse assembly	IGI	PMID:12827191	MGI:MGI:1096389|MGI:MGI:1096391	10090	20040702	MGI	-	Pre-focus
UniProtKB	Q3UGZ9	Nrxn2-α	Nrxn2	-	GO:0050808	synapse organization	Process	GO:0007416	synapse assembly	IGI	PMID:12827191	MGI:MGI:1096389|MGI:MGI:1096391	10090	20040702	MGI	-	Pre-focus
UniProtKB	Q3UGZ9	Nrxn2-α	Nrxn2	-	GO:0007399	nervous system development	Process	GO:0097104	postsynaptic membrane assembly	IDA	PMID:21424692	-	10090	20110811	BHF-UCL	-	Focus
UniProtKB	Q3UGZ9	Nrxn2-α	Nrxn2	-	GO:0050808	synapse organization	Process	GO:0097104	postsynaptic membrane assembly	IDA	PMID:21424692	-	10090	20110811	BHF-UCL	-	Focus
UniProtKB	Q3UGZ9	Nrxn2-α	Nrxn2	-	GO:0008104	protein localization	Process	GO:0097116	gephyrin clustering involved in postsynaptic density assembly	IDA	PMID:21424692	-	10090	20110811	BHF-UCL	-	Focus
UniProtKB	Q3UGZ9	Nrxn2-α	Nrxn2	-	GO:0008104	protein localization	Process	GO:0097118	neuroligin clustering involved in postsynaptic membrane assembly	IDA	PMID:21424692	-	10090	20110811	BHF-UCL	-	Focus
UniProtKB	Q3UGZ9	Nrxn2-α	Nrxn2	-	GO:0008104	protein localization	Process	GO:0097119	postsynaptic density protein 95 clustering	IDA	PMID:21424692	-	10090	20110811	BHF-UCL	-	Focus
UniProtKB	E9PUN2	Nrxn2-β	Nrxn2	-	GO:0007154	cell communication	Process	GO:0007268	synaptic transmission	IGI	PMID:12827191	MGI:MGI:1096389|MGI:MGI:1096391	10090	20040702	MGI	-	Pre-focus
UniProtKB	E9PUN2	Nrxn2-β	Nrxn2	-	GO:0007154	cell communication	Process	GO:0007269	neurotransmitter secretion	IGI	PMID:12827191	MGI:MGI:1096389|MGI:MGI:1096391	10090	20040702	MGI	-	Pre-focus
UniProtKB	E9PUN2	Nrxn2-β	Nrxn2	-	GO:0007399	nervous system development	Process	GO:0007416	synapse assembly	IGI	PMID:12827191	MGI:MGI:1096389|MGI:MGI:1096391	10090	20040702	MGI	-	Pre-focus
UniProtKB	E9PUN2	Nrxn2-β	Nrxn2	-	GO:0050808	synapse organization	Process	GO:0007416	synapse assembly	IGI	PMID:12827191	MGI:MGI:1096389|MGI:MGI:1096391	10090	20040702	MGI	-	Pre-focus
UniProtKB	Q6P9K9	Nrxn3-α	Nrxn3	-	GO:0007154	cell communication	Process	GO:0007268	synaptic transmission	IGI	PMID:12827191	MGI:MGI:1096362|MGI:MGI:1096391	10090	20040702	MGI	-	Pre-focus
UniProtKB	Q6P9K9	Nrxn3-α	Nrxn3	-	GO:0007154	cell communication	Process	GO:0007269	neurotransmitter secretion	IGI	PMID:12827191	MGI:MGI:1096362|MGI:MGI:1096391	10090	20040702	MGI	-	Pre-focus
UniProtKB	Q6P9K9	Nrxn3-α	Nrxn3	-	GO:0007399	nervous system development	Process	GO:0007416	synapse assembly	IGI	PMID:12827191	MGI:MGI:1096362|MGI:MGI:1096391	10090	20040702	MGI	-	Pre-focus
UniProtKB	Q6P9K9	Nrxn3-α	Nrxn3	-	GO:0050808	synapse organization	Process	GO:0007416	synapse assembly	IGI	PMID:12827191	MGI:MGI:1096362|MGI:MGI:1096391	10090	20040702	MGI	-	Pre-focus
UniProtKB	Q6P9K9	Nrxn3-α	Nrxn3	-	GO:0007154	cell communication	Process	GO:0007268	synaptic transmission	IEA	GO_REF:0000002	InterPro:IPR027158	10090	20140315	InterPro	-	Automatic
UniProtKB	Q6P9K9	Nrxn3-α	Nrxn3	-	GO:0007154	cell communication	Process	GO:0007269	neurotransmitter secretion	IEA	GO_REF:0000002	InterPro:IPR027158	10090	20140315	InterPro	-	Automatic
UniProtKB	Q6P9K9	Nrxn3-α	Nrxn3	-	GO:0007399	nervous system development	Process	GO:0007416	synapse assembly	IEA	GO_REF:0000002	InterPro:IPR027158	10090	20140315	InterPro	-	Automatic
UniProtKB	Q6P9K9	Nrxn3-α	Nrxn3	-	GO:0050808	synapse organization	Process	GO:0007416	synapse assembly	IEA	GO_REF:0000002	InterPro:IPR027158	10090	20140315	InterPro	-	Automatic
UniProtKB	Q6P9K9	Nrxn3-α	Nrxn3	-	GO:0007154	cell communication	Process	GO:0051965	positive regulation of synapse assembly	IEA	GO_REF:0000002	InterPro:IPR027158	10090	20140315	InterPro	-	Automatic
UniProtKB	Q6P9K9	Nrxn3-α	Nrxn3	-	GO:0007154	cell communication	Process	GO:0090129	positive regulation of synapse maturation	IEA	GO_REF:0000002	InterPro:IPR027158	10090	20140315	InterPro	-	Automatic
UniProtKB	Q6P9K9	Nrxn3-α	Nrxn3	-	GO:0007155	cell adhesion	Process	GO:0007155	cell adhesion	IEA	GO_REF:0000037	UniProtKB-KW:KW-0130	10090	20140315	UniProt	-	Automatic
UniProtKB	Q8C985	Nrxn3-β	Nrxn3	-	GO:0007154	cell communication	Process	GO:0007268	synaptic transmission	IGI	PMID:12827191	MGI:MGI:1096362|MGI:MGI:1096391	10090	20040702	MGI	-	Pre-focus
UniProtKB	Q8C985	Nrxn3-β	Nrxn3	-	GO:0007154	cell communication	Process	GO:0007269	neurotransmitter secretion	IGI	PMID:12827191	MGI:MGI:1096362|MGI:MGI:1096391	10090	20040702	MGI	-	Pre-focus
UniProtKB	Q8C985	Nrxn3-β	Nrxn3	-	GO:0007399	nervous system development	Process	GO:0007416	synapse assembly	IGI	PMID:12827191	MGI:MGI:1096362|MGI:MGI:1096391	10090	20040702	MGI	-	Pre-focus
UniProtKB	Q8C985	Nrxn3-β	Nrxn3	-	GO:0050808	synapse organization	Process	GO:0007416	synapse assembly	IGI	PMID:12827191	MGI:MGI:1096362|MGI:MGI:1096391	10090	20040702	MGI	-	Pre-focus
UniProtKB	Q8C985	Nrxn3-β	Nrxn3	-	GO:0007154	cell communication	Process	GO:0007268	synaptic transmission	IEA	GO_REF:0000002	InterPro:IPR027158	10090	20140315	InterPro	-	Automatic
UniProtKB	Q8C985	Nrxn3-β	Nrxn3	-	GO:0007154	cell communication	Process	GO:0007269	neurotransmitter secretion	IEA	GO_REF:0000002	InterPro:IPR027158	10090	20140315	InterPro	-	Automatic
UniProtKB	Q8C985	Nrxn3-β	Nrxn3	-	GO:0007399	nervous system development	Process	GO:0007416	synapse assembly	IEA	GO_REF:0000002	InterPro:IPR027158	10090	20140315	InterPro	-	Automatic
UniProtKB	Q8C985	Nrxn3-β	Nrxn3	-	GO:0050808	synapse organization	Process	GO:0007416	synapse assembly	IEA	GO_REF:0000002	InterPro:IPR027158	10090	20140315	InterPro	-	Automatic
UniProtKB	Q8C985	Nrxn3-β	Nrxn3	-	GO:0007154	cell communication	Process	GO:0051965	positive regulation of synapse assembly	IEA	GO_REF:0000002	InterPro:IPR027158	10090	20140315	InterPro	-	Automatic
UniProtKB	Q8C985	Nrxn3-β	Nrxn3	-	GO:0007154	cell communication	Process	GO:0090129	positive regulation of synapse maturation	IEA	GO_REF:0000002	InterPro:IPR027158	10090	20140315	InterPro	-	Automatic
UniProtKB	Q8C985	Nrxn3-β	Nrxn3	-	GO:0007155	cell adhesion	Process	GO:0007155	cell adhesion	IEA	GO_REF:0000037	UniProtKB-KW:KW-0130	10090	20140315	UniProt	-	Automatic
UniProtKB	D3YZU1	Shank1	Shank1	-	GO:0007610	behavior	Process	GO:0007616	long-term memory	IMP	PMID:18272690	-	10090	20110622	BHF-UCL	-	Focus
UniProtKB	D3YZU1	Shank1	Shank1	-	GO:0050877	neurological system process	Process	GO:0007616	long-term memory	IMP	PMID:18272690	-	10090	20110622	BHF-UCL	-	Focus
UniProtKB	D3YZU1	Shank1	Shank1	-	GO:0007610	behavior	Process	GO:0008306	associative learning	IMP	PMID:18272690	-	10090	20110622	BHF-UCL	-	Focus
UniProtKB	D3YZU1	Shank1	Shank1	-	GO:0050877	neurological system process	Process	GO:0008306	associative learning	IMP	PMID:18272690	-	10090	20110622	BHF-UCL	-	Focus
UniProtKB	D3YZU1	Shank1	Shank1	-	GO:0008104	protein localization	Process	GO:0035418	protein localization to synapse	IMP	PMID:18272690	-	10090	20110622	BHF-UCL	-	Focus
UniProtKB	D3YZU1	Shank1	Shank1	-	GO:0050905	neuromuscular process	Process	GO:0050885	neuromuscular process controlling balance	IMP	PMID:20868654	-	10090	20110622	BHF-UCL	-	Focus
UniProtKB	D3YZU1	Shank1	Shank1	-	GO:1900449	regulation of glutamate receptor signaling pathway	Process	GO:2000311	regulation of alpha-amino-3-hydroxy-5-methyl-4-isoxazole propionate selective glutamate receptor activity	IMP	PMID:18272690	-	10090	20110622	BHF-UCL	-	Focus
UniProtKB	D3YZU1	Shank1	Shank1	-	GO:0007154	cell communication	Process	GO:2000463	positive regulation of excitatory postsynaptic membrane potential	IMP	PMID:18272690	-	10090	20110622	BHF-UCL	-	Focus
UniProtKB	D3YZU1	Shank1	Shank1	-	GO:0031175	neuron projection development	Process	GO:0060997	dendritic spine morphogenesis	IMP	PMID:18272690	-	10090	20110714	BHF-UCL	-	Focus
UniProtKB	D3YZU1	Shank1	Shank1	-	GO:0006461	protein complex assembly	Process	GO:0006461	protein complex assembly	ISS	GO_REF:0000024	UniProtKB:Q9WV48	10090	20110818	BHF-UCL	-	Focus
UniProtKB	D3YZU1	Shank1	Shank1	-	GO:0007610	behavior	Process	GO:0035176	social behavior	IMP	PMID:21695253	-	10090	20120418	BHF-UCL	-	Focus
UniProtKB	D3YZU1	Shank1	Shank1	-	GO:0007610	behavior	Process	GO:0042048	olfactory behavior	IMP	PMID:21695253	-	10090	20120418	BHF-UCL	-	Focus
UniProtKB	D3YZU1	Shank1	Shank1	-	GO:0007610	behavior	Process	GO:0046959	habituation	IMP	PMID:21695253	-	10090	20120418	BHF-UCL	-	Focus
UniProtKB	D3YZU1	Shank1	Shank1	-	GO:0050877	neurological system process	Process	GO:0046959	habituation	IMP	PMID:21695253	-	10090	20120418	BHF-UCL	-	Focus
UniProtKB	D3YZU1	Shank1	Shank1	-	GO:0009605	response to external stimulus	Process	GO:0060013	righting reflex	IMP	PMID:21695253	-	10090	20120418	BHF-UCL	-	Focus
UniProtKB	D3YZU1	Shank1	Shank1	-	GO:0007610	behavior	Process	GO:0071625	vocalization behavior	IMP	PMID:21695253	-	10090	20120418	BHF-UCL	-	Focus
UniProtKB	D3YZU1	Shank1	Shank1	-	GO:0007399	nervous system development	Process	GO:0060074	synapse maturation	ISS	GO_REF:0000024	UniProtKB:Q9WV48	10090	20131017	BHF-UCL	-	Focus
UniProtKB	D3YZU1	Shank1	Shank1	-	GO:0050808	synapse organization	Process	GO:0060074	synapse maturation	ISS	GO_REF:0000024	UniProtKB:Q9WV48	10090	20131017	BHF-UCL	-	Focus
UniProtKB	D3YZU1	Shank1	Shank1	-	GO:0022008	neurogenesis	Process	GO:0060999	positive regulation of dendritic spine development	ISS	GO_REF:0000024	UniProtKB:Q9WV48	10090	20131017	BHF-UCL	-	Focus
UniProtKB	D3YZU1	Shank1	Shank1	-	GO:0051493	regulation of cytoskeleton organization	Process	GO:0032232	negative regulation of actin filament bundle assembly	IDA	PMID:19208628	-	10090	20120119	MGI	-	Other
UniProtKB	D3YZU1	Shank1	Shank1	-	GO:0006461	protein complex assembly	Process	GO:0006461	protein complex assembly	IEA	GO_REF:0000019	Ensembl:ENSRNOP00000026100	10090	20140315	Ensembl	-	Automatic
UniProtKB	D3YZU1	Shank1	Shank1	-	GO:0007610	behavior	Process	GO:0030534	adult behavior	IEA	GO_REF:0000019	Ensembl:ENSP00000293441	10090	20140315	Ensembl	-	Automatic
UniProtKB	D3YZU1	Shank1	Shank1	-	GO:0007610	behavior	Process	GO:0035176	social behavior	IEA	GO_REF:0000019	Ensembl:ENSP00000293441	10090	20140315	Ensembl	-	Automatic
UniProtKB	D3YZU1	Shank1	Shank1	-	GO:0007600	sensory perception	Process	GO:0050894	determination of affect	IEA	GO_REF:0000019	Ensembl:ENSP00000293441	10090	20140315	Ensembl	-	Automatic
UniProtKB	D3YZU1	Shank1	Shank1	-	GO:0007399	nervous system development	Process	GO:0060074	synapse maturation	IEA	GO_REF:0000019	Ensembl:ENSRNOP00000026100	10090	20140315	Ensembl	-	Automatic
UniProtKB	D3YZU1	Shank1	Shank1	-	GO:0050808	synapse organization	Process	GO:0060074	synapse maturation	IEA	GO_REF:0000019	Ensembl:ENSRNOP00000026100	10090	20140315	Ensembl	-	Automatic
UniProtKB	D3YZU1	Shank1	Shank1	-	GO:0022008	neurogenesis	Process	GO:0060999	positive regulation of dendritic spine development	IEA	GO_REF:0000019	Ensembl:ENSRNOP00000026100	10090	20140315	Ensembl	-	Automatic
UniProtKB	D3YZU1	Shank1	Shank1	-	GO:0007610	behavior	Process	GO:0071625	vocalization behavior	IEA	GO_REF:0000019	Ensembl:ENSP00000293441	10090	20140315	Ensembl	-	Automatic
UniProtKB	D3YZU1	Shank1	Shank1	-	GO:0007399	nervous system development	Process	GO:0007399	nervous system development	IEA	GO_REF:0000037	UniProtKB-KW:KW-0524	10090	20140315	UniProt	-	Automatic
UniProtKB	Q80Z38	Shank2	Shank2	-	GO:0007399	nervous system development	Process	GO:0007416	synapse assembly	IMP	PMID:22699620	-	10090	20131120	BHF-UCL	-	Focus
UniProtKB	Q80Z38	Shank2	Shank2	-	GO:0050808	synapse organization	Process	GO:0007416	synapse assembly	IMP	PMID:22699620	-	10090	20131120	BHF-UCL	-	Focus
UniProtKB	Q80Z38	Shank2	Shank2	-	GO:0007610	behavior	Process	GO:0007612	learning	IMP	PMID:22699620	-	10090	20131120	BHF-UCL	-	Focus
UniProtKB	Q80Z38	Shank2	Shank2	-	GO:0050877	neurological system process	Process	GO:0007612	learning	IMP	PMID:22699620	-	10090	20131120	BHF-UCL	-	Focus
UniProtKB	Q80Z38	Shank2	Shank2	-	GO:0007610	behavior	Process	GO:0007613	memory	IMP	PMID:22699620	-	10090	20131120	BHF-UCL	-	Focus
UniProtKB	Q80Z38	Shank2	Shank2	-	GO:0050877	neurological system process	Process	GO:0007613	memory	IMP	PMID:22699620	-	10090	20131120	BHF-UCL	-	Focus
UniProtKB	Q80Z38	Shank2	Shank2	-	GO:0007610	behavior	Process	GO:0030534	adult behavior	IMP	PMID:22699620	-	10090	20131120	BHF-UCL	-	Focus
UniProtKB	Q80Z38	Shank2	Shank2	-	GO:0007610	behavior	Process	GO:0035176	social behavior	IMP	PMID:22699620	-	10090	20131120	BHF-UCL	-	Focus
UniProtKB	Q80Z38	Shank2	Shank2	-	GO:0007610	behavior	Process	GO:0035640	exploration behavior	IMP	PMID:22699620	-	10090	20131120	BHF-UCL	-	Focus
UniProtKB	Q80Z38	Shank2	Shank2	-	GO:0048167	regulation of synaptic plasticity	Process	GO:0060291	long-term synaptic potentiation	IMP	PMID:22699620	-	10090	20131120	BHF-UCL	-	Focus
UniProtKB	Q80Z38	Shank2	Shank2	-	GO:0048167	regulation of synaptic plasticity	Process	GO:0060292	long term synaptic depression	IMP	PMID:22699620	-	10090	20131120	BHF-UCL	-	Focus
UniProtKB	Q80Z38	Shank2	Shank2	-	GO:0007610	behavior	Process	GO:0071625	vocalization behavior	IMP	PMID:22699620	-	10090	20131120	BHF-UCL	-	Focus
UniProtKB	Q4ACU6	Shank3	Shank3	-	GO:0007154	cell communication	Process	GO:0000165	MAPK cascade	IGI	PMID:15569713	MGI:MGI:95805|MGI:MGI:97902	10090	20050121	MGI	-	Pre-focus
UniProtKB	Q4ACU6	Shank3	Shank3	-	GO:0001838	embryonic epithelial tube formation	Process	GO:0001838	embryonic epithelial tube formation	IGI	PMID:15569713	MGI:MGI:97902	10090	20050121	MGI	-	Pre-focus
UniProtKB	Q4ACU6	Shank3	Shank3	-	GO:0007610	behavior	Process	GO:0035176	social behavior	IMP	PMID:21167025	-	10090	20110620	BHF-UCL	-	Focus
UniProtKB	Q4ACU6	Shank3	Shank3	-	GO:0022008	neurogenesis	Process	GO:0048170	positive regulation of long-term neuronal synaptic plasticity	IMP	PMID:21167025	-	10090	20110620	BHF-UCL	-	Focus
UniProtKB	Q4ACU6	Shank3	Shank3	-	GO:0048167	regulation of synaptic plasticity	Process	GO:0048170	positive regulation of long-term neuronal synaptic plasticity	IMP	PMID:21167025	-	10090	20110620	BHF-UCL	-	Focus
UniProtKB	Q4ACU6	Shank3	Shank3	-	GO:0007154	cell communication	Process	GO:0051835	positive regulation of synapse structural plasticity	IMP	PMID:21167025	-	10090	20110620	BHF-UCL	-	Focus
UniProtKB	Q4ACU6	Shank3	Shank3	-	GO:0031175	neuron projection development	Process	GO:0060997	dendritic spine morphogenesis	IMP	PMID:21167025	-	10090	20110620	BHF-UCL	-	Focus
UniProtKB	Q4ACU6	Shank3	Shank3	-	GO:0007610	behavior	Process	GO:0071625	vocalization behavior	IMP	PMID:21167025	-	10090	20110620	BHF-UCL	-	Focus
UniProtKB	Q4ACU6	Shank3	Shank3	-	GO:0007399	nervous system development	Process	GO:0007416	synapse assembly	IMP	PMID:21423165	-	10090	20110714	BHF-UCL	-	Focus
UniProtKB	Q4ACU6	Shank3	Shank3	-	GO:0050808	synapse organization	Process	GO:0007416	synapse assembly	IMP	PMID:21423165	-	10090	20110714	BHF-UCL	-	Focus
UniProtKB	Q4ACU6	Shank3	Shank3	-	GO:0007420	brain development	Process	GO:0021773	striatal medium spiny neuron differentiation	IMP	PMID:21423165	-	10090	20110714	BHF-UCL	-	Focus
UniProtKB	Q4ACU6	Shank3	Shank3	-	GO:0022008	neurogenesis	Process	GO:0021773	striatal medium spiny neuron differentiation	IMP	PMID:21423165	-	10090	20110714	BHF-UCL	-	Focus
UniProtKB	Q4ACU6	Shank3	Shank3	-	GO:0007610	behavior	Process	GO:0035176	social behavior	IMP	PMID:21423165	-	10090	20110714	BHF-UCL	-	Focus
UniProtKB	Q4ACU6	Shank3	Shank3	-	GO:0006884	cell volume homeostasis	Process	GO:0045794	negative regulation of cell volume	IMP	PMID:21423165	-	10090	20110714	BHF-UCL	-	Focus
UniProtKB	Q4ACU6	Shank3	Shank3	-	GO:0007420	brain development	Process	GO:0048854	brain morphogenesis	IMP	PMID:21423165	-	10090	20110714	BHF-UCL	-	Focus
UniProtKB	Q4ACU6	Shank3	Shank3	-	GO:0050804	regulation of synaptic transmission	Process	GO:0051968	positive regulation of synaptic transmission, glutamatergic	IMP	PMID:21167025	-	10090	20110714	BHF-UCL	-	Focus
UniProtKB	Q4ACU6	Shank3	Shank3	-	GO:0050804	regulation of synaptic transmission	Process	GO:0051968	positive regulation of synaptic transmission, glutamatergic	IMP	PMID:21423165	-	10090	20110714	BHF-UCL	-	Focus
UniProtKB	Q4ACU6	Shank3	Shank3	-	GO:0031175	neuron projection development	Process	GO:0060997	dendritic spine morphogenesis	IMP	PMID:21423165	-	10090	20110714	BHF-UCL	-	Focus
UniProtKB	Q4ACU6	Shank3	Shank3	-	GO:0007154	cell communication	Process	GO:2000463	positive regulation of excitatory postsynaptic membrane potential	IMP	PMID:21167025	-	10090	20110714	BHF-UCL	-	Focus
UniProtKB	Q4ACU6	Shank3	Shank3	-	GO:0007154	cell communication	Process	GO:2000463	positive regulation of excitatory postsynaptic membrane potential	IMP	PMID:21423165	-	10090	20110714	BHF-UCL	-	Focus
UniProtKB	Q4ACU6	Shank3	Shank3	-	GO:0007010	cytoskeleton organization	Process	GO:0097107	postsynaptic density assembly	IMP	PMID:21423165	-	10090	20110811	BHF-UCL	-	Focus
UniProtKB	Q4ACU6	Shank3	Shank3	-	GO:0007399	nervous system development	Process	GO:0097107	postsynaptic density assembly	IMP	PMID:21423165	-	10090	20110811	BHF-UCL	-	Focus
UniProtKB	Q4ACU6	Shank3	Shank3	-	GO:0050808	synapse organization	Process	GO:0097107	postsynaptic density assembly	IMP	PMID:21423165	-	10090	20110811	BHF-UCL	-	Focus
UniProtKB	Q4ACU6	Shank3	Shank3	-	GO:0050795	regulation of behavior	Process	GO:2000821	regulation of grooming behavior	IMP	PMID:21423165	-	10090	20110811	BHF-UCL	-	Focus
UniProtKB	Q4ACU6	Shank3	Shank3	-	GO:0050795	regulation of behavior	Process	GO:2000822	regulation of behavioral fear response	IMP	PMID:21423165	-	10090	20110811	BHF-UCL	-	Focus
UniProtKB	Q4ACU6	Shank3	Shank3	-	GO:1900449	regulation of glutamate receptor signaling pathway	Process	GO:2000969	positive regulation of alpha-amino-3-hydroxy-5-methyl-4-isoxazole propionate selective glutamate receptor activity	IMP	PMID:21423165	-	10090	20110811	BHF-UCL	-	Focus
UniProtKB	Q4ACU6	Shank3	Shank3	-	GO:0007610	behavior	Process	GO:0035641	locomotory exploration behavior	IMP	PMID:21423165	-	10090	20110818	BHF-UCL	-	Focus
UniProtKB	Q4ACU6	Shank3	Shank3	-	GO:0007610	behavior	Process	GO:0007612	learning	IMP	PMID:21558424	-	10090	20120404	BHF-UCL	-	Focus
UniProtKB	Q4ACU6	Shank3	Shank3	-	GO:0050877	neurological system process	Process	GO:0007612	learning	IMP	PMID:21558424	-	10090	20120404	BHF-UCL	-	Focus
UniProtKB	Q4ACU6	Shank3	Shank3	-	GO:0007610	behavior	Process	GO:0007613	memory	IMP	PMID:21558424	-	10090	20120404	BHF-UCL	-	Focus
UniProtKB	Q4ACU6	Shank3	Shank3	-	GO:0050877	neurological system process	Process	GO:0007613	memory	IMP	PMID:21558424	-	10090	20120404	BHF-UCL	-	Focus
UniProtKB	Q4ACU6	Shank3	Shank3	-	GO:0007610	behavior	Process	GO:0035176	social behavior	IMP	PMID:21558424	-	10090	20120404	BHF-UCL	-	Focus
UniProtKB	Q4ACU6	Shank3	Shank3	-	GO:0007610	behavior	Process	GO:0035641	locomotory exploration behavior	IMP	PMID:21558424	-	10090	20120404	BHF-UCL	-	Focus
UniProtKB	Q4ACU6	Shank3	Shank3	-	GO:0050905	neuromuscular process	Process	GO:0050885	neuromuscular process controlling balance	IMP	PMID:21558424	-	10090	20120404	BHF-UCL	-	Focus
UniProtKB	Q4ACU6	Shank3	Shank3	-	GO:0031175	neuron projection development	Process	GO:0060997	dendritic spine morphogenesis	IMP	PMID:21558424	-	10090	20120404	BHF-UCL	-	Focus
UniProtKB	Q4ACU6	Shank3	Shank3	-	GO:0007610	behavior	Process	GO:0071625	vocalization behavior	IMP	PMID:21558424	-	10090	20120404	BHF-UCL	-	Focus
UniProtKB	Q4ACU6	Shank3	Shank3	-	GO:0072578	neurotransmitter-gated ion channel clustering	Process	GO:0097113	alpha-amino-3-hydroxy-5-methyl-4-isoxazole propionate selective glutamate receptor clustering	IMP	PMID:21558424	-	10090	20120404	BHF-UCL	-	Focus
UniProtKB	Q4ACU6	Shank3	Shank3	-	GO:0072578	neurotransmitter-gated ion channel clustering	Process	GO:0097114	N-methyl-D-aspartate receptor clustering	IMP	PMID:21558424	-	10090	20120404	BHF-UCL	-	Focus
UniProtKB	Q4ACU6	Shank3	Shank3	-	GO:0008104	protein localization	Process	GO:0097117	guanylate kinase-associated protein clustering	IMP	PMID:21558424	-	10090	20120404	BHF-UCL	-	Focus
UniProtKB	Q4ACU6	Shank3	Shank3	-	GO:1900271	regulation of long-term synaptic potentiation	Process	GO:1900271	regulation of long-term synaptic potentiation	IMP	PMID:21558424	-	10090	20120404	BHF-UCL	-	Focus
UniProtKB	Q4ACU6	Shank3	Shank3	-	GO:0050795	regulation of behavior	Process	GO:2000821	regulation of grooming behavior	IMP	PMID:21558424	-	10090	20120404	BHF-UCL	-	Focus
UniProtKB	Q4ACU6	Shank3	Shank3	-	GO:0050804	regulation of synaptic transmission	Process	GO:0051968	positive regulation of synaptic transmission, glutamatergic	IMP	PMID:21795692	-	10090	20120427	BHF-UCL	-	Focus
UniProtKB	Q4ACU6	Shank3	Shank3	-	GO:0022008	neurogenesis	Process	GO:0060999	positive regulation of dendritic spine development	IMP	PMID:21795692	-	10090	20120427	BHF-UCL	-	Focus
UniProtKB	Q4ACU6	Shank3	Shank3	-	GO:0022008	neurogenesis	Process	GO:0061001	regulation of dendritic spine morphogenesis	IMP	PMID:21795692	-	10090	20120427	BHF-UCL	-	Focus
UniProtKB	Q4ACU6	Shank3	Shank3	-	GO:0072578	neurotransmitter-gated ion channel clustering	Process	GO:0097113	alpha-amino-3-hydroxy-5-methyl-4-isoxazole propionate selective glutamate receptor clustering	IMP	PMID:21795692	-	10090	20120427	BHF-UCL	-	Focus
UniProtKB	Q4ACU6	Shank3	Shank3	-	GO:1900449	regulation of glutamate receptor signaling pathway	Process	GO:1900451	positive regulation of glutamate receptor signaling pathway	IMP	PMID:21795692	-	10090	20120427	BHF-UCL	-	Focus
UniProtKB	Q4ACU6	Shank3	Shank3	-	GO:1900452	regulation of long term synaptic depression	Process	GO:1900452	regulation of long term synaptic depression	IMP	PMID:21795692	-	10090	20120427	BHF-UCL	-	Focus
UniProtKB	Q4ACU6	Shank3	Shank3	-	GO:0007154	cell communication	Process	GO:2000463	positive regulation of excitatory postsynaptic membrane potential	IMP	PMID:21795692	-	10090	20120427	BHF-UCL	-	Focus
UniProtKB	Q4ACU6	Shank3	Shank3	-	GO:0051493	regulation of cytoskeleton organization	Process	GO:0032232	negative regulation of actin filament bundle assembly	IDA	PMID:19208628	-	10090	20120119	MGI	-	Other
UniProtKB	Q4ACU6	Shank3	Shank3	-	GO:0006461	protein complex assembly	Process	GO:0051259	protein oligomerization	IEA	GO_REF:0000019	Ensembl:ENSRNOP00000041083	10090	20140315	Ensembl	-	Automatic
UniProtKB	P97846	Cntnap1	Cntnap1	-	GO:0007399	nervous system development	Process	GO:0042552	myelination	TAS	PMID:10624965	-	10116	20100429	BHF-UCL	-	Focus
UniProtKB	P97846	Cntnap1	Cntnap1	-	GO:0007399	nervous system development	Process	GO:0030913	paranodal junction assembly	TAS	PMID:19166515	-	10116	20110722	BHF-UCL	-	Focus
UniProtKB	P97846	Cntnap1	Cntnap1	-	GO:0045216	cell-cell junction organization	Process	GO:0030913	paranodal junction assembly	TAS	PMID:19166515	-	10116	20110722	BHF-UCL	-	Focus
UniProtKB	P97846	Cntnap1	Cntnap1	-	GO:0008104	protein localization	Process	GO:0002175	protein localization to paranode region of axon	ISS	GO_REF:0000024	UniProtKB:O54991	10116	20110818	BHF-UCL	-	Focus
UniProtKB	P97846	Cntnap1	Cntnap1	-	GO:0007010	cytoskeleton organization	Process	GO:0007010	cytoskeleton organization	ISS	GO_REF:0000024	UniProtKB:O54991	10116	20110818	BHF-UCL	-	Focus
UniProtKB	P97846	Cntnap1	Cntnap1	-	GO:0007399	nervous system development	Process	GO:0030913	paranodal junction assembly	ISS	GO_REF:0000024	UniProtKB:O54991	10116	20110818	BHF-UCL	-	Focus
UniProtKB	P97846	Cntnap1	Cntnap1	-	GO:0045216	cell-cell junction organization	Process	GO:0030913	paranodal junction assembly	ISS	GO_REF:0000024	UniProtKB:O54991	10116	20110818	BHF-UCL	-	Focus
UniProtKB	P97846	Cntnap1	Cntnap1	-	GO:0031175	neuron projection development	Process	GO:0048812	neuron projection morphogenesis	ISS	GO_REF:0000024	UniProtKB:O54991	10116	20110818	BHF-UCL	-	Focus
UniProtKB	P97846	Cntnap1	Cntnap1	-	GO:0050905	neuromuscular process	Process	GO:0050884	neuromuscular process controlling posture	ISS	GO_REF:0000024	UniProtKB:O54991	10116	20110818	BHF-UCL	-	Focus
UniProtKB	P97846	Cntnap1	Cntnap1	-	GO:0050905	neuromuscular process	Process	GO:0050885	neuromuscular process controlling balance	ISS	GO_REF:0000024	UniProtKB:O54991	10116	20131015	BHF-UCL	-	Focus
UniProtKB	P97846	Cntnap1	Cntnap1	-	GO:0007154	cell communication	Process	GO:0019227	neuronal action potential propagation	ISS	GO_REF:0000024	UniProtKB:O54991	10116	20131209	BHF-UCL	-	Focus
UniProtKB	P97846	Cntnap1	Cntnap1	-	GO:0050877	neurological system process	Process	GO:0019227	neuronal action potential propagation	ISS	GO_REF:0000024	UniProtKB:O54991	10116	20131209	BHF-UCL	-	Focus
UniProtKB	P97846	Cntnap1	Cntnap1	-	GO:0008104	protein localization	Process	GO:0002175	protein localization to paranode region of axon	IEA	GO_REF:0000019	Ensembl:ENSMUSP00000099398	10116	20140315	Ensembl	-	Automatic
UniProtKB	P97846	Cntnap1	Cntnap1	-	GO:0007010	cytoskeleton organization	Process	GO:0007010	cytoskeleton organization	IEA	GO_REF:0000019	Ensembl:ENSMUSP00000099398	10116	20140315	Ensembl	-	Automatic
UniProtKB	P97846	Cntnap1	Cntnap1	-	GO:0007399	nervous system development	Process	GO:0030913	paranodal junction assembly	IEA	GO_REF:0000019	Ensembl:ENSMUSP00000099398	10116	20140315	Ensembl	-	Automatic
UniProtKB	P97846	Cntnap1	Cntnap1	-	GO:0045216	cell-cell junction organization	Process	GO:0030913	paranodal junction assembly	IEA	GO_REF:0000019	Ensembl:ENSMUSP00000099398	10116	20140315	Ensembl	-	Automatic
UniProtKB	P97846	Cntnap1	Cntnap1	-	GO:0031175	neuron projection development	Process	GO:0031175	neuron projection development	IEA	GO_REF:0000019	Ensembl:ENSMUSP00000099398	10116	20140315	Ensembl	-	Automatic
UniProtKB	P97846	Cntnap1	Cntnap1	-	GO:0031175	neuron projection development	Process	GO:0048812	neuron projection morphogenesis	IEA	GO_REF:0000019	Ensembl:ENSMUSP00000099398	10116	20140315	Ensembl	-	Automatic
UniProtKB	P97846	Cntnap1	Cntnap1	-	GO:0050905	neuromuscular process	Process	GO:0050884	neuromuscular process controlling posture	IEA	GO_REF:0000019	Ensembl:ENSMUSP00000099398	10116	20140315	Ensembl	-	Automatic
UniProtKB	P97846	Cntnap1	Cntnap1	-	GO:0050905	neuromuscular process	Process	GO:0050885	neuromuscular process controlling balance	IEA	GO_REF:0000019	Ensembl:ENSMUSP00000099398	10116	20140315	Ensembl	-	Automatic
UniProtKB	P97846	Cntnap1	Cntnap1	-	GO:0007155	cell adhesion	Process	GO:0007155	cell adhesion	IEA	GO_REF:0000002	InterPro:IPR000421	10116	20140315	InterPro	-	Automatic
UniProtKB	P97846	Cntnap1	Cntnap1	-	GO:0007155	cell adhesion	Process	GO:0007155	cell adhesion	IEA	GO_REF:0000037	UniProtKB-KW:KW-0130	10116	20140315	UniProt	-	Automatic
UniProtKB	F1LTJ9	Cntnap2	Cntnap2	-	GO:0007420	brain development	Process	GO:0007420	brain development	IC	PMID:10624965	GO:0030425	10116	20110722	BHF-UCL	-	Focus
UniProtKB	F1LTJ9	Cntnap2	Cntnap2	-	GO:0031175	neuron projection development	Process	GO:0031175	neuron projection development	ISS	GO_REF:0000024	UniProtKB:Q9CPW0	10116	20131017	BHF-UCL	-	Focus
UniProtKB	F1LTJ9	Cntnap2	Cntnap2	-	GO:0008104	protein localization	Process	GO:0071205	protein localization to juxtaparanode region of axon	ISS	GO_REF:0000024	UniProtKB:Q9CPW0	10116	20131017	BHF-UCL	-	Focus
UniProtKB	P31016	Dlg4	Dlg4	-	GO:0022008	neurogenesis	Process	GO:0045161	neuronal ion channel clustering	TAS	PMID:11152698	-	10116	20060630	UniProt	-	Pre-focus
UniProtKB	P31016	Dlg4	Dlg4	-	GO:0008104	protein localization	Process	GO:0035418	protein localization to synapse	IMP	PMID:15620359	-	10116	20110629	BHF-UCL	-	Focus
UniProtKB	P31016	Dlg4	Dlg4	-	GO:0072578	neurotransmitter-gated ion channel clustering	Process	GO:0097113	alpha-amino-3-hydroxy-5-methyl-4-isoxazole propionate selective glutamate receptor clustering	IMP	PMID:21525273	-	10116	20110811	BHF-UCL	-	Focus
UniProtKB	P31016	Dlg4	Dlg4	-	GO:0008104	protein localization	Process	GO:0097120	receptor localization to synapse	IMP	PMID:21525273	-	10116	20110811	BHF-UCL	-	Focus
UniProtKB	P31016	Dlg4	Dlg4	-	GO:0006461	protein complex assembly	Process	GO:0006461	protein complex assembly	ISS	GO_REF:0000024	UniProtKB:P78352	10116	20110818	BHF-UCL	-	Focus
UniProtKB	P31016	Dlg4	Dlg4	-	GO:0007610	behavior	Process	GO:0035176	social behavior	ISS	GO_REF:0000024	UniProtKB:Q62108	10116	20110818	BHF-UCL	-	Focus
UniProtKB	P31016	Dlg4	Dlg4	-	GO:0007610	behavior	Process	GO:0035641	locomotory exploration behavior	ISS	GO_REF:0000024	UniProtKB:Q62108	10116	20110818	BHF-UCL	-	Focus
UniProtKB	P31016	Dlg4	Dlg4	-	GO:0008104	protein localization	Process	GO:0045184	establishment of protein localization	ISS	GO_REF:0000024	UniProtKB:P78352	10116	20110818	BHF-UCL	-	Focus
UniProtKB	P31016	Dlg4	Dlg4	-	GO:0050905	neuromuscular process	Process	GO:0050885	neuromuscular process controlling balance	ISS	GO_REF:0000024	UniProtKB:Q62108	10116	20110818	BHF-UCL	-	Focus
UniProtKB	P31016	Dlg4	Dlg4	-	GO:0031175	neuron projection development	Process	GO:0060997	dendritic spine morphogenesis	IMP	PMID:21525273	-	10116	20110818	BHF-UCL	-	Focus
UniProtKB	P31016	Dlg4	Dlg4	-	GO:0007610	behavior	Process	GO:0071625	vocalization behavior	ISS	GO_REF:0000024	UniProtKB:Q62108	10116	20110818	BHF-UCL	-	Focus
UniProtKB	P31016	Dlg4	Dlg4	-	GO:0050795	regulation of behavior	Process	GO:2000821	regulation of grooming behavior	ISS	GO_REF:0000024	UniProtKB:Q62108	10116	20110818	BHF-UCL	-	Focus
UniProtKB	P31016	Dlg4	Dlg4	-	GO:0050804	regulation of synaptic transmission	Process	GO:0050806	positive regulation of synaptic transmission	IDA	PMID:12930820	-	10116	20120314	BHF-UCL	-	Focus
UniProtKB	P31016	Dlg4	Dlg4	-	GO:1900449	regulation of glutamate receptor signaling pathway	Process	GO:2000310	regulation of N-methyl-D-aspartate selective glutamate receptor activity	IDA	PMID:12930820	-	10116	20120314	BHF-UCL	-	Focus
UniProtKB	P31016	Dlg4	Dlg4	-	GO:0007154	cell communication	Process	GO:2000463	positive regulation of excitatory postsynaptic membrane potential	IDA	PMID:12930820	-	10116	20120314	BHF-UCL	-	Focus
UniProtKB	P31016	Dlg4	Dlg4	-	GO:0007154	cell communication	Process	GO:0016188	synaptic vesicle maturation	ISS	GO_REF:0000024	UniProtKB:Q62108	10116	20131017	BHF-UCL	-	Focus
UniProtKB	P31016	Dlg4	Dlg4	-	GO:0016192	vesicle-mediated transport	Process	GO:0016188	synaptic vesicle maturation	ISS	GO_REF:0000024	UniProtKB:Q62108	10116	20131017	BHF-UCL	-	Focus
UniProtKB	P31016	Dlg4	Dlg4	-	GO:0097479	synaptic vesicle localization	Process	GO:0016188	synaptic vesicle maturation	ISS	GO_REF:0000024	UniProtKB:Q62108	10116	20131017	BHF-UCL	-	Focus
UniProtKB	P31016	Dlg4	Dlg4	-	GO:0048167	regulation of synaptic plasticity	Process	GO:0048169	regulation of long-term neuronal synaptic plasticity	ISS	GO_REF:0000024	UniProtKB:Q62108	10116	20131017	BHF-UCL	-	Focus
UniProtKB	P31016	Dlg4	Dlg4	-	GO:0060627	regulation of vesicle-mediated transport	Process	GO:0002091	negative regulation of receptor internalization	IDA	PMID:11526121	-	10116	20111209	UniProt	-	Other
UniProtKB	P31016	Dlg4	Dlg4	-	GO:0006461	protein complex assembly	Process	GO:0006461	protein complex assembly	IEA	GO_REF:0000019	Ensembl:ENSP00000382428	10116	20140315	Ensembl	-	Automatic
UniProtKB	P31016	Dlg4	Dlg4	-	GO:0007154	cell communication	Process	GO:0016188	synaptic vesicle maturation	IEA	GO_REF:0000019	Ensembl:ENSMUSP00000018700	10116	20140315	Ensembl	-	Automatic
UniProtKB	P31016	Dlg4	Dlg4	-	GO:0016192	vesicle-mediated transport	Process	GO:0016188	synaptic vesicle maturation	IEA	GO_REF:0000019	Ensembl:ENSMUSP00000018700	10116	20140315	Ensembl	-	Automatic
UniProtKB	P31016	Dlg4	Dlg4	-	GO:0097479	synaptic vesicle localization	Process	GO:0016188	synaptic vesicle maturation	IEA	GO_REF:0000019	Ensembl:ENSMUSP00000018700	10116	20140315	Ensembl	-	Automatic
UniProtKB	P31016	Dlg4	Dlg4	-	GO:0007610	behavior	Process	GO:0035176	social behavior	IEA	GO_REF:0000019	Ensembl:ENSMUSP00000018700	10116	20140315	Ensembl	-	Automatic
UniProtKB	P31016	Dlg4	Dlg4	-	GO:0008104	protein localization	Process	GO:0035418	protein localization to synapse	IEA	GO_REF:0000019	Ensembl:ENSP00000382428	10116	20140315	Ensembl	-	Automatic
UniProtKB	P31016	Dlg4	Dlg4	-	GO:0007610	behavior	Process	GO:0035641	locomotory exploration behavior	IEA	GO_REF:0000019	Ensembl:ENSMUSP00000018700	10116	20140315	Ensembl	-	Automatic
UniProtKB	P31016	Dlg4	Dlg4	-	GO:0008104	protein localization	Process	GO:0045184	establishment of protein localization	IEA	GO_REF:0000019	Ensembl:ENSP00000382428	10116	20140315	Ensembl	-	Automatic
UniProtKB	P31016	Dlg4	Dlg4	-	GO:0048167	regulation of synaptic plasticity	Process	GO:0048169	regulation of long-term neuronal synaptic plasticity	IEA	GO_REF:0000019	Ensembl:ENSMUSP00000018700	10116	20140315	Ensembl	-	Automatic
UniProtKB	P31016	Dlg4	Dlg4	-	GO:0050905	neuromuscular process	Process	GO:0050885	neuromuscular process controlling balance	IEA	GO_REF:0000019	Ensembl:ENSMUSP00000018700	10116	20140315	Ensembl	-	Automatic
UniProtKB	P31016	Dlg4	Dlg4	-	GO:0031175	neuron projection development	Process	GO:0060997	dendritic spine morphogenesis	IEA	GO_REF:0000019	Ensembl:ENSMUSP00000018700	10116	20140315	Ensembl	-	Automatic
UniProtKB	P31016	Dlg4	Dlg4	-	GO:0007610	behavior	Process	GO:0071625	vocalization behavior	IEA	GO_REF:0000019	Ensembl:ENSMUSP00000018700	10116	20140315	Ensembl	-	Automatic
UniProtKB	P31016	Dlg4	Dlg4	-	GO:0050795	regulation of behavior	Process	GO:2000821	regulation of grooming behavior	IEA	GO_REF:0000019	Ensembl:ENSMUSP00000018700	10116	20140315	Ensembl	-	Automatic
UniProtKB	P31016	Dlg4	Dlg4	-	GO:0006874	cellular calcium ion homeostasis	Process	GO:0007204	positive regulation of cytosolic calcium ion concentration	IMP	PMID:20531396	-	10116	20130829	RGD	-	Other
UniProtKB	Q62765	Nlgn1	Nlgn1	-	GO:0008104	protein localization	Process	GO:0006605	protein targeting	IDA	PMID:9278515	-	10116	20030815	UniProt	-	Pre-focus
UniProtKB	Q62765	Nlgn1	Nlgn1	-	GO:0007155	cell adhesion	Process	GO:0016339	calcium-dependent cell-cell adhesion	IDA	PMID:9325340	-	10116	20030815	UniProt	-	Pre-focus
UniProtKB	Q62765	Nlgn1	Nlgn1	-	GO:0022008	neurogenesis	Process	GO:0045161	neuronal ion channel clustering	TAS	PMID:9278515	-	10116	20030815	UniProt	-	Pre-focus
UniProtKB	Q62765	Nlgn1	Nlgn1	-	GO:0007399	nervous system development	Process	GO:0007399	nervous system development	ISS	GO_REF:0000024	UniProtKB:Q99K10	10116	20041006	UniProt	-	Pre-focus
UniProtKB	Q62765	Nlgn1	Nlgn1	-	GO:0007399	nervous system development	Process	GO:0007416	synapse assembly	ISS	GO_REF:0000024	UniProtKB:Q99K10	10116	20041006	UniProt	-	Pre-focus
UniProtKB	Q62765	Nlgn1	Nlgn1	-	GO:0050808	synapse organization	Process	GO:0007416	synapse assembly	ISS	GO_REF:0000024	UniProtKB:Q99K10	10116	20041006	UniProt	-	Pre-focus
UniProtKB	Q62765	Nlgn1	Nlgn1	-	GO:0007154	cell communication	Process	GO:0016080	synaptic vesicle targeting	ISS	GO_REF:0000024	UniProtKB:Q99K10	10116	20041006	UniProt	-	Pre-focus
UniProtKB	Q62765	Nlgn1	Nlgn1	-	GO:0016192	vesicle-mediated transport	Process	GO:0016080	synaptic vesicle targeting	ISS	GO_REF:0000024	UniProtKB:Q99K10	10116	20041006	UniProt	-	Pre-focus
UniProtKB	Q62765	Nlgn1	Nlgn1	-	GO:0097479	synaptic vesicle localization	Process	GO:0016080	synaptic vesicle targeting	ISS	GO_REF:0000024	UniProtKB:Q99K10	10116	20041006	UniProt	-	Pre-focus
UniProtKB	Q62765	Nlgn1	Nlgn1	-	GO:0022008	neurogenesis	Process	GO:0045664	regulation of neuron differentiation	ISS	GO_REF:0000024	UniProtKB:Q99K10	10116	20041006	UniProt	-	Pre-focus
UniProtKB	Q62765	Nlgn1	Nlgn1	-	GO:0050808	synapse organization	Process	GO:0050808	synapse organization	IDA	PMID:15681343	-	10116	20051216	MGI	-	Pre-focus
UniProtKB	Q62765	Nlgn1	Nlgn1	-	GO:0007154	cell communication	Process	GO:0051965	positive regulation of synapse assembly	IDA	PMID:17582332	-	10116	20110304	BHF-UCL	-	Focus
UniProtKB	Q62765	Nlgn1	Nlgn1	-	GO:0022008	neurogenesis	Process	GO:0060999	positive regulation of dendritic spine development	IDA	PMID:17582332	-	10116	20110304	BHF-UCL	-	Focus
UniProtKB	Q62765	Nlgn1	Nlgn1	-	GO:0009966	regulation of signal transduction	Process	GO:1902533	positive regulation of intracellular signal transduction	IDA	PMID:17582332	-	10116	20110304	BHF-UCL	-	Focus
UniProtKB	Q62765	Nlgn1	Nlgn1	-	GO:1900449	regulation of glutamate receptor signaling pathway	Process	GO:2000310	regulation of N-methyl-D-aspartate selective glutamate receptor activity	IDA	PMID:17582332	-	10116	20110304	BHF-UCL	-	Focus
UniProtKB	Q62765	Nlgn1	Nlgn1	-	GO:1900449	regulation of glutamate receptor signaling pathway	Process	GO:2000311	regulation of alpha-amino-3-hydroxy-5-methyl-4-isoxazole propionate selective glutamate receptor activity	IDA	PMID:17582332	-	10116	20110304	BHF-UCL	-	Focus
UniProtKB	Q62765	Nlgn1	Nlgn1	-	GO:0007155	cell adhesion	Process	GO:0007158	neuron cell-cell adhesion	IDA	PMID:15797875	-	10116	20110307	BHF-UCL	-	Focus
UniProtKB	Q62765	Nlgn1	Nlgn1	-	GO:0007399	nervous system development	Process	GO:0007416	synapse assembly	IDA	PMID:15797875	-	10116	20110307	BHF-UCL	-	Focus
UniProtKB	Q62765	Nlgn1	Nlgn1	-	GO:0050808	synapse organization	Process	GO:0007416	synapse assembly	IDA	PMID:15797875	-	10116	20110307	BHF-UCL	-	Focus
UniProtKB	Q62765	Nlgn1	Nlgn1	-	GO:0007154	cell communication	Process	GO:0051965	positive regulation of synapse assembly	IDA	PMID:15797875	-	10116	20110307	BHF-UCL	-	Focus
UniProtKB	Q62765	Nlgn1	Nlgn1	-	GO:0007154	cell communication	Process	GO:2000463	positive regulation of excitatory postsynaptic membrane potential	IDA	PMID:19730411	-	10116	20110620	BHF-UCL	-	Focus
UniProtKB	Q62765	Nlgn1	Nlgn1	-	GO:0007154	cell communication	Process	GO:2000463	positive regulation of excitatory postsynaptic membrane potential	IDA	PMID:17582332	-	10116	20110624	BHF-UCL	-	Focus
UniProtKB	Q62765	Nlgn1	Nlgn1	-	GO:0050804	regulation of synaptic transmission	Process	GO:0051968	positive regulation of synaptic transmission, glutamatergic	IDA	PMID:19730411	-	10116	20110811	BHF-UCL	-	Focus
UniProtKB	Q62765	Nlgn1	Nlgn1	-	GO:0007399	nervous system development	Process	GO:0097105	presynaptic membrane assembly	IDA	PMID:15797875	-	10116	20110811	BHF-UCL	-	Focus
UniProtKB	Q62765	Nlgn1	Nlgn1	-	GO:0050808	synapse organization	Process	GO:0097105	presynaptic membrane assembly	IDA	PMID:15797875	-	10116	20110811	BHF-UCL	-	Focus
UniProtKB	Q62765	Nlgn1	Nlgn1	-	GO:0007399	nervous system development	Process	GO:0097105	presynaptic membrane assembly	IDA	PMID:19730411	-	10116	20110811	BHF-UCL	-	Focus
UniProtKB	Q62765	Nlgn1	Nlgn1	-	GO:0050808	synapse organization	Process	GO:0097105	presynaptic membrane assembly	IDA	PMID:19730411	-	10116	20110811	BHF-UCL	-	Focus
UniProtKB	Q62765	Nlgn1	Nlgn1	-	GO:0007155	cell adhesion	Process	GO:0007157	heterophilic cell-cell adhesion	ISS	GO_REF:0000024	UniProtKB:Q99K10	10116	20110818	BHF-UCL	-	Focus
UniProtKB	Q62765	Nlgn1	Nlgn1	-	GO:0008104	protein localization	Process	GO:0045184	establishment of protein localization	ISS	GO_REF:0000024	UniProtKB:Q99K10	10116	20110818	BHF-UCL	-	Focus
UniProtKB	Q62765	Nlgn1	Nlgn1	-	GO:0006461	protein complex assembly	Process	GO:0051260	protein homooligomerization	ISS	GO_REF:0000024	UniProtKB:Q99K10	10116	20110818	BHF-UCL	-	Focus
UniProtKB	Q62765	Nlgn1	Nlgn1	-	GO:0097479	synaptic vesicle localization	Process	GO:0097091	synaptic vesicle clustering	ISS	GO_REF:0000024	UniProtKB:Q99K10	10116	20110818	BHF-UCL	-	Focus
UniProtKB	Q62765	Nlgn1	Nlgn1	-	GO:0007399	nervous system development	Process	GO:0097104	postsynaptic membrane assembly	ISS	GO_REF:0000024	UniProtKB:Q99K10	10116	20110818	BHF-UCL	-	Focus
UniProtKB	Q62765	Nlgn1	Nlgn1	-	GO:0050808	synapse organization	Process	GO:0097104	postsynaptic membrane assembly	ISS	GO_REF:0000024	UniProtKB:Q99K10	10116	20110818	BHF-UCL	-	Focus
UniProtKB	Q62765	Nlgn1	Nlgn1	-	GO:0072578	neurotransmitter-gated ion channel clustering	Process	GO:0097113	alpha-amino-3-hydroxy-5-methyl-4-isoxazole propionate selective glutamate receptor clustering	ISS	GO_REF:0000024	UniProtKB:Q99K10	10116	20110818	BHF-UCL	-	Focus
UniProtKB	Q62765	Nlgn1	Nlgn1	-	GO:0008104	protein localization	Process	GO:0097115	neurexin clustering involved in presynaptic membrane assembly	ISS	GO_REF:0000024	UniProtKB:Q99K10	10116	20110818	BHF-UCL	-	Focus
UniProtKB	Q62765	Nlgn1	Nlgn1	-	GO:0008104	protein localization	Process	GO:0097119	postsynaptic density protein 95 clustering	ISS	GO_REF:0000024	UniProtKB:Q99K10	10116	20110818	BHF-UCL	-	Focus
UniProtKB	Q62765	Nlgn1	Nlgn1	-	GO:0008104	protein localization	Process	GO:0097120	receptor localization to synapse	ISS	GO_REF:0000024	UniProtKB:Q99K10	10116	20110818	BHF-UCL	-	Focus
UniProtKB	Q62765	Nlgn1	Nlgn1	-	GO:0008104	protein localization	Process	GO:0097119	postsynaptic density protein 95 clustering	IDA	PMID:19450252	-	10116	20111222	BHF-UCL	-	Focus
UniProtKB	Q62765	Nlgn1	Nlgn1	-	GO:0072578	neurotransmitter-gated ion channel clustering	Process	GO:0097114	N-methyl-D-aspartate receptor clustering	IDA	PMID:19450252	-	10116	20111223	BHF-UCL	-	Focus
UniProtKB	Q62765	Nlgn1	Nlgn1	-	GO:0050804	regulation of synaptic transmission	Process	GO:0032230	positive regulation of synaptic transmission, GABAergic	IDA	PMID:12930820	-	10116	20120314	BHF-UCL	-	Focus
UniProtKB	Q62765	Nlgn1	Nlgn1	-	GO:0060491	regulation of cell projection assembly	Process	GO:0051491	positive regulation of filopodium assembly	IDA	PMID:12930820	-	10116	20120314	BHF-UCL	-	Focus
UniProtKB	Q62765	Nlgn1	Nlgn1	-	GO:0060491	regulation of cell projection assembly	Process	GO:1900029	positive regulation of ruffle assembly	IDA	PMID:12930820	-	10116	20120314	BHF-UCL	-	Focus
UniProtKB	Q62765	Nlgn1	Nlgn1	-	GO:0007010	cytoskeleton organization	Process	GO:0048789	cytoskeletal matrix organization at active zone	IMP	PMID:19628693	-	10116	20120328	BHF-UCL	-	Focus
UniProtKB	Q62765	Nlgn1	Nlgn1	-	GO:0050804	regulation of synaptic transmission	Process	GO:0051968	positive regulation of synaptic transmission, glutamatergic	IMP	PMID:19628693	-	10116	20120328	BHF-UCL	-	Focus
UniProtKB	Q62765	Nlgn1	Nlgn1	-	GO:0050808	synapse organization	Process	GO:0072553	terminal button organization	IMP	PMID:19628693	-	10116	20120328	BHF-UCL	-	Focus
UniProtKB	Q62765	Nlgn1	Nlgn1	-	GO:0097479	synaptic vesicle localization	Process	GO:0097091	synaptic vesicle clustering	IMP	PMID:19628693	-	10116	20120328	BHF-UCL	-	Focus
UniProtKB	Q62765	Nlgn1	Nlgn1	-	GO:0050804	regulation of synaptic transmission	Process	GO:1900244	positive regulation of synaptic vesicle endocytosis	IMP	PMID:19628693	-	10116	20120328	BHF-UCL	-	Focus
UniProtKB	Q62765	Nlgn1	Nlgn1	-	GO:0060627	regulation of vesicle-mediated transport	Process	GO:1900244	positive regulation of synaptic vesicle endocytosis	IMP	PMID:19628693	-	10116	20120328	BHF-UCL	-	Focus
UniProtKB	Q62765	Nlgn1	Nlgn1	-	GO:0050804	regulation of synaptic transmission	Process	GO:2000302	positive regulation of synaptic vesicle exocytosis	IMP	PMID:19628693	-	10116	20120328	BHF-UCL	-	Focus
UniProtKB	Q62765	Nlgn1	Nlgn1	-	GO:0060627	regulation of vesicle-mediated transport	Process	GO:2000302	positive regulation of synaptic vesicle exocytosis	IMP	PMID:19628693	-	10116	20120328	BHF-UCL	-	Focus
UniProtKB	Q62765	Nlgn1	Nlgn1	-	GO:1900449	regulation of glutamate receptor signaling pathway	Process	GO:2000310	regulation of N-methyl-D-aspartate selective glutamate receptor activity	IMP	PMID:19628693	-	10116	20120328	BHF-UCL	-	Focus
UniProtKB	Q62765	Nlgn1	Nlgn1	-	GO:0007154	cell communication	Process	GO:2000463	positive regulation of excitatory postsynaptic membrane potential	IMP	PMID:19628693	-	10116	20120328	BHF-UCL	-	Focus
UniProtKB	Q62765	Nlgn1	Nlgn1	-	GO:0072578	neurotransmitter-gated ion channel clustering	Process	GO:0097113	alpha-amino-3-hydroxy-5-methyl-4-isoxazole propionate selective glutamate receptor clustering	IMP	PMID:21940442	-	10116	20130614	BHF-UCL	-	Focus
UniProtKB	Q62765	Nlgn1	Nlgn1	-	GO:0008104	protein localization	Process	GO:0035418	protein localization to synapse	ISS	GO_REF:0000024	UniProtKB:Q99K10	10116	20131017	BHF-UCL	-	Focus
UniProtKB	Q62765	Nlgn1	Nlgn1	-	GO:0006461	protein complex assembly	Process	GO:0051290	protein heterotetramerization	IDA	PMID:18093522	-	10116	20091116	RGD	-	Other
UniProtKB	Q62765	Nlgn1	Nlgn1	-	GO:0050877	neurological system process	Process	GO:0002087	regulation of respiratory gaseous exchange by neurological system process	IEA	GO_REF:0000019	Ensembl:ENSMUSP00000074565	10116	20140315	Ensembl	-	Automatic
UniProtKB	Q62765	Nlgn1	Nlgn1	-	GO:0007155	cell adhesion	Process	GO:0007157	heterophilic cell-cell adhesion	IEA	GO_REF:0000019	Ensembl:ENSMUSP00000074565	10116	20140315	Ensembl	-	Automatic
UniProtKB	Q62765	Nlgn1	Nlgn1	-	GO:0007155	cell adhesion	Process	GO:0007158	neuron cell-cell adhesion	IEA	GO_REF:0000019	Ensembl:ENSMUSP00000074565	10116	20140315	Ensembl	-	Automatic
UniProtKB	Q62765	Nlgn1	Nlgn1	-	GO:0007399	nervous system development	Process	GO:0007399	nervous system development	IEA	GO_REF:0000019	Ensembl:ENSMUSP00000074565	10116	20140315	Ensembl	-	Automatic
UniProtKB	Q62765	Nlgn1	Nlgn1	-	GO:0007399	nervous system development	Process	GO:0007416	synapse assembly	IEA	GO_REF:0000019	Ensembl:ENSMUSP00000074565	10116	20140315	Ensembl	-	Automatic
UniProtKB	Q62765	Nlgn1	Nlgn1	-	GO:0050808	synapse organization	Process	GO:0007416	synapse assembly	IEA	GO_REF:0000019	Ensembl:ENSMUSP00000074565	10116	20140315	Ensembl	-	Automatic
UniProtKB	Q62765	Nlgn1	Nlgn1	-	GO:0007154	cell communication	Process	GO:0016080	synaptic vesicle targeting	IEA	GO_REF:0000019	Ensembl:ENSMUSP00000074565	10116	20140315	Ensembl	-	Automatic
UniProtKB	Q62765	Nlgn1	Nlgn1	-	GO:0016192	vesicle-mediated transport	Process	GO:0016080	synaptic vesicle targeting	IEA	GO_REF:0000019	Ensembl:ENSMUSP00000074565	10116	20140315	Ensembl	-	Automatic
UniProtKB	Q62765	Nlgn1	Nlgn1	-	GO:0097479	synaptic vesicle localization	Process	GO:0016080	synaptic vesicle targeting	IEA	GO_REF:0000019	Ensembl:ENSMUSP00000074565	10116	20140315	Ensembl	-	Automatic
UniProtKB	Q62765	Nlgn1	Nlgn1	-	GO:0008104	protein localization	Process	GO:0035418	protein localization to synapse	IEA	GO_REF:0000019	Ensembl:ENSMUSP00000074565	10116	20140315	Ensembl	-	Automatic
UniProtKB	Q62765	Nlgn1	Nlgn1	-	GO:0008104	protein localization	Process	GO:0045184	establishment of protein localization	IEA	GO_REF:0000019	Ensembl:ENSMUSP00000074565	10116	20140315	Ensembl	-	Automatic
UniProtKB	Q62765	Nlgn1	Nlgn1	-	GO:0022008	neurogenesis	Process	GO:0045664	regulation of neuron differentiation	IEA	GO_REF:0000019	Ensembl:ENSMUSP00000074565	10116	20140315	Ensembl	-	Automatic
UniProtKB	Q62765	Nlgn1	Nlgn1	-	GO:0007010	cytoskeleton organization	Process	GO:0048789	cytoskeletal matrix organization at active zone	IEA	GO_REF:0000019	Ensembl:ENSMUSP00000074565	10116	20140315	Ensembl	-	Automatic
UniProtKB	Q62765	Nlgn1	Nlgn1	-	GO:0050804	regulation of synaptic transmission	Process	GO:0050804	regulation of synaptic transmission	IEA	GO_REF:0000019	Ensembl:ENSMUSP00000074565	10116	20140315	Ensembl	-	Automatic
UniProtKB	Q62765	Nlgn1	Nlgn1	-	GO:0006461	protein complex assembly	Process	GO:0051260	protein homooligomerization	IEA	GO_REF:0000019	Ensembl:ENSMUSP00000074565	10116	20140315	Ensembl	-	Automatic
UniProtKB	Q62765	Nlgn1	Nlgn1	-	GO:0050808	synapse organization	Process	GO:0072553	terminal button organization	IEA	GO_REF:0000019	Ensembl:ENSMUSP00000074565	10116	20140315	Ensembl	-	Automatic
UniProtKB	Q62765	Nlgn1	Nlgn1	-	GO:0097479	synaptic vesicle localization	Process	GO:0097091	synaptic vesicle clustering	IEA	GO_REF:0000019	Ensembl:ENSMUSP00000074565	10116	20140315	Ensembl	-	Automatic
UniProtKB	Q62765	Nlgn1	Nlgn1	-	GO:0007399	nervous system development	Process	GO:0097104	postsynaptic membrane assembly	IEA	GO_REF:0000019	Ensembl:ENSMUSP00000074565	10116	20140315	Ensembl	-	Automatic
UniProtKB	Q62765	Nlgn1	Nlgn1	-	GO:0050808	synapse organization	Process	GO:0097104	postsynaptic membrane assembly	IEA	GO_REF:0000019	Ensembl:ENSMUSP00000074565	10116	20140315	Ensembl	-	Automatic
UniProtKB	Q62765	Nlgn1	Nlgn1	-	GO:0007399	nervous system development	Process	GO:0097105	presynaptic membrane assembly	IEA	GO_REF:0000019	Ensembl:ENSMUSP00000074565	10116	20140315	Ensembl	-	Automatic
UniProtKB	Q62765	Nlgn1	Nlgn1	-	GO:0050808	synapse organization	Process	GO:0097105	presynaptic membrane assembly	IEA	GO_REF:0000019	Ensembl:ENSMUSP00000074565	10116	20140315	Ensembl	-	Automatic
UniProtKB	Q62765	Nlgn1	Nlgn1	-	GO:0072578	neurotransmitter-gated ion channel clustering	Process	GO:0097113	alpha-amino-3-hydroxy-5-methyl-4-isoxazole propionate selective glutamate receptor clustering	IEA	GO_REF:0000019	Ensembl:ENSMUSP00000074565	10116	20140315	Ensembl	-	Automatic
UniProtKB	Q62765	Nlgn1	Nlgn1	-	GO:0008104	protein localization	Process	GO:0097115	neurexin clustering involved in presynaptic membrane assembly	IEA	GO_REF:0000019	Ensembl:ENSMUSP00000074565	10116	20140315	Ensembl	-	Automatic
UniProtKB	Q62765	Nlgn1	Nlgn1	-	GO:0008104	protein localization	Process	GO:0097119	postsynaptic density protein 95 clustering	IEA	GO_REF:0000019	Ensembl:ENSMUSP00000074565	10116	20140315	Ensembl	-	Automatic
UniProtKB	Q62765	Nlgn1	Nlgn1	-	GO:0008104	protein localization	Process	GO:0097120	receptor localization to synapse	IEA	GO_REF:0000019	Ensembl:ENSMUSP00000074565	10116	20140315	Ensembl	-	Automatic
UniProtKB	Q62765	Nlgn1	Nlgn1	-	GO:0050804	regulation of synaptic transmission	Process	GO:1900244	positive regulation of synaptic vesicle endocytosis	IEA	GO_REF:0000019	Ensembl:ENSMUSP00000074565	10116	20140315	Ensembl	-	Automatic
UniProtKB	Q62765	Nlgn1	Nlgn1	-	GO:0060627	regulation of vesicle-mediated transport	Process	GO:1900244	positive regulation of synaptic vesicle endocytosis	IEA	GO_REF:0000019	Ensembl:ENSMUSP00000074565	10116	20140315	Ensembl	-	Automatic
UniProtKB	Q62765	Nlgn1	Nlgn1	-	GO:0050804	regulation of synaptic transmission	Process	GO:2000302	positive regulation of synaptic vesicle exocytosis	IEA	GO_REF:0000019	Ensembl:ENSMUSP00000074565	10116	20140315	Ensembl	-	Automatic
UniProtKB	Q62765	Nlgn1	Nlgn1	-	GO:0060627	regulation of vesicle-mediated transport	Process	GO:2000302	positive regulation of synaptic vesicle exocytosis	IEA	GO_REF:0000019	Ensembl:ENSMUSP00000074565	10116	20140315	Ensembl	-	Automatic
UniProtKB	Q62765	Nlgn1	Nlgn1	-	GO:1900449	regulation of glutamate receptor signaling pathway	Process	GO:2000310	regulation of N-methyl-D-aspartate selective glutamate receptor activity	IEA	GO_REF:0000019	Ensembl:ENSMUSP00000074565	10116	20140315	Ensembl	-	Automatic
UniProtKB	Q62765	Nlgn1	Nlgn1	-	GO:0007154	cell communication	Process	GO:2000463	positive regulation of excitatory postsynaptic membrane potential	IEA	GO_REF:0000019	Ensembl:ENSMUSP00000074565	10116	20140315	Ensembl	-	Automatic
UniProtKB	Q62765	Nlgn1	Nlgn1	-	GO:0007155	cell adhesion	Process	GO:0007155	cell adhesion	IEA	GO_REF:0000002	InterPro:IPR000460	10116	20140315	InterPro	-	Automatic
UniProtKB	Q62765	Nlgn1	Nlgn1	-	GO:0007155	cell adhesion	Process	GO:0007155	cell adhesion	IEA	GO_REF:0000037	UniProtKB-KW:KW-0130	10116	20140315	UniProt	-	Automatic
UniProtKB	Q62888	Nlgn2	Nlgn2	-	GO:0050808	synapse organization	Process	GO:0050808	synapse organization	IDA	PMID:15681343	-	10116	20051216	MGI	-	Pre-focus
UniProtKB	Q62888	Nlgn2	Nlgn2	-	GO:0007155	cell adhesion	Process	GO:0007158	neuron cell-cell adhesion	IDA	PMID:15797875	-	10116	20110307	BHF-UCL	-	Focus
UniProtKB	Q62888	Nlgn2	Nlgn2	-	GO:0007399	nervous system development	Process	GO:0007416	synapse assembly	IDA	PMID:15797875	-	10116	20110307	BHF-UCL	-	Focus
UniProtKB	Q62888	Nlgn2	Nlgn2	-	GO:0050808	synapse organization	Process	GO:0007416	synapse assembly	IDA	PMID:15797875	-	10116	20110307	BHF-UCL	-	Focus
UniProtKB	Q62888	Nlgn2	Nlgn2	-	GO:0007154	cell communication	Process	GO:0051965	positive regulation of synapse assembly	IDA	PMID:15797875	-	10116	20110307	BHF-UCL	-	Focus
UniProtKB	Q62888	Nlgn2	Nlgn2	-	GO:0009605	response to external stimulus	Process	GO:0001966	thigmotaxis	IMP	PMID:18550748	-	10116	20110622	BHF-UCL	-	Focus
UniProtKB	Q62888	Nlgn2	Nlgn2	-	GO:0007610	behavior	Process	GO:0007630	jump response	IMP	PMID:18550748	-	10116	20110622	BHF-UCL	-	Focus
UniProtKB	Q62888	Nlgn2	Nlgn2	-	GO:0007610	behavior	Process	GO:0035176	social behavior	IMP	PMID:18550748	-	10116	20110622	BHF-UCL	-	Focus
UniProtKB	Q62888	Nlgn2	Nlgn2	-	GO:0050808	synapse organization	Process	GO:0072553	terminal button organization	IMP	PMID:18550748	-	10116	20110622	BHF-UCL	-	Focus
UniProtKB	Q62888	Nlgn2	Nlgn2	-	GO:0007399	nervous system development	Process	GO:0097105	presynaptic membrane assembly	IDA	PMID:15797875	-	10116	20110811	BHF-UCL	-	Focus
UniProtKB	Q62888	Nlgn2	Nlgn2	-	GO:0050808	synapse organization	Process	GO:0097105	presynaptic membrane assembly	IDA	PMID:15797875	-	10116	20110811	BHF-UCL	-	Focus
UniProtKB	Q62888	Nlgn2	Nlgn2	-	GO:0007600	sensory perception	Process	GO:0019233	sensory perception of pain	ISS	GO_REF:0000024	UniProtKB:Q69ZK9	10116	20110818	BHF-UCL	-	Focus
UniProtKB	Q62888	Nlgn2	Nlgn2	-	GO:0050804	regulation of synaptic transmission	Process	GO:0032230	positive regulation of synaptic transmission, GABAergic	ISS	GO_REF:0000024	UniProtKB:Q69ZK9	10116	20110818	BHF-UCL	-	Focus
UniProtKB	Q62888	Nlgn2	Nlgn2	-	GO:0008104	protein localization	Process	GO:0035418	protein localization to synapse	ISS	GO_REF:0000024	UniProtKB:Q69ZK9	10116	20110818	BHF-UCL	-	Focus
UniProtKB	Q62888	Nlgn2	Nlgn2	-	GO:0007610	behavior	Process	GO:0035641	locomotory exploration behavior	ISS	GO_REF:0000024	UniProtKB:Q69ZK9	10116	20110818	BHF-UCL	-	Focus
UniProtKB	Q62888	Nlgn2	Nlgn2	-	GO:0050905	neuromuscular process	Process	GO:0050885	neuromuscular process controlling balance	ISS	GO_REF:0000024	UniProtKB:Q69ZK9	10116	20110818	BHF-UCL	-	Focus
UniProtKB	Q62888	Nlgn2	Nlgn2	-	GO:0050804	regulation of synaptic transmission	Process	GO:0051968	positive regulation of synaptic transmission, glutamatergic	ISS	GO_REF:0000024	UniProtKB:Q69ZK9	10116	20110818	BHF-UCL	-	Focus
UniProtKB	Q62888	Nlgn2	Nlgn2	-	GO:0007399	nervous system development	Process	GO:0097104	postsynaptic membrane assembly	ISS	GO_REF:0000024	UniProtKB:Q69ZK9	10116	20110818	BHF-UCL	-	Focus
UniProtKB	Q62888	Nlgn2	Nlgn2	-	GO:0050808	synapse organization	Process	GO:0097104	postsynaptic membrane assembly	ISS	GO_REF:0000024	UniProtKB:Q69ZK9	10116	20110818	BHF-UCL	-	Focus
UniProtKB	Q62888	Nlgn2	Nlgn2	-	GO:0008104	protein localization	Process	GO:0097116	gephyrin clustering involved in postsynaptic density assembly	ISS	GO_REF:0000024	UniProtKB:Q69ZK9	10116	20110818	BHF-UCL	-	Focus
UniProtKB	Q62888	Nlgn2	Nlgn2	-	GO:0008104	protein localization	Process	GO:0097119	postsynaptic density protein 95 clustering	ISS	GO_REF:0000024	UniProtKB:Q69ZK9	10116	20110818	BHF-UCL	-	Focus
UniProtKB	Q62888	Nlgn2	Nlgn2	-	GO:0007154	cell communication	Process	GO:0097151	positive regulation of inhibitory postsynaptic membrane potential	IMP	PMID:18550748	-	10116	20110818	BHF-UCL	-	Focus
UniProtKB	Q62888	Nlgn2	Nlgn2	-	GO:1900449	regulation of glutamate receptor signaling pathway	Process	GO:2000311	regulation of alpha-amino-3-hydroxy-5-methyl-4-isoxazole propionate selective glutamate receptor activity	ISS	GO_REF:0000024	UniProtKB:Q69ZK9	10116	20110818	BHF-UCL	-	Focus
UniProtKB	Q62888	Nlgn2	Nlgn2	-	GO:0007154	cell communication	Process	GO:2000463	positive regulation of excitatory postsynaptic membrane potential	ISS	GO_REF:0000024	UniProtKB:Q69ZK9	10116	20110818	BHF-UCL	-	Focus
UniProtKB	Q62888	Nlgn2	Nlgn2	-	GO:0050877	neurological system process	Process	GO:0002087	regulation of respiratory gaseous exchange by neurological system process	ISS	GO_REF:0000024	UniProtKB:Q69ZK9	10116	20131017	BHF-UCL	-	Focus
UniProtKB	Q62888	Nlgn2	Nlgn2	-	GO:0050804	regulation of synaptic transmission	Process	GO:0050804	regulation of synaptic transmission	ISS	GO_REF:0000024	UniProtKB:Q69ZK9	10116	20131017	BHF-UCL	-	Focus
UniProtKB	Q62888	Nlgn2	Nlgn2	-	GO:0050808	synapse organization	Process	GO:0050808	synapse organization	IDA	PMID:19285470	-	10116	20120508	MGI	-	Other
UniProtKB	Q62888	Nlgn2	Nlgn2	-	GO:0007155	cell adhesion	Process	GO:0007155	cell adhesion	IEA	GO_REF:0000002	InterPro:IPR000460	10116	20140315	InterPro	-	Automatic
UniProtKB	Q62888	Nlgn2	Nlgn2	-	GO:0007155	cell adhesion	Process	GO:0007155	cell adhesion	IEA	GO_REF:0000037	UniProtKB-KW:KW-0130	10116	20140315	UniProt	-	Automatic
UniProtKB	Q62889	Nlgn3	Nlgn3	-	GO:0050808	synapse organization	Process	GO:0050808	synapse organization	IDA	PMID:15681343	-	10116	20051216	MGI	-	Pre-focus
UniProtKB	Q62889	Nlgn3	Nlgn3	-	GO:0006898	receptor-mediated endocytosis	Process	GO:0006898	receptor-mediated endocytosis	IDA	PMID:15797875	-	10116	20110307	BHF-UCL	-	Focus
UniProtKB	Q62889	Nlgn3	Nlgn3	-	GO:0007155	cell adhesion	Process	GO:0007158	neuron cell-cell adhesion	IDA	PMID:15797875	-	10116	20110307	BHF-UCL	-	Focus
UniProtKB	Q62889	Nlgn3	Nlgn3	-	GO:0007399	nervous system development	Process	GO:0007416	synapse assembly	IDA	PMID:15797875	-	10116	20110307	BHF-UCL	-	Focus
UniProtKB	Q62889	Nlgn3	Nlgn3	-	GO:0050808	synapse organization	Process	GO:0007416	synapse assembly	IDA	PMID:15797875	-	10116	20110307	BHF-UCL	-	Focus
UniProtKB	Q62889	Nlgn3	Nlgn3	-	GO:0007154	cell communication	Process	GO:0051965	positive regulation of synapse assembly	IDA	PMID:15797875	-	10116	20110307	BHF-UCL	-	Focus
UniProtKB	Q62889	Nlgn3	Nlgn3	-	GO:0050804	regulation of synaptic transmission	Process	GO:0060024	rhythmic synaptic transmission	IMP	PMID:19406211	-	10116	20110622	BHF-UCL	-	Focus
UniProtKB	Q62889	Nlgn3	Nlgn3	-	GO:0007154	cell communication	Process	GO:0060080	regulation of inhibitory postsynaptic membrane potential	IDA	PMID:19406211	-	10116	20110622	BHF-UCL	-	Focus
UniProtKB	Q62889	Nlgn3	Nlgn3	-	GO:0031175	neuron projection development	Process	GO:0048675	axon extension	IMP	PMID:19406211	-	10116	20110714	BHF-UCL	-	Focus
UniProtKB	Q62889	Nlgn3	Nlgn3	-	GO:0007399	nervous system development	Process	GO:0097105	presynaptic membrane assembly	IDA	PMID:15797875	-	10116	20110811	BHF-UCL	-	Focus
UniProtKB	Q62889	Nlgn3	Nlgn3	-	GO:0050808	synapse organization	Process	GO:0097105	presynaptic membrane assembly	IDA	PMID:15797875	-	10116	20110811	BHF-UCL	-	Focus
UniProtKB	Q62889	Nlgn3	Nlgn3	-	GO:0050804	regulation of synaptic transmission	Process	GO:0051968	positive regulation of synaptic transmission, glutamatergic	ISS	GO_REF:0000024	UniProtKB:Q8BYM5	10116	20120404	BHF-UCL	-	Focus
UniProtKB	Q62889	Nlgn3	Nlgn3	-	GO:0007399	nervous system development	Process	GO:0097104	postsynaptic membrane assembly	ISS	GO_REF:0000024	UniProtKB:Q8BYM5	10116	20120404	BHF-UCL	-	Focus
UniProtKB	Q62889	Nlgn3	Nlgn3	-	GO:0050808	synapse organization	Process	GO:0097104	postsynaptic membrane assembly	ISS	GO_REF:0000024	UniProtKB:Q8BYM5	10116	20120404	BHF-UCL	-	Focus
UniProtKB	Q62889	Nlgn3	Nlgn3	-	GO:0007154	cell communication	Process	GO:2000463	positive regulation of excitatory postsynaptic membrane potential	ISS	GO_REF:0000024	UniProtKB:Q8BYM5	10116	20120404	BHF-UCL	-	Focus
UniProtKB	Q62889	Nlgn3	Nlgn3	-	GO:1900449	regulation of glutamate receptor signaling pathway	Process	GO:2000969	positive regulation of alpha-amino-3-hydroxy-5-methyl-4-isoxazole propionate selective glutamate receptor activity	ISS	GO_REF:0000024	UniProtKB:Q8BYM5	10116	20120404	BHF-UCL	-	Focus
UniProtKB	Q62889	Nlgn3	Nlgn3	-	GO:0007610	behavior	Process	GO:0035176	social behavior	ISS	GO_REF:0000024	UniProtKB:Q8BYM5	10116	20120430	BHF-UCL	-	Focus
UniProtKB	Q62889	Nlgn3	Nlgn3	-	GO:0050804	regulation of synaptic transmission	Process	GO:0051966	regulation of synaptic transmission, glutamatergic	ISS	GO_REF:0000024	UniProtKB:Q8BYM5	10116	20120430	BHF-UCL	-	Focus
UniProtKB	Q62889	Nlgn3	Nlgn3	-	GO:0007154	cell communication	Process	GO:0060079	regulation of excitatory postsynaptic membrane potential	ISS	GO_REF:0000024	UniProtKB:Q8BYM5	10116	20120430	BHF-UCL	-	Focus
UniProtKB	Q62889	Nlgn3	Nlgn3	-	GO:0022008	neurogenesis	Process	GO:0061001	regulation of dendritic spine morphogenesis	ISS	GO_REF:0000024	UniProtKB:Q8BYM5	10116	20120430	BHF-UCL	-	Focus
UniProtKB	Q62889	Nlgn3	Nlgn3	-	GO:0022008	neurogenesis	Process	GO:0061001	regulation of dendritic spine morphogenesis	ISS	PMID:21808020	UniProtKB:Q8BYM5	10116	20120430	BHF-UCL	-	Focus
UniProtKB	Q62889	Nlgn3	Nlgn3	-	GO:1900271	regulation of long-term synaptic potentiation	Process	GO:1900271	regulation of long-term synaptic potentiation	ISS	GO_REF:0000024	UniProtKB:Q8BYM5	10116	20120430	BHF-UCL	-	Focus
UniProtKB	Q62889	Nlgn3	Nlgn3	-	GO:1900271	regulation of long-term synaptic potentiation	Process	GO:1900271	regulation of long-term synaptic potentiation	ISS	PMID:21808020	UniProtKB:Q8BYM5	10116	20120430	BHF-UCL	-	Focus
UniProtKB	Q62889	Nlgn3	Nlgn3	-	GO:1900449	regulation of glutamate receptor signaling pathway	Process	GO:2000310	regulation of N-methyl-D-aspartate selective glutamate receptor activity	ISS	GO_REF:0000024	UniProtKB:Q8BYM5	10116	20120430	BHF-UCL	-	Focus
UniProtKB	Q62889	Nlgn3	Nlgn3	-	GO:1900449	regulation of glutamate receptor signaling pathway	Process	GO:2000310	regulation of N-methyl-D-aspartate selective glutamate receptor activity	ISS	PMID:21808020	UniProtKB:Q8BYM5	10116	20120430	BHF-UCL	-	Focus
UniProtKB	Q62889	Nlgn3	Nlgn3	-	GO:1900449	regulation of glutamate receptor signaling pathway	Process	GO:2000311	regulation of alpha-amino-3-hydroxy-5-methyl-4-isoxazole propionate selective glutamate receptor activity	ISS	GO_REF:0000024	UniProtKB:Q8BYM5	10116	20120430	BHF-UCL	-	Focus
UniProtKB	Q62889	Nlgn3	Nlgn3	-	GO:0007154	cell communication	Process	GO:2000331	regulation of terminal button organization	ISS	GO_REF:0000024	UniProtKB:Q8BYM5	10116	20120430	BHF-UCL	-	Focus
UniProtKB	Q62889	Nlgn3	Nlgn3	-	GO:0007154	cell communication	Process	GO:2000331	regulation of terminal button organization	ISS	PMID:21808020	UniProtKB:Q8BYM5	10116	20120430	BHF-UCL	-	Focus
UniProtKB	Q62889	Nlgn3	Nlgn3	-	GO:0050877	neurological system process	Process	GO:0002087	regulation of respiratory gaseous exchange by neurological system process	ISS	GO_REF:0000024	UniProtKB:Q8BYM5	10116	20131017	BHF-UCL	-	Focus
UniProtKB	Q62889	Nlgn3	Nlgn3	-	GO:0050804	regulation of synaptic transmission	Process	GO:0050804	regulation of synaptic transmission	ISS	GO_REF:0000024	UniProtKB:Q8BYM5	10116	20131017	BHF-UCL	-	Focus
UniProtKB	Q62889	Nlgn3	Nlgn3	-	GO:0007155	cell adhesion	Process	GO:0007155	cell adhesion	IEA	GO_REF:0000002	InterPro:IPR000460	10116	20140315	InterPro	-	Automatic
UniProtKB	Q62889	Nlgn3	Nlgn3	-	GO:0007155	cell adhesion	Process	GO:0007155	cell adhesion	IEA	GO_REF:0000037	UniProtKB-KW:KW-0130	10116	20140315	UniProt	-	Automatic
UniProtKB	Q63372	Nrxn1-α	Nrxn1	-	GO:0007610	behavior	Process	GO:0007612	learning	ISS	GO_REF:0000024	UniProtKB:Q9CS84	10116	20110818	BHF-UCL	-	Focus
UniProtKB	Q63372	Nrxn1-α	Nrxn1	-	GO:0050877	neurological system process	Process	GO:0007612	learning	ISS	GO_REF:0000024	UniProtKB:Q9CS84	10116	20110818	BHF-UCL	-	Focus
UniProtKB	Q63372	Nrxn1-α	Nrxn1	-	GO:0007610	behavior	Process	GO:0030534	adult behavior	ISS	GO_REF:0000024	UniProtKB:Q9CS84	10116	20110818	BHF-UCL	-	Focus
UniProtKB	Q63372	Nrxn1-α	Nrxn1	-	GO:0050905	neuromuscular process	Process	GO:0050885	neuromuscular process controlling balance	ISS	GO_REF:0000024	UniProtKB:Q9CS84	10116	20110818	BHF-UCL	-	Focus
UniProtKB	Q63372	Nrxn1-α	Nrxn1	-	GO:0050804	regulation of synaptic transmission	Process	GO:0051968	positive regulation of synaptic transmission, glutamatergic	ISS	GO_REF:0000024	UniProtKB:Q9CS84	10116	20110818	BHF-UCL	-	Focus
UniProtKB	Q63372	Nrxn1-α	Nrxn1	-	GO:0009605	response to external stimulus	Process	GO:0060134	prepulse inhibition	ISS	GO_REF:0000024	UniProtKB:Q9CS84	10116	20110818	BHF-UCL	-	Focus
UniProtKB	Q63372	Nrxn1-α	Nrxn1	-	GO:0050905	neuromuscular process	Process	GO:0060134	prepulse inhibition	ISS	GO_REF:0000024	UniProtKB:Q9CS84	10116	20110818	BHF-UCL	-	Focus
UniProtKB	Q63372	Nrxn1-α	Nrxn1	-	GO:0007399	nervous system development	Process	GO:0097104	postsynaptic membrane assembly	ISS	GO_REF:0000024	UniProtKB:Q9CS84	10116	20110818	BHF-UCL	-	Focus
UniProtKB	Q63372	Nrxn1-α	Nrxn1	-	GO:0050808	synapse organization	Process	GO:0097104	postsynaptic membrane assembly	ISS	GO_REF:0000024	UniProtKB:Q9CS84	10116	20110818	BHF-UCL	-	Focus
UniProtKB	Q63372	Nrxn1-α	Nrxn1	-	GO:0008104	protein localization	Process	GO:0097116	gephyrin clustering involved in postsynaptic density assembly	ISS	GO_REF:0000024	UniProtKB:Q9CS84	10116	20110818	BHF-UCL	-	Focus
UniProtKB	Q63372	Nrxn1-α	Nrxn1	-	GO:0008104	protein localization	Process	GO:0097118	neuroligin clustering involved in postsynaptic membrane assembly	ISS	GO_REF:0000024	UniProtKB:Q9CS84	10116	20110818	BHF-UCL	-	Focus
UniProtKB	Q63372	Nrxn1-α	Nrxn1	-	GO:0008104	protein localization	Process	GO:0097119	postsynaptic density protein 95 clustering	ISS	GO_REF:0000024	UniProtKB:Q9CS84	10116	20110818	BHF-UCL	-	Focus
UniProtKB	Q63372	Nrxn1-α	Nrxn1	-	GO:0007154	cell communication	Process	GO:2000463	positive regulation of excitatory postsynaptic membrane potential	ISS	GO_REF:0000024	UniProtKB:Q9CS84	10116	20110818	BHF-UCL	-	Focus
UniProtKB	Q63372	Nrxn1-α	Nrxn1	-	GO:0050795	regulation of behavior	Process	GO:2000821	regulation of grooming behavior	ISS	GO_REF:0000024	UniProtKB:Q9CS84	10116	20110818	BHF-UCL	-	Focus
UniProtKB	Q63372	Nrxn1-α	Nrxn1	-	GO:0007154	cell communication	Process	GO:0007268	synaptic transmission	ISS	GO_REF:0000024	UniProtKB:Q9CS84	10116	20131017	BHF-UCL	-	Focus
UniProtKB	Q63372	Nrxn1-α	Nrxn1	-	GO:0007154	cell communication	Process	GO:0007269	neurotransmitter secretion	ISS	GO_REF:0000024	UniProtKB:Q9CS84	10116	20131017	BHF-UCL	-	Focus
UniProtKB	Q63372	Nrxn1-α	Nrxn1	-	GO:0007399	nervous system development	Process	GO:0007416	synapse assembly	ISS	GO_REF:0000024	UniProtKB:Q9CS84	10116	20131017	BHF-UCL	-	Focus
UniProtKB	Q63372	Nrxn1-α	Nrxn1	-	GO:0050808	synapse organization	Process	GO:0007416	synapse assembly	ISS	GO_REF:0000024	UniProtKB:Q9CS84	10116	20131017	BHF-UCL	-	Focus
UniProtKB	Q63372	Nrxn1-α	Nrxn1	-	GO:0007154	cell communication	Process	GO:0051965	positive regulation of synapse assembly	ISS	GO_REF:0000024	UniProtKB:Q9CS84	10116	20131017	BHF-UCL	-	Focus
UniProtKB	Q63372	Nrxn1-α	Nrxn1	-	GO:0007154	cell communication	Process	GO:0090129	positive regulation of synapse maturation	ISS	GO_REF:0000024	UniProtKB:Q9CS84	10116	20131017	BHF-UCL	-	Focus
UniProtKB	Q63372	Nrxn1-α	Nrxn1	-	GO:0006461	protein complex assembly	Process	GO:0051290	protein heterotetramerization	IDA	PMID:18093522	-	10116	20091116	RGD	-	Other
UniProtKB	Q63372	Nrxn1-α	Nrxn1	-	GO:0007155	cell adhesion	Process	GO:0007155	cell adhesion	IEA	GO_REF:0000037	UniProtKB-KW:KW-0130	10116	20140315	UniProt	-	Automatic
UniProtKB	Q63372	Nrxn1-α	Nrxn1	-	GO:0016192	vesicle-mediated transport	Process	GO:0006904	vesicle docking involved in exocytosis	IMP	PMID:22235116	-	10116	20131107	MGI	-	Other
UniProtKB	Q63373	Nrxn1-β	Nrxn1	-	GO:0007155	cell adhesion	Process	GO:0007157	heterophilic cell-cell adhesion	ISS	GO_REF:0000024	UniProtKB:P0DI97	10116	20110818	BHF-UCL	-	Focus
UniProtKB	Q63373	Nrxn1-β	Nrxn1	-	GO:0007155	cell adhesion	Process	GO:0007158	neuron cell-cell adhesion	ISS	GO_REF:0000024	UniProtKB:P0DI97	10116	20110818	BHF-UCL	-	Focus
UniProtKB	Q63373	Nrxn1-β	Nrxn1	-	GO:0007155	cell adhesion	Process	GO:0016339	calcium-dependent cell-cell adhesion	ISS	GO_REF:0000024	UniProtKB:P0DI97	10116	20110818	BHF-UCL	-	Focus
UniProtKB	Q63373	Nrxn1-β	Nrxn1	-	GO:0008104	protein localization	Process	GO:0045184	establishment of protein localization	ISS	GO_REF:0000024	UniProtKB:P0DI97	10116	20110818	BHF-UCL	-	Focus
UniProtKB	Q63373	Nrxn1-β	Nrxn1	-	GO:0050804	regulation of synaptic transmission	Process	GO:0051968	positive regulation of synaptic transmission, glutamatergic	ISS	GO_REF:0000024	UniProtKB:P0DI97	10116	20110818	BHF-UCL	-	Focus
UniProtKB	Q63373	Nrxn1-β	Nrxn1	-	GO:0070201	regulation of establishment of protein localization	Process	GO:0090004	positive regulation of establishment of protein localization to plasma membrane	ISS	GO_REF:0000024	UniProtKB:P0DI97	10116	20110818	BHF-UCL	-	Focus
UniProtKB	Q63373	Nrxn1-β	Nrxn1	-	GO:0097479	synaptic vesicle localization	Process	GO:0097091	synaptic vesicle clustering	ISS	GO_REF:0000024	UniProtKB:P0DI97	10116	20110818	BHF-UCL	-	Focus
UniProtKB	Q63373	Nrxn1-β	Nrxn1	-	GO:0007399	nervous system development	Process	GO:0097104	postsynaptic membrane assembly	ISS	GO_REF:0000024	UniProtKB:P0DI97	10116	20110818	BHF-UCL	-	Focus
UniProtKB	Q63373	Nrxn1-β	Nrxn1	-	GO:0050808	synapse organization	Process	GO:0097104	postsynaptic membrane assembly	ISS	GO_REF:0000024	UniProtKB:P0DI97	10116	20110818	BHF-UCL	-	Focus
UniProtKB	Q63373	Nrxn1-β	Nrxn1	-	GO:0007399	nervous system development	Process	GO:0097105	presynaptic membrane assembly	ISS	GO_REF:0000024	UniProtKB:P0DI97	10116	20110818	BHF-UCL	-	Focus
UniProtKB	Q63373	Nrxn1-β	Nrxn1	-	GO:0050808	synapse organization	Process	GO:0097105	presynaptic membrane assembly	ISS	GO_REF:0000024	UniProtKB:P0DI97	10116	20110818	BHF-UCL	-	Focus
UniProtKB	Q63373	Nrxn1-β	Nrxn1	-	GO:0072578	neurotransmitter-gated ion channel clustering	Process	GO:0097112	gamma-aminobutyric acid receptor clustering	ISS	GO_REF:0000024	UniProtKB:P0DI97	10116	20110818	BHF-UCL	-	Focus
UniProtKB	Q63373	Nrxn1-β	Nrxn1	-	GO:0072578	neurotransmitter-gated ion channel clustering	Process	GO:0097114	N-methyl-D-aspartate receptor clustering	ISS	GO_REF:0000024	UniProtKB:P0DI97	10116	20110818	BHF-UCL	-	Focus
UniProtKB	Q63373	Nrxn1-β	Nrxn1	-	GO:0008104	protein localization	Process	GO:0097116	gephyrin clustering involved in postsynaptic density assembly	ISS	GO_REF:0000024	UniProtKB:P0DI97	10116	20110818	BHF-UCL	-	Focus
UniProtKB	Q63373	Nrxn1-β	Nrxn1	-	GO:0008104	protein localization	Process	GO:0097117	guanylate kinase-associated protein clustering	ISS	GO_REF:0000024	UniProtKB:P0DI97	10116	20110818	BHF-UCL	-	Focus
UniProtKB	Q63373	Nrxn1-β	Nrxn1	-	GO:0008104	protein localization	Process	GO:0097118	neuroligin clustering involved in postsynaptic membrane assembly	ISS	GO_REF:0000024	UniProtKB:P0DI97	10116	20110818	BHF-UCL	-	Focus
UniProtKB	Q63373	Nrxn1-β	Nrxn1	-	GO:0008104	protein localization	Process	GO:0097119	postsynaptic density protein 95 clustering	ISS	GO_REF:0000024	UniProtKB:P0DI97	10116	20110818	BHF-UCL	-	Focus
UniProtKB	Q63373	Nrxn1-β	Nrxn1	-	GO:0008104	protein localization	Process	GO:0097120	receptor localization to synapse	ISS	GO_REF:0000024	UniProtKB:P0DI97	10116	20110818	BHF-UCL	-	Focus
UniProtKB	Q63373	Nrxn1-β	Nrxn1	-	GO:1900449	regulation of glutamate receptor signaling pathway	Process	GO:2000310	regulation of N-methyl-D-aspartate selective glutamate receptor activity	ISS	GO_REF:0000024	UniProtKB:P0DI97	10116	20110818	BHF-UCL	-	Focus
UniProtKB	Q63373	Nrxn1-β	Nrxn1	-	GO:1900449	regulation of glutamate receptor signaling pathway	Process	GO:2000311	regulation of alpha-amino-3-hydroxy-5-methyl-4-isoxazole propionate selective glutamate receptor activity	ISS	GO_REF:0000024	UniProtKB:P0DI97	10116	20110818	BHF-UCL	-	Focus
UniProtKB	Q63373	Nrxn1-β	Nrxn1	-	GO:0007154	cell communication	Process	GO:2000463	positive regulation of excitatory postsynaptic membrane potential	ISS	GO_REF:0000024	UniProtKB:P0DI97	10116	20110818	BHF-UCL	-	Focus
UniProtKB	Q63373	Nrxn1-β	Nrxn1	-	GO:0060491	regulation of cell projection assembly	Process	GO:0051490	negative regulation of filopodium assembly	ISS	GO_REF:0000024	UniProtKB:P0DI97	10116	20130927	BHF-UCL	-	Focus
UniProtKB	Q63373	Nrxn1-β	Nrxn1	-	GO:0007154	cell communication	Process	GO:0007268	synaptic transmission	ISS	GO_REF:0000024	UniProtKB:P0DI97	10116	20131017	BHF-UCL	-	Focus
UniProtKB	Q63373	Nrxn1-β	Nrxn1	-	GO:0007154	cell communication	Process	GO:0007269	neurotransmitter secretion	ISS	GO_REF:0000024	UniProtKB:P0DI97	10116	20131017	BHF-UCL	-	Focus
UniProtKB	Q63373	Nrxn1-β	Nrxn1	-	GO:0007399	nervous system development	Process	GO:0007416	synapse assembly	ISS	GO_REF:0000024	UniProtKB:P0DI97	10116	20131017	BHF-UCL	-	Focus
UniProtKB	Q63373	Nrxn1-β	Nrxn1	-	GO:0050808	synapse organization	Process	GO:0007416	synapse assembly	ISS	GO_REF:0000024	UniProtKB:P0DI97	10116	20131017	BHF-UCL	-	Focus
UniProtKB	Q63373	Nrxn1-β	Nrxn1	-	GO:0008104	protein localization	Process	GO:0035418	protein localization to synapse	ISS	GO_REF:0000024	UniProtKB:P0DI97	10116	20131017	BHF-UCL	-	Focus
UniProtKB	Q63373	Nrxn1-β	Nrxn1	-	GO:0007154	cell communication	Process	GO:0090129	positive regulation of synapse maturation	ISS	GO_REF:0000024	UniProtKB:P0DI97	10116	20131017	BHF-UCL	-	Focus
UniProtKB	Q63373	Nrxn1-β	Nrxn1	-	GO:0007420	brain development	Process	GO:0021707	cerebellar granule cell differentiation	ISS	GO_REF:0000024	UniProtKB:P0DI97	10116	20131127	BHF-UCL	-	Focus
UniProtKB	Q63373	Nrxn1-β	Nrxn1	-	GO:0022008	neurogenesis	Process	GO:0021707	cerebellar granule cell differentiation	ISS	GO_REF:0000024	UniProtKB:P0DI97	10116	20131127	BHF-UCL	-	Focus
UniProtKB	Q63373	Nrxn1-β	Nrxn1	-	GO:0006461	protein complex assembly	Process	GO:0051290	protein heterotetramerization	IDA	PMID:18093522	-	10116	20091116	RGD	-	Other
UniProtKB	Q63373	Nrxn1-β	Nrxn1	-	GO:0007155	cell adhesion	Process	GO:0007155	cell adhesion	IEA	GO_REF:0000037	UniProtKB-KW:KW-0130	10116	20140315	UniProt	-	Automatic
UniProtKB	Q63374	Nrxn2-α	Nrxn2	-	GO:0007399	nervous system development	Process	GO:0097104	postsynaptic membrane assembly	ISS	GO_REF:0000024	UniProtKB:Q3UGZ9	10116	20110818	BHF-UCL	-	Focus
UniProtKB	Q63374	Nrxn2-α	Nrxn2	-	GO:0050808	synapse organization	Process	GO:0097104	postsynaptic membrane assembly	ISS	GO_REF:0000024	UniProtKB:Q3UGZ9	10116	20110818	BHF-UCL	-	Focus
UniProtKB	Q63374	Nrxn2-α	Nrxn2	-	GO:0008104	protein localization	Process	GO:0097116	gephyrin clustering involved in postsynaptic density assembly	ISS	GO_REF:0000024	UniProtKB:Q3UGZ9	10116	20110818	BHF-UCL	-	Focus
UniProtKB	Q63374	Nrxn2-α	Nrxn2	-	GO:0008104	protein localization	Process	GO:0097118	neuroligin clustering involved in postsynaptic membrane assembly	ISS	GO_REF:0000024	UniProtKB:Q3UGZ9	10116	20110818	BHF-UCL	-	Focus
UniProtKB	Q63374	Nrxn2-α	Nrxn2	-	GO:0008104	protein localization	Process	GO:0097119	postsynaptic density protein 95 clustering	ISS	GO_REF:0000024	UniProtKB:Q3UGZ9	10116	20110818	BHF-UCL	-	Focus
UniProtKB	Q63374	Nrxn2-α	Nrxn2	-	GO:0007154	cell communication	Process	GO:0007268	synaptic transmission	ISS	GO_REF:0000024	UniProtKB:Q3UGZ9	10116	20131017	BHF-UCL	-	Focus
UniProtKB	Q63374	Nrxn2-α	Nrxn2	-	GO:0007154	cell communication	Process	GO:0007269	neurotransmitter secretion	ISS	GO_REF:0000024	UniProtKB:Q3UGZ9	10116	20131017	BHF-UCL	-	Focus
UniProtKB	Q63374	Nrxn2-α	Nrxn2	-	GO:0007399	nervous system development	Process	GO:0007416	synapse assembly	ISS	GO_REF:0000024	UniProtKB:Q3UGZ9	10116	20131017	BHF-UCL	-	Focus
UniProtKB	Q63374	Nrxn2-α	Nrxn2	-	GO:0050808	synapse organization	Process	GO:0007416	synapse assembly	ISS	GO_REF:0000024	UniProtKB:Q3UGZ9	10116	20131017	BHF-UCL	-	Focus
UniProtKB	Q63374	Nrxn2-α	Nrxn2	-	GO:0007155	cell adhesion	Process	GO:0007155	cell adhesion	IEA	GO_REF:0000037	UniProtKB-KW:KW-0130	10116	20140315	UniProt	-	Automatic
UniProtKB	Q63376	Nrxn2-β	Nrxn2	-	GO:0007155	cell adhesion	Process	GO:0007155	cell adhesion	IEA	GO_REF:0000037	UniProtKB-KW:KW-0130	10116	20140315	UniProt	-	Automatic
UniProtKB	Q07310	Nrxn3-α	Nrxn3	-	GO:0007154	cell communication	Process	GO:0007268	synaptic transmission	IEA	GO_REF:0000002	InterPro:IPR027158	10116	20140315	InterPro	-	Automatic
UniProtKB	Q07310	Nrxn3-α	Nrxn3	-	GO:0007154	cell communication	Process	GO:0007269	neurotransmitter secretion	IEA	GO_REF:0000002	InterPro:IPR027158	10116	20140315	InterPro	-	Automatic
UniProtKB	Q07310	Nrxn3-α	Nrxn3	-	GO:0007399	nervous system development	Process	GO:0007416	synapse assembly	IEA	GO_REF:0000002	InterPro:IPR027158	10116	20140315	InterPro	-	Automatic
UniProtKB	Q07310	Nrxn3-α	Nrxn3	-	GO:0050808	synapse organization	Process	GO:0007416	synapse assembly	IEA	GO_REF:0000002	InterPro:IPR027158	10116	20140315	InterPro	-	Automatic
UniProtKB	Q07310	Nrxn3-α	Nrxn3	-	GO:0007154	cell communication	Process	GO:0051965	positive regulation of synapse assembly	IEA	GO_REF:0000002	InterPro:IPR027158	10116	20140315	InterPro	-	Automatic
UniProtKB	Q07310	Nrxn3-α	Nrxn3	-	GO:0007154	cell communication	Process	GO:0090129	positive regulation of synapse maturation	IEA	GO_REF:0000002	InterPro:IPR027158	10116	20140315	InterPro	-	Automatic
UniProtKB	Q07310	Nrxn3-α	Nrxn3	-	GO:0007155	cell adhesion	Process	GO:0007155	cell adhesion	IEA	GO_REF:0000037	UniProtKB-KW:KW-0130	10116	20140315	UniProt	-	Automatic
UniProtKB	Q9WV48	Shank1	Shank1	-	GO:0007010	cytoskeleton organization	Process	GO:0007016	cytoskeletal anchoring at plasma membrane	NAS	PMID:10551867	-	10116	20080626	UniProt	-	Pre-focus
UniProtKB	Q9WV48	Shank1	Shank1	-	GO:0008104	protein localization	Process	GO:0007016	cytoskeletal anchoring at plasma membrane	NAS	PMID:10551867	-	10116	20080626	UniProt	-	Pre-focus
UniProtKB	Q9WV48	Shank1	Shank1	-	GO:0006461	protein complex assembly	Process	GO:0006461	protein complex assembly	IDA	PMID:10433269	-	10116	20110714	BHF-UCL	-	Focus
UniProtKB	Q9WV48	Shank1	Shank1	-	GO:0007610	behavior	Process	GO:0007616	long-term memory	ISS	GO_REF:0000024	UniProtKB:D3YZU1	10116	20110818	BHF-UCL	-	Focus
UniProtKB	Q9WV48	Shank1	Shank1	-	GO:0050877	neurological system process	Process	GO:0007616	long-term memory	ISS	GO_REF:0000024	UniProtKB:D3YZU1	10116	20110818	BHF-UCL	-	Focus
UniProtKB	Q9WV48	Shank1	Shank1	-	GO:0007610	behavior	Process	GO:0008306	associative learning	ISS	GO_REF:0000024	UniProtKB:D3YZU1	10116	20110818	BHF-UCL	-	Focus
UniProtKB	Q9WV48	Shank1	Shank1	-	GO:0050877	neurological system process	Process	GO:0008306	associative learning	ISS	GO_REF:0000024	UniProtKB:D3YZU1	10116	20110818	BHF-UCL	-	Focus
UniProtKB	Q9WV48	Shank1	Shank1	-	GO:0008104	protein localization	Process	GO:0035418	protein localization to synapse	ISS	GO_REF:0000024	UniProtKB:D3YZU1	10116	20110818	BHF-UCL	-	Focus
UniProtKB	Q9WV48	Shank1	Shank1	-	GO:0050905	neuromuscular process	Process	GO:0050885	neuromuscular process controlling balance	ISS	GO_REF:0000024	UniProtKB:D3YZU1	10116	20110818	BHF-UCL	-	Focus
UniProtKB	Q9WV48	Shank1	Shank1	-	GO:0031175	neuron projection development	Process	GO:0060997	dendritic spine morphogenesis	ISS	GO_REF:0000024	UniProtKB:D3YZU1	10116	20110818	BHF-UCL	-	Focus
UniProtKB	Q9WV48	Shank1	Shank1	-	GO:1900449	regulation of glutamate receptor signaling pathway	Process	GO:2000311	regulation of alpha-amino-3-hydroxy-5-methyl-4-isoxazole propionate selective glutamate receptor activity	ISS	GO_REF:0000024	UniProtKB:D3YZU1	10116	20110818	BHF-UCL	-	Focus
UniProtKB	Q9WV48	Shank1	Shank1	-	GO:0007154	cell communication	Process	GO:2000463	positive regulation of excitatory postsynaptic membrane potential	ISS	GO_REF:0000024	UniProtKB:D3YZU1	10116	20110818	BHF-UCL	-	Focus
UniProtKB	Q9WV48	Shank1	Shank1	-	GO:0051493	regulation of cytoskeleton organization	Process	GO:0032232	negative regulation of actin filament bundle assembly	ISS	GO_REF:0000024	UniProtKB:D3YZU1	10116	20131017	BHF-UCL	-	Focus
UniProtKB	Q9WV48	Shank1	Shank1	-	GO:0007610	behavior	Process	GO:0042048	olfactory behavior	ISS	GO_REF:0000024	UniProtKB:D3YZU1	10116	20131017	BHF-UCL	-	Focus
UniProtKB	Q9WV48	Shank1	Shank1	-	GO:0007610	behavior	Process	GO:0046959	habituation	ISS	GO_REF:0000024	UniProtKB:D3YZU1	10116	20131017	BHF-UCL	-	Focus
UniProtKB	Q9WV48	Shank1	Shank1	-	GO:0050877	neurological system process	Process	GO:0046959	habituation	ISS	GO_REF:0000024	UniProtKB:D3YZU1	10116	20131017	BHF-UCL	-	Focus
UniProtKB	Q9WV48	Shank1	Shank1	-	GO:0009605	response to external stimulus	Process	GO:0060013	righting reflex	ISS	GO_REF:0000024	UniProtKB:D3YZU1	10116	20131017	BHF-UCL	-	Focus
UniProtKB	Q9WV48	Shank1	Shank1	-	GO:0007399	nervous system development	Process	GO:0060074	synapse maturation	IDA	PMID:18287537	-	10116	20110525	UniProt	-	Other
UniProtKB	Q9WV48	Shank1	Shank1	-	GO:0050808	synapse organization	Process	GO:0060074	synapse maturation	IDA	PMID:18287537	-	10116	20110525	UniProt	-	Other
UniProtKB	Q9WV48	Shank1	Shank1	-	GO:0022008	neurogenesis	Process	GO:0060999	positive regulation of dendritic spine development	IDA	PMID:18287537	-	10116	20110525	UniProt	-	Other
UniProtKB	Q9WV48	Shank1	Shank1	-	GO:0007610	behavior	Process	GO:0007616	long-term memory	IEA	GO_REF:0000019	Ensembl:ENSMUSP00000103571	10116	20140315	Ensembl	-	Automatic
UniProtKB	Q9WV48	Shank1	Shank1	-	GO:0050877	neurological system process	Process	GO:0007616	long-term memory	IEA	GO_REF:0000019	Ensembl:ENSMUSP00000103571	10116	20140315	Ensembl	-	Automatic
UniProtKB	Q9WV48	Shank1	Shank1	-	GO:0007610	behavior	Process	GO:0008306	associative learning	IEA	GO_REF:0000019	Ensembl:ENSMUSP00000103571	10116	20140315	Ensembl	-	Automatic
UniProtKB	Q9WV48	Shank1	Shank1	-	GO:0050877	neurological system process	Process	GO:0008306	associative learning	IEA	GO_REF:0000019	Ensembl:ENSMUSP00000103571	10116	20140315	Ensembl	-	Automatic
UniProtKB	Q9WV48	Shank1	Shank1	-	GO:0007610	behavior	Process	GO:0030534	adult behavior	IEA	GO_REF:0000019	Ensembl:ENSP00000293441	10116	20140315	Ensembl	-	Automatic
UniProtKB	Q9WV48	Shank1	Shank1	-	GO:0051493	regulation of cytoskeleton organization	Process	GO:0032232	negative regulation of actin filament bundle assembly	IEA	GO_REF:0000019	Ensembl:ENSMUSP00000103571	10116	20140315	Ensembl	-	Automatic
UniProtKB	Q9WV48	Shank1	Shank1	-	GO:0007610	behavior	Process	GO:0035176	social behavior	IEA	GO_REF:0000019	Ensembl:ENSMUSP00000103571	10116	20140315	Ensembl	-	Automatic
UniProtKB	Q9WV48	Shank1	Shank1	-	GO:0007610	behavior	Process	GO:0035176	social behavior	IEA	GO_REF:0000019	Ensembl:ENSP00000293441	10116	20140315	Ensembl	-	Automatic
UniProtKB	Q9WV48	Shank1	Shank1	-	GO:0008104	protein localization	Process	GO:0035418	protein localization to synapse	IEA	GO_REF:0000019	Ensembl:ENSMUSP00000103571	10116	20140315	Ensembl	-	Automatic
UniProtKB	Q9WV48	Shank1	Shank1	-	GO:0007610	behavior	Process	GO:0042048	olfactory behavior	IEA	GO_REF:0000019	Ensembl:ENSMUSP00000103571	10116	20140315	Ensembl	-	Automatic
UniProtKB	Q9WV48	Shank1	Shank1	-	GO:0007610	behavior	Process	GO:0046959	habituation	IEA	GO_REF:0000019	Ensembl:ENSMUSP00000103571	10116	20140315	Ensembl	-	Automatic
UniProtKB	Q9WV48	Shank1	Shank1	-	GO:0050877	neurological system process	Process	GO:0046959	habituation	IEA	GO_REF:0000019	Ensembl:ENSMUSP00000103571	10116	20140315	Ensembl	-	Automatic
UniProtKB	Q9WV48	Shank1	Shank1	-	GO:0050905	neuromuscular process	Process	GO:0050885	neuromuscular process controlling balance	IEA	GO_REF:0000019	Ensembl:ENSMUSP00000103571	10116	20140315	Ensembl	-	Automatic
UniProtKB	Q9WV48	Shank1	Shank1	-	GO:0007600	sensory perception	Process	GO:0050894	determination of affect	IEA	GO_REF:0000019	Ensembl:ENSP00000293441	10116	20140315	Ensembl	-	Automatic
UniProtKB	Q9WV48	Shank1	Shank1	-	GO:0009605	response to external stimulus	Process	GO:0060013	righting reflex	IEA	GO_REF:0000019	Ensembl:ENSMUSP00000103571	10116	20140315	Ensembl	-	Automatic
UniProtKB	Q9WV48	Shank1	Shank1	-	GO:0031175	neuron projection development	Process	GO:0060997	dendritic spine morphogenesis	IEA	GO_REF:0000019	Ensembl:ENSMUSP00000103571	10116	20140315	Ensembl	-	Automatic
UniProtKB	Q9WV48	Shank1	Shank1	-	GO:0007610	behavior	Process	GO:0071625	vocalization behavior	IEA	GO_REF:0000019	Ensembl:ENSMUSP00000103571	10116	20140315	Ensembl	-	Automatic
UniProtKB	Q9WV48	Shank1	Shank1	-	GO:0007610	behavior	Process	GO:0071625	vocalization behavior	IEA	GO_REF:0000019	Ensembl:ENSP00000293441	10116	20140315	Ensembl	-	Automatic
UniProtKB	Q9WV48	Shank1	Shank1	-	GO:1900449	regulation of glutamate receptor signaling pathway	Process	GO:2000311	regulation of alpha-amino-3-hydroxy-5-methyl-4-isoxazole propionate selective glutamate receptor activity	IEA	GO_REF:0000019	Ensembl:ENSMUSP00000103571	10116	20140315	Ensembl	-	Automatic
UniProtKB	Q9WV48	Shank1	Shank1	-	GO:0007154	cell communication	Process	GO:2000463	positive regulation of excitatory postsynaptic membrane potential	IEA	GO_REF:0000019	Ensembl:ENSMUSP00000103571	10116	20140315	Ensembl	-	Automatic
UniProtKB	Q9WV48	Shank1	Shank1	-	GO:0007399	nervous system development	Process	GO:0007399	nervous system development	IEA	GO_REF:0000037	UniProtKB-KW:KW-0524	10116	20140315	UniProt	-	Automatic
UniProtKB	Q9QX74	Shank2	Shank2	-	GO:0007399	nervous system development	Process	GO:0007416	synapse assembly	ISS	GO_REF:0000024	UniProtKB:Q80Z38	10116	20131120	BHF-UCL	-	Focus
UniProtKB	Q9QX74	Shank2	Shank2	-	GO:0050808	synapse organization	Process	GO:0007416	synapse assembly	ISS	GO_REF:0000024	UniProtKB:Q80Z38	10116	20131120	BHF-UCL	-	Focus
UniProtKB	Q9QX74	Shank2	Shank2	-	GO:0007610	behavior	Process	GO:0007612	learning	ISS	GO_REF:0000024	UniProtKB:Q80Z38	10116	20131120	BHF-UCL	-	Focus
UniProtKB	Q9QX74	Shank2	Shank2	-	GO:0050877	neurological system process	Process	GO:0007612	learning	ISS	GO_REF:0000024	UniProtKB:Q80Z38	10116	20131120	BHF-UCL	-	Focus
UniProtKB	Q9QX74	Shank2	Shank2	-	GO:0007610	behavior	Process	GO:0007613	memory	ISS	GO_REF:0000024	UniProtKB:Q80Z38	10116	20131120	BHF-UCL	-	Focus
UniProtKB	Q9QX74	Shank2	Shank2	-	GO:0050877	neurological system process	Process	GO:0007613	memory	ISS	GO_REF:0000024	UniProtKB:Q80Z38	10116	20131120	BHF-UCL	-	Focus
UniProtKB	Q9QX74	Shank2	Shank2	-	GO:0007610	behavior	Process	GO:0030534	adult behavior	ISS	GO_REF:0000024	UniProtKB:Q80Z38	10116	20131120	BHF-UCL	-	Focus
UniProtKB	Q9QX74	Shank2	Shank2	-	GO:0007610	behavior	Process	GO:0035176	social behavior	ISS	GO_REF:0000024	UniProtKB:Q80Z38	10116	20131120	BHF-UCL	-	Focus
UniProtKB	Q9QX74	Shank2	Shank2	-	GO:0007610	behavior	Process	GO:0035640	exploration behavior	ISS	GO_REF:0000024	UniProtKB:Q80Z38	10116	20131120	BHF-UCL	-	Focus
UniProtKB	Q9QX74	Shank2	Shank2	-	GO:0048167	regulation of synaptic plasticity	Process	GO:0060291	long-term synaptic potentiation	ISS	GO_REF:0000024	UniProtKB:Q80Z38	10116	20131120	BHF-UCL	-	Focus
UniProtKB	Q9QX74	Shank2	Shank2	-	GO:0048167	regulation of synaptic plasticity	Process	GO:0060292	long term synaptic depression	ISS	GO_REF:0000024	UniProtKB:Q80Z38	10116	20131120	BHF-UCL	-	Focus
UniProtKB	Q9QX74	Shank2	Shank2	-	GO:0007610	behavior	Process	GO:0071625	vocalization behavior	ISS	GO_REF:0000024	UniProtKB:Q80Z38	10116	20131120	BHF-UCL	-	Focus
UniProtKB	Q9QX74	Shank2	Shank2	-	GO:0007420	brain development	Process	GO:0007420	brain development	IEP	PMID:10964907	-	10116	20091112	RGD	-	Other
UniProtKB	Q9QX74	Shank2	Shank2	-	GO:0009605	response to external stimulus	Process	GO:0007584	response to nutrient	IEP	PMID:15917299	-	10116	20130508	RGD	-	Other
UniProtKB	Q9JLU4	Shank3	Shank3	-	GO:0006461	protein complex assembly	Process	GO:0051259	protein oligomerization	IDA	PMID:16439662	-	10116	20070213	RGD	-	Pre-focus
UniProtKB	Q9JLU4	Shank3	Shank3	-	GO:0007420	brain development	Process	GO:0021773	striatal medium spiny neuron differentiation	ISS	GO_REF:0000024	UniProtKB:Q4ACU6	10116	20110818	BHF-UCL	-	Focus
UniProtKB	Q9JLU4	Shank3	Shank3	-	GO:0022008	neurogenesis	Process	GO:0021773	striatal medium spiny neuron differentiation	ISS	GO_REF:0000024	UniProtKB:Q4ACU6	10116	20110818	BHF-UCL	-	Focus
UniProtKB	Q9JLU4	Shank3	Shank3	-	GO:0007610	behavior	Process	GO:0035176	social behavior	ISS	GO_REF:0000024	UniProtKB:Q4ACU6	10116	20110818	BHF-UCL	-	Focus
UniProtKB	Q9JLU4	Shank3	Shank3	-	GO:0007610	behavior	Process	GO:0035641	locomotory exploration behavior	ISS	GO_REF:0000024	UniProtKB:Q4ACU6	10116	20110818	BHF-UCL	-	Focus
UniProtKB	Q9JLU4	Shank3	Shank3	-	GO:0006884	cell volume homeostasis	Process	GO:0045794	negative regulation of cell volume	ISS	GO_REF:0000024	UniProtKB:Q4ACU6	10116	20110818	BHF-UCL	-	Focus
UniProtKB	Q9JLU4	Shank3	Shank3	-	GO:0022008	neurogenesis	Process	GO:0048170	positive regulation of long-term neuronal synaptic plasticity	ISS	GO_REF:0000024	UniProtKB:Q4ACU6	10116	20110818	BHF-UCL	-	Focus
UniProtKB	Q9JLU4	Shank3	Shank3	-	GO:0048167	regulation of synaptic plasticity	Process	GO:0048170	positive regulation of long-term neuronal synaptic plasticity	ISS	GO_REF:0000024	UniProtKB:Q4ACU6	10116	20110818	BHF-UCL	-	Focus
UniProtKB	Q9JLU4	Shank3	Shank3	-	GO:0007420	brain development	Process	GO:0048854	brain morphogenesis	ISS	GO_REF:0000024	UniProtKB:Q4ACU6	10116	20110818	BHF-UCL	-	Focus
UniProtKB	Q9JLU4	Shank3	Shank3	-	GO:0007154	cell communication	Process	GO:0051835	positive regulation of synapse structural plasticity	ISS	GO_REF:0000024	UniProtKB:Q4ACU6	10116	20110818	BHF-UCL	-	Focus
UniProtKB	Q9JLU4	Shank3	Shank3	-	GO:0050804	regulation of synaptic transmission	Process	GO:0051968	positive regulation of synaptic transmission, glutamatergic	ISS	GO_REF:0000024	UniProtKB:Q4ACU6	10116	20110818	BHF-UCL	-	Focus
UniProtKB	Q9JLU4	Shank3	Shank3	-	GO:0031175	neuron projection development	Process	GO:0060997	dendritic spine morphogenesis	ISS	GO_REF:0000024	UniProtKB:Q4ACU6	10116	20110818	BHF-UCL	-	Focus
UniProtKB	Q9JLU4	Shank3	Shank3	-	GO:0007610	behavior	Process	GO:0071625	vocalization behavior	ISS	GO_REF:0000024	UniProtKB:Q4ACU6	10116	20110818	BHF-UCL	-	Focus
UniProtKB	Q9JLU4	Shank3	Shank3	-	GO:0007010	cytoskeleton organization	Process	GO:0097107	postsynaptic density assembly	ISS	GO_REF:0000024	UniProtKB:Q4ACU6	10116	20110818	BHF-UCL	-	Focus
UniProtKB	Q9JLU4	Shank3	Shank3	-	GO:0007399	nervous system development	Process	GO:0097107	postsynaptic density assembly	ISS	GO_REF:0000024	UniProtKB:Q4ACU6	10116	20110818	BHF-UCL	-	Focus
UniProtKB	Q9JLU4	Shank3	Shank3	-	GO:0050808	synapse organization	Process	GO:0097107	postsynaptic density assembly	ISS	GO_REF:0000024	UniProtKB:Q4ACU6	10116	20110818	BHF-UCL	-	Focus
UniProtKB	Q9JLU4	Shank3	Shank3	-	GO:0007154	cell communication	Process	GO:2000463	positive regulation of excitatory postsynaptic membrane potential	ISS	GO_REF:0000024	UniProtKB:Q4ACU6	10116	20110818	BHF-UCL	-	Focus
UniProtKB	Q9JLU4	Shank3	Shank3	-	GO:0050795	regulation of behavior	Process	GO:2000822	regulation of behavioral fear response	ISS	GO_REF:0000024	UniProtKB:Q4ACU6	10116	20110818	BHF-UCL	-	Focus
UniProtKB	Q9JLU4	Shank3	Shank3	-	GO:1900449	regulation of glutamate receptor signaling pathway	Process	GO:2000969	positive regulation of alpha-amino-3-hydroxy-5-methyl-4-isoxazole propionate selective glutamate receptor activity	ISS	GO_REF:0000024	UniProtKB:Q4ACU6	10116	20110818	BHF-UCL	-	Focus
UniProtKB	Q9JLU4	Shank3	Shank3	-	GO:0050804	regulation of synaptic transmission	Process	GO:0051968	positive regulation of synaptic transmission, glutamatergic	ISS	PMID:21795692	UniProtKB:Q4ACU6	10116	20120427	BHF-UCL	-	Focus
UniProtKB	Q9JLU4	Shank3	Shank3	-	GO:0022008	neurogenesis	Process	GO:0060999	positive regulation of dendritic spine development	ISS	PMID:21795692	UniProtKB:Q4ACU6	10116	20120427	BHF-UCL	-	Focus
UniProtKB	Q9JLU4	Shank3	Shank3	-	GO:0022008	neurogenesis	Process	GO:0061001	regulation of dendritic spine morphogenesis	ISS	PMID:21795692	UniProtKB:Q4ACU6	10116	20120427	BHF-UCL	-	Focus
UniProtKB	Q9JLU4	Shank3	Shank3	-	GO:0072578	neurotransmitter-gated ion channel clustering	Process	GO:0097113	alpha-amino-3-hydroxy-5-methyl-4-isoxazole propionate selective glutamate receptor clustering	ISS	PMID:21795692	UniProtKB:Q4ACU6	10116	20120427	BHF-UCL	-	Focus
UniProtKB	Q9JLU4	Shank3	Shank3	-	GO:1900449	regulation of glutamate receptor signaling pathway	Process	GO:1900451	positive regulation of glutamate receptor signaling pathway	ISS	PMID:21795692	UniProtKB:Q4ACU6	10116	20120427	BHF-UCL	-	Focus
UniProtKB	Q9JLU4	Shank3	Shank3	-	GO:1900452	regulation of long term synaptic depression	Process	GO:1900452	regulation of long term synaptic depression	ISS	PMID:21795692	UniProtKB:Q4ACU6	10116	20120427	BHF-UCL	-	Focus
UniProtKB	Q9JLU4	Shank3	Shank3	-	GO:0007154	cell communication	Process	GO:2000463	positive regulation of excitatory postsynaptic membrane potential	ISS	PMID:21795692	UniProtKB:Q4ACU6	10116	20120427	BHF-UCL	-	Focus
UniProtKB	Q9JLU4	Shank3	Shank3	-	GO:0007154	cell communication	Process	GO:0000165	MAPK cascade	ISS	GO_REF:0000024	UniProtKB:Q4ACU6	10116	20131017	BHF-UCL	-	Focus
UniProtKB	Q9JLU4	Shank3	Shank3	-	GO:0007399	nervous system development	Process	GO:0007416	synapse assembly	ISS	GO_REF:0000024	UniProtKB:Q4ACU6	10116	20131017	BHF-UCL	-	Focus
UniProtKB	Q9JLU4	Shank3	Shank3	-	GO:0050808	synapse organization	Process	GO:0007416	synapse assembly	ISS	GO_REF:0000024	UniProtKB:Q4ACU6	10116	20131017	BHF-UCL	-	Focus
UniProtKB	Q9JLU4	Shank3	Shank3	-	GO:0007610	behavior	Process	GO:0007612	learning	ISS	GO_REF:0000024	UniProtKB:Q4ACU6	10116	20131017	BHF-UCL	-	Focus
UniProtKB	Q9JLU4	Shank3	Shank3	-	GO:0050877	neurological system process	Process	GO:0007612	learning	ISS	GO_REF:0000024	UniProtKB:Q4ACU6	10116	20131017	BHF-UCL	-	Focus
UniProtKB	Q9JLU4	Shank3	Shank3	-	GO:0007610	behavior	Process	GO:0007613	memory	ISS	GO_REF:0000024	UniProtKB:Q4ACU6	10116	20131017	BHF-UCL	-	Focus
UniProtKB	Q9JLU4	Shank3	Shank3	-	GO:0050877	neurological system process	Process	GO:0007613	memory	ISS	GO_REF:0000024	UniProtKB:Q4ACU6	10116	20131017	BHF-UCL	-	Focus
UniProtKB	Q9JLU4	Shank3	Shank3	-	GO:0051493	regulation of cytoskeleton organization	Process	GO:0032232	negative regulation of actin filament bundle assembly	ISS	GO_REF:0000024	UniProtKB:Q4ACU6	10116	20131017	BHF-UCL	-	Focus
UniProtKB	Q9JLU4	Shank3	Shank3	-	GO:0050905	neuromuscular process	Process	GO:0050885	neuromuscular process controlling balance	ISS	GO_REF:0000024	UniProtKB:Q4ACU6	10116	20131017	BHF-UCL	-	Focus
UniProtKB	Q9JLU4	Shank3	Shank3	-	GO:0072578	neurotransmitter-gated ion channel clustering	Process	GO:0097114	N-methyl-D-aspartate receptor clustering	ISS	GO_REF:0000024	UniProtKB:Q4ACU6	10116	20131017	BHF-UCL	-	Focus
UniProtKB	Q9JLU4	Shank3	Shank3	-	GO:0008104	protein localization	Process	GO:0097117	guanylate kinase-associated protein clustering	ISS	GO_REF:0000024	UniProtKB:Q4ACU6	10116	20131017	BHF-UCL	-	Focus
UniProtKB	Q9JLU4	Shank3	Shank3	-	GO:1900271	regulation of long-term synaptic potentiation	Process	GO:1900271	regulation of long-term synaptic potentiation	ISS	GO_REF:0000024	UniProtKB:Q4ACU6	10116	20131017	BHF-UCL	-	Focus
UniProtKB	Q9JLU4	Shank3	Shank3	-	GO:0050795	regulation of behavior	Process	GO:2000821	regulation of grooming behavior	ISS	GO_REF:0000024	UniProtKB:Q4ACU6	10116	20131017	BHF-UCL	-	Focus
UniProtKB	Q9JLU4	Shank3	Shank3	-	GO:0007154	cell communication	Process	GO:0000165	MAPK cascade	IEA	GO_REF:0000019	Ensembl:ENSMUSP00000048062	10116	20140315	Ensembl	-	Automatic
UniProtKB	Q9JLU4	Shank3	Shank3	-	GO:0001838	embryonic epithelial tube formation	Process	GO:0001838	embryonic epithelial tube formation	IEA	GO_REF:0000019	Ensembl:ENSMUSP00000048062	10116	20140315	Ensembl	-	Automatic
UniProtKB	Q9JLU4	Shank3	Shank3	-	GO:0007399	nervous system development	Process	GO:0007416	synapse assembly	IEA	GO_REF:0000019	Ensembl:ENSMUSP00000048062	10116	20140315	Ensembl	-	Automatic
UniProtKB	Q9JLU4	Shank3	Shank3	-	GO:0050808	synapse organization	Process	GO:0007416	synapse assembly	IEA	GO_REF:0000019	Ensembl:ENSMUSP00000048062	10116	20140315	Ensembl	-	Automatic
UniProtKB	Q9JLU4	Shank3	Shank3	-	GO:0007610	behavior	Process	GO:0007612	learning	IEA	GO_REF:0000019	Ensembl:ENSMUSP00000048062	10116	20140315	Ensembl	-	Automatic
UniProtKB	Q9JLU4	Shank3	Shank3	-	GO:0050877	neurological system process	Process	GO:0007612	learning	IEA	GO_REF:0000019	Ensembl:ENSMUSP00000048062	10116	20140315	Ensembl	-	Automatic
UniProtKB	Q9JLU4	Shank3	Shank3	-	GO:0007610	behavior	Process	GO:0007613	memory	IEA	GO_REF:0000019	Ensembl:ENSMUSP00000048062	10116	20140315	Ensembl	-	Automatic
UniProtKB	Q9JLU4	Shank3	Shank3	-	GO:0050877	neurological system process	Process	GO:0007613	memory	IEA	GO_REF:0000019	Ensembl:ENSMUSP00000048062	10116	20140315	Ensembl	-	Automatic
UniProtKB	Q9JLU4	Shank3	Shank3	-	GO:0007420	brain development	Process	GO:0021773	striatal medium spiny neuron differentiation	IEA	GO_REF:0000019	Ensembl:ENSMUSP00000048062	10116	20140315	Ensembl	-	Automatic
UniProtKB	Q9JLU4	Shank3	Shank3	-	GO:0022008	neurogenesis	Process	GO:0021773	striatal medium spiny neuron differentiation	IEA	GO_REF:0000019	Ensembl:ENSMUSP00000048062	10116	20140315	Ensembl	-	Automatic
UniProtKB	Q9JLU4	Shank3	Shank3	-	GO:0051493	regulation of cytoskeleton organization	Process	GO:0032232	negative regulation of actin filament bundle assembly	IEA	GO_REF:0000019	Ensembl:ENSMUSP00000048062	10116	20140315	Ensembl	-	Automatic
UniProtKB	Q9JLU4	Shank3	Shank3	-	GO:0007610	behavior	Process	GO:0035176	social behavior	IEA	GO_REF:0000019	Ensembl:ENSMUSP00000048062	10116	20140315	Ensembl	-	Automatic
UniProtKB	Q9JLU4	Shank3	Shank3	-	GO:0007610	behavior	Process	GO:0035641	locomotory exploration behavior	IEA	GO_REF:0000019	Ensembl:ENSMUSP00000048062	10116	20140315	Ensembl	-	Automatic
UniProtKB	Q9JLU4	Shank3	Shank3	-	GO:0006884	cell volume homeostasis	Process	GO:0045794	negative regulation of cell volume	IEA	GO_REF:0000019	Ensembl:ENSMUSP00000048062	10116	20140315	Ensembl	-	Automatic
UniProtKB	Q9JLU4	Shank3	Shank3	-	GO:0022008	neurogenesis	Process	GO:0048170	positive regulation of long-term neuronal synaptic plasticity	IEA	GO_REF:0000019	Ensembl:ENSMUSP00000048062	10116	20140315	Ensembl	-	Automatic
UniProtKB	Q9JLU4	Shank3	Shank3	-	GO:0048167	regulation of synaptic plasticity	Process	GO:0048170	positive regulation of long-term neuronal synaptic plasticity	IEA	GO_REF:0000019	Ensembl:ENSMUSP00000048062	10116	20140315	Ensembl	-	Automatic
UniProtKB	Q9JLU4	Shank3	Shank3	-	GO:0007420	brain development	Process	GO:0048854	brain morphogenesis	IEA	GO_REF:0000019	Ensembl:ENSMUSP00000048062	10116	20140315	Ensembl	-	Automatic
UniProtKB	Q9JLU4	Shank3	Shank3	-	GO:0050905	neuromuscular process	Process	GO:0050885	neuromuscular process controlling balance	IEA	GO_REF:0000019	Ensembl:ENSMUSP00000048062	10116	20140315	Ensembl	-	Automatic
UniProtKB	Q9JLU4	Shank3	Shank3	-	GO:0007154	cell communication	Process	GO:0051835	positive regulation of synapse structural plasticity	IEA	GO_REF:0000019	Ensembl:ENSMUSP00000048062	10116	20140315	Ensembl	-	Automatic
UniProtKB	Q9JLU4	Shank3	Shank3	-	GO:0050804	regulation of synaptic transmission	Process	GO:0051968	positive regulation of synaptic transmission, glutamatergic	IEA	GO_REF:0000019	Ensembl:ENSMUSP00000048062	10116	20140315	Ensembl	-	Automatic
UniProtKB	Q9JLU4	Shank3	Shank3	-	GO:0031175	neuron projection development	Process	GO:0060997	dendritic spine morphogenesis	IEA	GO_REF:0000019	Ensembl:ENSMUSP00000048062	10116	20140315	Ensembl	-	Automatic
UniProtKB	Q9JLU4	Shank3	Shank3	-	GO:0022008	neurogenesis	Process	GO:0060999	positive regulation of dendritic spine development	IEA	GO_REF:0000019	Ensembl:ENSMUSP00000048062	10116	20140315	Ensembl	-	Automatic
UniProtKB	Q9JLU4	Shank3	Shank3	-	GO:0022008	neurogenesis	Process	GO:0061001	regulation of dendritic spine morphogenesis	IEA	GO_REF:0000019	Ensembl:ENSMUSP00000048062	10116	20140315	Ensembl	-	Automatic
UniProtKB	Q9JLU4	Shank3	Shank3	-	GO:0007610	behavior	Process	GO:0071625	vocalization behavior	IEA	GO_REF:0000019	Ensembl:ENSMUSP00000048062	10116	20140315	Ensembl	-	Automatic
UniProtKB	Q9JLU4	Shank3	Shank3	-	GO:0007010	cytoskeleton organization	Process	GO:0097107	postsynaptic density assembly	IEA	GO_REF:0000019	Ensembl:ENSMUSP00000048062	10116	20140315	Ensembl	-	Automatic
UniProtKB	Q9JLU4	Shank3	Shank3	-	GO:0007399	nervous system development	Process	GO:0097107	postsynaptic density assembly	IEA	GO_REF:0000019	Ensembl:ENSMUSP00000048062	10116	20140315	Ensembl	-	Automatic
UniProtKB	Q9JLU4	Shank3	Shank3	-	GO:0050808	synapse organization	Process	GO:0097107	postsynaptic density assembly	IEA	GO_REF:0000019	Ensembl:ENSMUSP00000048062	10116	20140315	Ensembl	-	Automatic
UniProtKB	Q9JLU4	Shank3	Shank3	-	GO:0072578	neurotransmitter-gated ion channel clustering	Process	GO:0097113	alpha-amino-3-hydroxy-5-methyl-4-isoxazole propionate selective glutamate receptor clustering	IEA	GO_REF:0000019	Ensembl:ENSMUSP00000048062	10116	20140315	Ensembl	-	Automatic
UniProtKB	Q9JLU4	Shank3	Shank3	-	GO:0072578	neurotransmitter-gated ion channel clustering	Process	GO:0097114	N-methyl-D-aspartate receptor clustering	IEA	GO_REF:0000019	Ensembl:ENSMUSP00000048062	10116	20140315	Ensembl	-	Automatic
UniProtKB	Q9JLU4	Shank3	Shank3	-	GO:0008104	protein localization	Process	GO:0097117	guanylate kinase-associated protein clustering	IEA	GO_REF:0000019	Ensembl:ENSMUSP00000048062	10116	20140315	Ensembl	-	Automatic
UniProtKB	Q9JLU4	Shank3	Shank3	-	GO:1900271	regulation of long-term synaptic potentiation	Process	GO:1900271	regulation of long-term synaptic potentiation	IEA	GO_REF:0000019	Ensembl:ENSMUSP00000048062	10116	20140315	Ensembl	-	Automatic
UniProtKB	Q9JLU4	Shank3	Shank3	-	GO:1900449	regulation of glutamate receptor signaling pathway	Process	GO:1900451	positive regulation of glutamate receptor signaling pathway	IEA	GO_REF:0000019	Ensembl:ENSMUSP00000048062	10116	20140315	Ensembl	-	Automatic
UniProtKB	Q9JLU4	Shank3	Shank3	-	GO:1900452	regulation of long term synaptic depression	Process	GO:1900452	regulation of long term synaptic depression	IEA	GO_REF:0000019	Ensembl:ENSMUSP00000048062	10116	20140315	Ensembl	-	Automatic
UniProtKB	Q9JLU4	Shank3	Shank3	-	GO:0007154	cell communication	Process	GO:2000463	positive regulation of excitatory postsynaptic membrane potential	IEA	GO_REF:0000019	Ensembl:ENSMUSP00000048062	10116	20140315	Ensembl	-	Automatic
UniProtKB	Q9JLU4	Shank3	Shank3	-	GO:0050795	regulation of behavior	Process	GO:2000821	regulation of grooming behavior	IEA	GO_REF:0000019	Ensembl:ENSMUSP00000048062	10116	20140315	Ensembl	-	Automatic
UniProtKB	Q9JLU4	Shank3	Shank3	-	GO:0050795	regulation of behavior	Process	GO:2000822	regulation of behavioral fear response	IEA	GO_REF:0000019	Ensembl:ENSMUSP00000048062	10116	20140315	Ensembl	-	Automatic
UniProtKB	Q9JLU4	Shank3	Shank3	-	GO:1900449	regulation of glutamate receptor signaling pathway	Process	GO:2000969	positive regulation of alpha-amino-3-hydroxy-5-methyl-4-isoxazole propionate selective glutamate receptor activity	IEA	GO_REF:0000019	Ensembl:ENSMUSP00000048062	10116	20140315	Ensembl	-	Automatic
UniProtKB	Q9JLU4	Shank3	Shank3	-	GO:1900449	regulation of glutamate receptor signaling pathway	Process	GO:1900451	positive regulation of glutamate receptor signaling pathway	IMP	PMID:21795692	-	10116	20130918	RGD	-	Other
UniProtKB	Q9BYB0	SHANK3	SHANK3	-	GO:1900273	positive regulation of long-term synaptic potentiation	Process	GO:1900273	positive regulation of long-term synaptic potentiation	ISS	GO_REF:0000024	UniProtKB:Q4ACU6	10090	20110620	BHF-UCL	-	Focus
UniProtKB	Q4ACU6	Shank3	Shank3	-	GO:1900273	positive regulation of long-term synaptic potentiation	Process	GO:1900273	positive regulation of long-term synaptic potentiation	IMP	PMID:21167025	-	10090	20110620	BHF-UCL	-	Focus
UniProtKB	Q9JLU4	Shank3	Shank3	-	GO:1900273	positive regulation of long-term synaptic potentiation	Process	GO:1900273	positive regulation of long-term synaptic potentiation	ISS	GO_REF:0000024	UniProtKB:Q4ACU6	10116	20110620	BHF-UCL	-	Focus
