# Supplementary material for: Using Gene Ontology to describe the role of the neurexin-neuroligin-SHANK complex in human, mouse and rat and its relevance to autism
Source: BMC Bioinformatics. 2015 Jun 6;16(1):186. doi: 10.1186/s12859-015-0622-0 (PMC4458007; doi:10.1186/s12859-015-0622-0)
Supplement: Additional file 6: Table S5. — Molecular function GO annotations associated with the NRXN, NLGN, SHANK and DLG4 human, mouse and rat protein families. Downloaded using the QuickGO browser, filtering on the 47 protein IDs (see Additional file 2) and the GO ID GO:0003674, 28 March 2014. An additional column is provided entitled Pre-focus/Focus/Other/Automatic: Pre-focus annotations are those generated before the start of this autism-focused annotation project; Focus annotations are those generated by this autism-focused annotation project; Other annotations are those generated by other databases after the start of this autism-focused annotation project (e.g. MGI, RGD, UniProt); Automatic annotations are those generated by a variety of automatic scripts based on orthology (Ensembl), protein domain structure (InterPro) or UniProt Keyword mapping files (UniProt). [file 12859_2015_622_MOESM6_ESM.xls]

## Sheet: MF annotations all species
DB	ID	Symbol (with isoform)	Symbol	Qualifier	GO ID	GO Name	Aspect	Evidence	Reference	With	Taxon	Date	Source	Splice	Pre-focus/Focus/Other/Automatic
UniProtKB	P78357	CNTNAP1	CNTNAP1	-	GO:0005515	protein binding	Function	IPI	PMID:17474147	UniProtKB:P16333	9606	20140316	IntAct	-
UniProtKB	P78357	CNTNAP1	CNTNAP1	-	GO:0004872	receptor activity	Function	TAS	PMID:9118959	-	9606	20030904	PINC	-
UniProtKB	P78357	CNTNAP1	CNTNAP1	-	GO:0017124	SH3 domain binding	Function	IEA	GO_REF:0000019	Ensembl:ENSRNOP00000027505	9606	20140315	Ensembl	-
UniProtKB	P78357	CNTNAP1	CNTNAP1	-	GO:0017124	SH3 domain binding	Function	IEA	GO_REF:0000037	UniProtKB-KW:KW-0729	9606	20140315	UniProt	-
UniProtKB	P78357	CNTNAP1	CNTNAP1	-	GO:0017124	SH3 domain binding	Function	ISS	GO_REF:0000024	UniProtKB:P97846	9606	20131017	BHF-UCL	-
UniProtKB	P78357	CNTNAP1	CNTNAP1	-	GO:0005070	SH3/SH2 adaptor activity	Function	TAS	PMID:9118959	-	9606	20030904	PINC	-
UniProtKB	Q9UHC6	CNTNAP2	CNTNAP2	-	GO:0019899	enzyme binding	Function	IPI	PMID:19166515	UniProtKB:P16870	9606	20110722	BHF-UCL	-
UniProtKB	P78352	DLG4	DLG4	-	GO:0033130	acetylcholine receptor binding	Function	IEA	GO_REF:0000019	Ensembl:ENSRNOP00000059045	9606	20140315	Ensembl	-
UniProtKB	P78352	DLG4	DLG4	-	GO:0033130	acetylcholine receptor binding	Function	ISS	GO_REF:0000024	UniProtKB:P31016	9606	20131017	BHF-UCL	-
UniProtKB	P78352	DLG4	DLG4	-	GO:0031697	beta-1 adrenergic receptor binding	Function	IEA	GO_REF:0000019	Ensembl:ENSRNOP00000059045	9606	20140315	Ensembl	-
UniProtKB	P78352	DLG4	DLG4	-	GO:0031697	beta-1 adrenergic receptor binding	Function	ISS	GO_REF:0000024	UniProtKB:P31016	9606	20131017	BHF-UCL	-
UniProtKB	P78352	DLG4	DLG4	-	GO:0031748	D1 dopamine receptor binding	Function	IEA	GO_REF:0000019	Ensembl:ENSRNOP00000059045	9606	20140315	Ensembl	-
UniProtKB	P78352	DLG4	DLG4	-	GO:0031748	D1 dopamine receptor binding	Function	ISS	GO_REF:0000024	UniProtKB:P31016	9606	20131017	BHF-UCL	-
UniProtKB	P78352	DLG4	DLG4	-	GO:0035254	glutamate receptor binding	Function	IEA	GO_REF:0000019	Ensembl:ENSRNOP00000059045	9606	20140315	Ensembl	-
UniProtKB	P78352	DLG4	DLG4	-	GO:0035255	ionotropic glutamate receptor binding	Function	IEA	GO_REF:0000019	Ensembl:ENSMUSP00000018700	9606	20140315	Ensembl	-
UniProtKB	P78352	DLG4	DLG4	-	GO:0035255	ionotropic glutamate receptor binding	Function	IEA	GO_REF:0000019	Ensembl:ENSRNOP00000059045	9606	20140315	Ensembl	-
UniProtKB	P78352	DLG4	DLG4	-	GO:0035255	ionotropic glutamate receptor binding	Function	ISS	GO_REF:0000024	UniProtKB:P31016	9606	20131017	BHF-UCL	-
UniProtKB	P78352	DLG4	DLG4	-	GO:0035255	ionotropic glutamate receptor binding	Function	ISS	GO_REF:0000024	UniProtKB:Q62108	9606	20120314	BHF-UCL	-
UniProtKB	P78352	DLG4	DLG4	-	GO:0097109	neuroligin family protein binding	Function	ISS	GO_REF:0000024	UniProtKB:P31016	9606	20150320	BHF-UCL	-
UniProtKB	P78352	DLG4	DLG4	-	GO:0031812	P2Y1 nucleotide receptor binding	Function	IEA	GO_REF:0000019	Ensembl:ENSRNOP00000059045	9606	20140315	Ensembl	-
UniProtKB	P78352	DLG4	DLG4	-	GO:0031812	P2Y1 nucleotide receptor binding	Function	ISS	GO_REF:0000024	UniProtKB:P31016	9606	20120504	BHF-UCL	-
UniProtKB	P78352	DLG4	DLG4	-	GO:0030165	PDZ domain binding	Function	IEA	GO_REF:0000019	Ensembl:ENSRNOP00000059045	9606	20140315	Ensembl	-
UniProtKB	P78352	DLG4	DLG4	-	GO:0030165	PDZ domain binding	Function	ISS	GO_REF:0000024	UniProtKB:P31016	9606	20131017	BHF-UCL	-
UniProtKB	P78352	DLG4	DLG4	-	GO:0005515	protein binding	Function	IPI	PMID:10433268	UniProtKB:P15385	9606	20140316	IntAct	-
UniProtKB	P78352	DLG4	DLG4	-	GO:0005515	protein binding	Function	IPI	PMID:10433268	UniProtKB:P97836-5	9606	20140316	IntAct	-
UniProtKB	P78352	DLG4	DLG4	-	GO:0005515	protein binding	Function	IPI	PMID:10725395	UniProtKB:Q15303	9606	20140316	IntAct	-
UniProtKB	P78352	DLG4	DLG4	-	GO:0005515	protein binding	Function	IPI	PMID:10859302	UniProtKB:Q9NQT8	9606	20050214	UniProt	-
UniProtKB	P78352	DLG4	DLG4	-	GO:0005515	protein binding	Function	IPI	PMID:11937501	UniProtKB:P22459	9606	20140316	IntAct	-
UniProtKB	P78352	DLG4	DLG4	-	GO:0005515	protein binding	Function	IPI	PMID:11937501	UniProtKB:Q09470	9606	20140316	IntAct	-
UniProtKB	P78352	DLG4	DLG4	-	GO:0005515	protein binding	Function	IPI	PMID:11937501	UniProtKB:Q12879	9606	20140316	IntAct	-
UniProtKB	P78352	DLG4	DLG4	-	GO:0005515	protein binding	Function	IPI	PMID:11937501	UniProtKB:Q13224	9606	20140316	IntAct	-
UniProtKB	P78352	DLG4	DLG4	-	GO:0005515	protein binding	Function	IPI	PMID:11937501	UniProtKB:Q14957	9606	20140316	IntAct	-
UniProtKB	P78352	DLG4	DLG4	-	GO:0005515	protein binding	Function	IPI	PMID:11937501	UniProtKB:Q9P021	9606	20140316	IntAct	-
UniProtKB	P78352	DLG4	DLG4	-	GO:0005515	protein binding	Function	IPI	PMID:12097473	UniProtKB:O60333-3	9606	20140316	IntAct	-
UniProtKB	P78352	DLG4	DLG4	-	GO:0005515	protein binding	Function	IPI	PMID:12477932	UniProtKB:O39198	9606	20090429	UniProt	-
UniProtKB	P78352	DLG4	DLG4	-	GO:0005515	protein binding	Function	IPI	PMID:16767099	UniProtKB:Q15303	9606	20140316	IntAct	-
UniProtKB	P78352	DLG4	DLG4	-	GO:0005515	protein binding	Function	IPI	PMID:19118189	UniProtKB:Q14CM0	9606	20091109	UniProt	-
UniProtKB	P78352	DLG4	DLG4	-	GO:0005515	protein binding	Function	IPI	PMID:22117215	UniProtKB:O14490	9606	20140316	IntAct	-
UniProtKB	P78352	DLG4	DLG4	-	GO:0005515	protein binding	Function	IPI	PMID:22117215	UniProtKB:Q8VDU0	9606	20140316	IntAct	-
UniProtKB	P78352	DLG4	DLG4	-	GO:0005515	protein binding	Function	IPI	PMID:23260144	UniProtKB:Q00987	9606	20140316	IntAct	-
UniProtKB	P78352	DLG4	DLG4	-	GO:0005515	protein binding	Function	IPI	PMID:7477295	UniProtKB:P10499	9606	20140316	IntAct	-
UniProtKB	P78352	DLG4	DLG4	-	GO:0005515	protein binding	Function	IPI	PMID:7477295	UniProtKB:P15384	9606	20140316	IntAct	-
UniProtKB	P78352	DLG4	DLG4	-	GO:0005515	protein binding	Function	IPI	PMID:7477295	UniProtKB:P15385	9606	20140316	IntAct	-
UniProtKB	P78352	DLG4	DLG4	-	GO:0005515	protein binding	Function	IPI	PMID:7477295	UniProtKB:P63142	9606	20140316	IntAct	-
UniProtKB	P78352	DLG4	DLG4	-	GO:0008022	protein C-terminus binding	Function	IEA	GO_REF:0000019	Ensembl:ENSRNOP00000059045	9606	20140315	Ensembl	-
UniProtKB	P78352	DLG4	DLG4	-	GO:0008022	protein C-terminus binding	Function	IPI	PMID:7477295	UniProtKB:P22459	9606	20050715	UniProt	-
UniProtKB	P78352	DLG4	DLG4	-	GO:0032403	protein complex binding	Function	IEA	GO_REF:0000019	Ensembl:ENSRNOP00000059045	9606	20140315	Ensembl	-
UniProtKB	P78352	DLG4	DLG4	-	GO:0032403	protein complex binding	Function	ISS	GO_REF:0000024	UniProtKB:P31016	9606	20131017	BHF-UCL	-
UniProtKB	P78352	DLG4	DLG4	-	GO:0019903	protein phosphatase binding	Function	IEA	GO_REF:0000019	Ensembl:ENSRNOP00000059045	9606	20140315	Ensembl	-
UniProtKB	P78352	DLG4	DLG4	-	GO:0019903	protein phosphatase binding	Function	ISS	GO_REF:0000024	UniProtKB:P31016	9606	20131017	BHF-UCL	-
UniProtKB	P78352	DLG4	DLG4	-	GO:0005102	receptor binding	Function	IEA	GO_REF:0000019	Ensembl:ENSRNOP00000059045	9606	20140315	Ensembl	-
UniProtKB	P78352	DLG4	DLG4	-	GO:0097110	scaffold protein binding	Function	IEA	GO_REF:0000019	Ensembl:ENSMUSP00000018700	9606	20140315	Ensembl	-
UniProtKB	P78352	DLG4	DLG4	-	GO:0097110	scaffold protein binding	Function	ISS	GO_REF:0000024	UniProtKB:Q62108	9606	20110818	BHF-UCL	-
UniProtKB	Q8N2Q7	NLGN1	NLGN1	-	GO:0050839	cell adhesion molecule binding	Function	IEA	GO_REF:0000019	Ensembl:ENSRNOP00000049486	9606	20140315	Ensembl	-
UniProtKB	Q8N2Q7	NLGN1	NLGN1	-	GO:0050839	cell adhesion molecule binding	Function	ISS	GO_REF:0000024	UniProtKB:Q62765	9606	20110307	BHF-UCL	-
UniProtKB	Q8N2Q7	NLGN1	NLGN1	-	GO:0042043	neurexin family protein binding	Function	IBA	GO_REF:0000033	PANTHER:PTN000168538	9606	20110614	RefGenome	-
UniProtKB	Q8N2Q7	NLGN1	NLGN1	-	GO:0042043	neurexin family protein binding	Function	IEA	GO_REF:0000019	Ensembl:ENSMUSP00000074565	9606	20140315	Ensembl	-
UniProtKB	Q8N2Q7	NLGN1	NLGN1	-	GO:0042043	neurexin family protein binding	Function	ISS	GO_REF:0000024	UniProtKB:Q62765	9606	20110307	BHF-UCL	-
UniProtKB	Q8N2Q7	NLGN1	NLGN1	-	GO:0042043	neurexin family protein binding	Function	ISS	GO_REF:0000024	UniProtKB:Q99K10	9606	20041006	UniProt	-
UniProtKB	Q8N2Q7	NLGN1	NLGN1	-	GO:0046983	protein dimerization activity	Function	IEA	GO_REF:0000019	Ensembl:ENSRNOP00000049486	9606	20140315	Ensembl	-
UniProtKB	Q8N2Q7	NLGN1	NLGN1	-	GO:0046983	protein dimerization activity	Function	ISS	GO_REF:0000024	UniProtKB:Q62765	9606	20110818	BHF-UCL	-
UniProtKB	Q8N2Q7	NLGN1	NLGN1	-	GO:0004872	receptor activity	Function	IBA	GO_REF:0000033	PANTHER:PTN000168538	9606	20110614	RefGenome	-
UniProtKB	Q8N2Q7	NLGN1	NLGN1	-	GO:0004872	receptor activity	Function	IEA	GO_REF:0000019	Ensembl:ENSRNOP00000049486	9606	20140315	Ensembl	-
UniProtKB	Q8N2Q7	NLGN1	NLGN1	-	GO:0004872	receptor activity	Function	ISS	GO_REF:0000024	UniProtKB:Q62765	9606	20110307	BHF-UCL	-
UniProtKB	Q8NFZ4	NLGN2	NLGN2	-	GO:0050839	cell adhesion molecule binding	Function	IEA	GO_REF:0000019	Ensembl:ENSMUSP00000104274	9606	20140315	Ensembl	-
UniProtKB	Q8NFZ4	NLGN2	NLGN2	-	GO:0050839	cell adhesion molecule binding	Function	ISS	GO_REF:0000024	UniProtKB:Q69ZK9	9606	20110818	BHF-UCL	-
UniProtKB	Q8NFZ4	NLGN2	NLGN2	-	GO:0042043	neurexin family protein binding	Function	IBA	GO_REF:0000033	PANTHER:PTN000168538	9606	20110614	RefGenome	-
UniProtKB	Q8NFZ4	NLGN2	NLGN2	-	GO:0042043	neurexin family protein binding	Function	ISS	GO_REF:0000024	UniProtKB:Q69ZK9	9606	20110818	BHF-UCL	-
UniProtKB	Q8NFZ4	NLGN2	NLGN2	-	GO:0042043	neurexin family protein binding	Function	NAS	PMID:10892652	-	9606	20030616	UniProt	-
UniProtKB	Q8NFZ4	NLGN2	NLGN2	-	GO:0004872	receptor activity	Function	IBA	GO_REF:0000033	PANTHER:PTN000168538	9606	20110614	RefGenome	-
UniProtKB	Q9NZ94	NLGN3	NLGN3	-	GO:0050839	cell adhesion molecule binding	Function	ISS	PMID:15152050	UniProtKB:Q62889	9606	20110811	BHF-UCL	-
UniProtKB	Q9NZ94	NLGN3	NLGN3	-	GO:0042043	neurexin family protein binding	Function	IBA	GO_REF:0000033	PANTHER:PTN000168538	9606	20110614	RefGenome	-
UniProtKB	Q9NZ94	NLGN3	NLGN3	-	GO:0042043	neurexin family protein binding	Function	ISS	PMID:15152050	UniProtKB:Q62889	9606	20110811	BHF-UCL	-
UniProtKB	Q9NZ94	NLGN3	NLGN3	-	GO:0097110	scaffold protein binding	Function	IPI	PMID:17292328	UniProtKB:Q9NY99	9606	20080527	UniProt	-
UniProtKB	Q9NZ94	NLGN3	NLGN3	-	GO:0004872	receptor activity	Function	IBA	GO_REF:0000033	PANTHER:PTN000168538	9606	20110614	RefGenome	-
UniProtKB	Q9NZ94	NLGN3	NLGN3	-	GO:0004872	receptor activity	Function	ISS	GO_REF:0000024	UniProtKB:Q62889	9606	20110307	BHF-UCL	-
UniProtKB	Q8N0W4	NLGN4X	NLGN4X	-	GO:0050839	cell adhesion molecule binding	Function	TAS	PMID:18923512	-	9606	20140209	BHF-UCL	-
UniProtKB	Q8N0W4	NLGN4X	NLGN4X	-	GO:0031404	chloride ion binding	Function	IDA	PMID:18093521	-	9606	20080529	UniProt	-
UniProtKB	Q8N0W4	NLGN4X	NLGN4X	-	GO:0042043	neurexin family protein binding	Function	IDA	PMID:19726642	-	9606	20101213	BHF-UCL	-
UniProtKB	Q8N0W4	NLGN4X	NLGN4X	-	GO:0042043	neurexin family protein binding	Function	IPI	PMID:18093521	UniProtKB:Q63373	9606	20080529	UniProt	-
UniProtKB	Q8N0W4	NLGN4X	NLGN4X	-	GO:0005515	protein binding	Function	IPI	PMID:11368788	UniProtKB:P31016	9606	20080527	UniProt	-
UniProtKB	Q8N0W4	NLGN4X	NLGN4X	-	GO:0097110	scaffold protein binding	Function	IPI	PMID:17292328	UniProtKB:Q9NY99	9606	20080527	UniProt	-
UniProtKB	Q8N0W4	NLGN4X	NLGN4X	-	GO:0005515	protein binding	Function	IPI	PMID:20543817	UniProtKB:Q63373	9606	20140316	IntAct	-
UniProtKB	Q8N0W4	NLGN4X	NLGN4X	-	GO:0042803	protein homodimerization activity	Function	IDA	PMID:18093521	-	9606	20080529	UniProt	-
UniProtKB	Q8N0W4	NLGN4X	NLGN4X	-	GO:0004872	receptor activity	Function	IBA	GO_REF:0000033	PANTHER:PTN000168538	9606	20110614	RefGenome	-
UniProtKB	Q8N0W4	NLGN4X	NLGN4X	-	GO:0097110	scaffold protein binding	Function	IPI	PMID:11368788	UniProtKB:P31016	9606	20150320	BHF-UCL	-
UniProtKB	Q8NFZ3	NLGN4Y	NLGN4Y	-	GO:0050839	cell adhesion molecule binding	Function	TAS	PMID:18923512	-	9606	20140209	BHF-UCL	-
UniProtKB	Q8NFZ3	NLGN4Y	NLGN4Y	-	GO:0042043	neurexin family protein binding	Function	IBA	GO_REF:0000033	PANTHER:PTN000168538	9606	20110614	RefGenome	-
UniProtKB	Q8NFZ3	NLGN4Y	NLGN4Y	-	GO:0097110	scaffold protein binding	Function	IPI	PMID:17292328	UniProtKB:Q9NY99	9606	20080527	UniProt	-
UniProtKB	Q8NFZ3	NLGN4Y	NLGN4Y	-	GO:0004872	receptor activity	Function	IBA	GO_REF:0000033	PANTHER:PTN000168538	9606	20110614	RefGenome	-
UniProtKB	Q9ULB1	NRXN1-α	NRXN1	-	GO:0033130	acetylcholine receptor binding	Function	IEA	GO_REF:0000019	Ensembl:ENSMUSP00000125407	9606	20140315	Ensembl	-
UniProtKB	Q9ULB1	NRXN1-α	NRXN1	-	GO:0033130	acetylcholine receptor binding	Function	ISS	GO_REF:0000024	UniProtKB:Q9CS84	9606	20131017	BHF-UCL	-
UniProtKB	Q9ULB1	NRXN1-α	NRXN1	-	GO:0005246	calcium channel regulator activity	Function	IEA	GO_REF:0000019	Ensembl:ENSMUSP00000125407	9606	20140315	Ensembl	-
UniProtKB	Q9ULB1	NRXN1-α	NRXN1	-	GO:0005246	calcium channel regulator activity	Function	ISS	GO_REF:0000024	UniProtKB:Q9CS84	9606	20131017	BHF-UCL	-
UniProtKB	Q9ULB1	NRXN1-α	NRXN1	-	GO:0005509	calcium ion binding	Function	ISS	GO_REF:0000024	UniProtKB:Q63372	9606	20131017	BHF-UCL	-
UniProtKB	Q9ULB1	NRXN1-α	NRXN1	-	GO:0050839	cell adhesion molecule binding	Function	IEA	GO_REF:0000019	Ensembl:ENSMUSP00000125407	9606	20140315	Ensembl	-
UniProtKB	Q9ULB1	NRXN1-α	NRXN1	-	GO:0050839	cell adhesion molecule binding	Function	ISS	GO_REF:0000024	UniProtKB:Q9CS84	9606	20110818	BHF-UCL	-
UniProtKB	Q9ULB1	NRXN1-α	NRXN1	-	GO:0046872	metal ion binding	Function	IEA	GO_REF:0000037	UniProtKB-KW:KW-0479	9606	20140315	UniProt	-
UniProtKB	Q9ULB1	NRXN1-α	NRXN1	-	GO:0097109	neuroligin family protein binding	Function	IEA	GO_REF:0000019	Ensembl:ENSMUSP00000125407	9606	20140315	Ensembl	-
UniProtKB	Q9ULB1	NRXN1-α	NRXN1	-	GO:0097109	neuroligin family protein binding	Function	ISS	GO_REF:0000024	UniProtKB:Q9CS84	9606	20110818	BHF-UCL	-
UniProtKB	Q9ULB1	NRXN1-α	NRXN1	-	GO:0005515	protein binding	Function	IPI	PMID:11152476	UniProtKB:Q9H190	9606	20050214	UniProt	-
UniProtKB	Q9ULB1	NRXN1-α	NRXN1	-	GO:0004872	receptor activity	Function	TAS	PMID:1621094	-	9606	20050308	PINC	-
UniProtKB	P58400	NRXN1-β	NRXN1	-	GO:0005246	calcium channel regulator activity	Function	ISS	GO_REF:0000024	UniProtKB:P0DI97	9606	20131017	BHF-UCL	-
UniProtKB	P58400	NRXN1-β	NRXN1	-	GO:0048306	calcium-dependent protein binding	Function	ISS	GO_REF:0000024	UniProtKB:P0DI97	9606	20110818	BHF-UCL	-
UniProtKB	P58400	NRXN1-β	NRXN1	-	GO:0050839	cell adhesion molecule binding	Function	ISS	GO_REF:0000024	UniProtKB:P0DI97	9606	20110818	BHF-UCL	-
UniProtKB	P58400	NRXN1-β	NRXN1	-	GO:0050839	cell adhesion molecule binding	Function	ISS	GO_REF:0000024	UniProtKB:Q63373	9606	20110307	BHF-UCL	-
UniProtKB	P58400	NRXN1-β	NRXN1	-	GO:0046872	metal ion binding	Function	IEA	GO_REF:0000037	UniProtKB-KW:KW-0479	9606	20140315	UniProt	-
UniProtKB	P58400	NRXN1-β	NRXN1	-	GO:0097109	neuroligin family protein binding	Function	ISS	GO_REF:0000024	UniProtKB:P0DI97	9606	20110818	BHF-UCL	-
UniProtKB	P58400	NRXN1-β	NRXN1	-	GO:0005102	receptor binding	Function	ISS	GO_REF:0000024	UniProtKB:Q63373	9606	20110307	BHF-UCL	-
UniProtKB	P58400	NRXN1-β	NRXN1	-	GO:0004888	transmembrane signaling receptor activity	Function	ISS	GO_REF:0000024	UniProtKB:P0DI97	9606	20150319	BHF-UCL	-
UniProtKB	Q9P2S2	NRXN2-α	NRXN2	-	GO:0005246	calcium channel regulator activity	Function	IEA	GO_REF:0000019	Ensembl:ENSMUSP00000109089	9606	20140315	Ensembl	-
UniProtKB	Q9P2S2	NRXN2-α	NRXN2	-	GO:0005246	calcium channel regulator activity	Function	ISS	GO_REF:0000024	UniProtKB:Q3UGZ9	9606	20131017	BHF-UCL	-
UniProtKB	Q9P2S2	NRXN2-α	NRXN2	-	GO:0050839	cell adhesion molecule binding	Function	ISS	GO_REF:0000024	UniProtKB:Q3UGZ9	9606	20110818	BHF-UCL	-
UniProtKB	Q9P2S2	NRXN2-α	NRXN2	-	GO:0046872	metal ion binding	Function	IEA	GO_REF:0000037	UniProtKB-KW:KW-0479	9606	20140315	UniProt	-
UniProtKB	Q9P2S2	NRXN2-α	NRXN2	-	GO:0097109	neuroligin family protein binding	Function	ISS	GO_REF:0000024	UniProtKB:Q3UGZ9	9606	20130927	BHF-UCL	-
UniProtKB	Q9P2S2	NRXN2-α	NRXN2	-	GO:0004888	transmembrane signaling receptor activity	Function	ISS	GO_REF:0000024	UniProtKB:Q3UGZ9	9606	20150319	BHF-UCL	-
UniProtKB	P58401	NRXN2-β	NRXN2	-	GO:0050839	cell adhesion molecule binding	Function	TAS	PMID:18923512	-	9606	20140209	BHF-UCL	-
UniProtKB	P58401	NRXN2-β	NRXN2	-	GO:0097109	neuroligin family protein binding	Function	TAS	PMID:18923512	-	9606	20140209	BHF-UCL	-
UniProtKB	P58401	NRXN2-β	NRXN2	-	GO:0004888	transmembrane signaling receptor activity	Function	NAS	PMID:18923512	-	9606	20150319	BHF-UCL	-
UniProtKB	Q9Y4C0	NRXN3-α	NRXN3	-	GO:0005246	calcium channel regulator activity	Function	IEA	GO_REF:0000019	Ensembl:ENSMUSP00000129678	9606	20140315	Ensembl	-
UniProtKB	Q9Y4C0	NRXN3-α	NRXN3	-	GO:0050839	cell adhesion molecule binding	Function	TAS	PMID:18923512	-	9606	20140209	BHF-UCL	-
UniProtKB	Q9Y4C0	NRXN3-α	NRXN3	-	GO:0046872	metal ion binding	Function	IEA	GO_REF:0000037	UniProtKB-KW:KW-0479	9606	20140315	UniProt	-
UniProtKB	Q9Y4C0	NRXN3-α	NRXN3	-	GO:0097109	neuroligin family protein binding	Function	TAS	PMID:18923512	-	9606	20140209	BHF-UCL	-
UniProtKB	Q9Y4C0	NRXN3-α	NRXN3	-	GO:0004872	receptor activity	Function	TAS	PMID:1621094	-	9606	20030904	PINC	-
UniProtKB	Q9HDB5	NRXN3-β	NRXN3	-	GO:0050839	cell adhesion molecule binding	Function	TAS	PMID:18923512	-	9606	20140209	BHF-UCL	-
UniProtKB	Q9HDB5	NRXN3-β	NRXN3	-	GO:0097109	neuroligin family protein binding	Function	TAS	PMID:18923512	-	9606	20140209	BHF-UCL	-
UniProtKB	Q9HDB5	NRXN3-β	NRXN3	-	GO:0004888	transmembrane signaling receptor activity	Function	NAS	PMID:18923512	-	9606	20150319	BHF-UCL	-
UniProtKB	Q9Y566	SHANK1	SHANK1	-	GO:0071532	ankyrin repeat binding	Function	IEA	GO_REF:0000019	Ensembl:ENSRNOP00000026100	9606	20140315	Ensembl	-
UniProtKB	Q9Y566	SHANK1	SHANK1	-	GO:0071532	ankyrin repeat binding	Function	ISS	GO_REF:0000024	UniProtKB:Q9WV48	9606	20110818	BHF-UCL	-
UniProtKB	Q9Y566	SHANK1	SHANK1	-	GO:0030160	GKAP/Homer scaffold activity	Function	IEA	GO_REF:0000019	Ensembl:ENSMUSP00000103571	9606	20140315	Ensembl	-
UniProtKB	Q9Y566	SHANK1	SHANK1	-	GO:0030160	GKAP/Homer scaffold activity	Function	IEA	GO_REF:0000019	Ensembl:ENSRNOP00000026100	9606	20140315	Ensembl	-
UniProtKB	Q9Y566	SHANK1	SHANK1	-	GO:0030160	GKAP/Homer scaffold activity	Function	ISS	GO_REF:0000024	UniProtKB:D3YZU1	9606	20110818	BHF-UCL	-
UniProtKB	Q9Y566	SHANK1	SHANK1	-	GO:0030160	GKAP/Homer scaffold activity	Function	ISS	GO_REF:0000024	UniProtKB:Q9WV48	9606	20131017	BHF-UCL	-
UniProtKB	Q9Y566	SHANK1	SHANK1	-	GO:0042802	identical protein binding	Function	IEA	GO_REF:0000019	Ensembl:ENSRNOP00000026100	9606	20140315	Ensembl	-
UniProtKB	Q9Y566	SHANK1	SHANK1	-	GO:0042802	identical protein binding	Function	ISS	GO_REF:0000024	UniProtKB:Q9WV48	9606	20110818	BHF-UCL	-
UniProtKB	Q9Y566	SHANK1	SHANK1	-	GO:0035255	ionotropic glutamate receptor binding	Function	IEA	GO_REF:0000019	Ensembl:ENSMUSP00000103571	9606	20140315	Ensembl	-
UniProtKB	Q9Y566	SHANK1	SHANK1	-	GO:0035255	ionotropic glutamate receptor binding	Function	IEA	GO_REF:0000019	Ensembl:ENSRNOP00000026100	9606	20140315	Ensembl	-
UniProtKB	Q9Y566	SHANK1	SHANK1	-	GO:0035255	ionotropic glutamate receptor binding	Function	ISS	GO_REF:0000024	UniProtKB:D3YZU1	9606	20110218	BHF-UCL	-
UniProtKB	Q9Y566	SHANK1	SHANK1	-	GO:0035255	ionotropic glutamate receptor binding	Function	ISS	GO_REF:0000024	UniProtKB:Q9WV48	9606	20131017	BHF-UCL	-
UniProtKB	Q9Y566	SHANK1	SHANK1	-	GO:0005515	protein binding	Function	IPI	PMID:10551867	UniProtKB:P30874	9606	20031216	UniProt	-
UniProtKB	Q9Y566	SHANK1	SHANK1	-	GO:0005515	protein binding	Function	IPI	PMID:11583995	UniProtKB:P50570	9606	20050707	UniProt	-
UniProtKB	Q9Y566	SHANK1	SHANK1	-	GO:0008022	protein C-terminus binding	Function	IEA	GO_REF:0000019	Ensembl:ENSRNOP00000026100	9606	20140315	Ensembl	-
UniProtKB	Q9Y566	SHANK1	SHANK1	-	GO:0008022	protein C-terminus binding	Function	ISS	GO_REF:0000024	UniProtKB:Q9WV48	9606	20131017	BHF-UCL	-
UniProtKB	Q9Y566	SHANK1	SHANK1	-	GO:0032403	protein complex binding	Function	IEA	GO_REF:0000019	Ensembl:ENSRNOP00000026100	9606	20140315	Ensembl	-
UniProtKB	Q9Y566	SHANK1	SHANK1	-	GO:0032403	protein complex binding	Function	ISS	GO_REF:0000024	UniProtKB:Q9WV48	9606	20131017	BHF-UCL	-
UniProtKB	Q9Y566	SHANK1	SHANK1	-	GO:0030159	receptor signaling complex scaffold activity	Function	IEA	GO_REF:0000019	Ensembl:ENSRNOP00000026100	9606	20140315	Ensembl	-
UniProtKB	Q9Y566	SHANK1	SHANK1	-	GO:0097110	scaffold protein binding	Function	IEA	GO_REF:0000019	Ensembl:ENSRNOP00000026100	9606	20140315	Ensembl	-
UniProtKB	Q9Y566	SHANK1	SHANK1	-	GO:0097110	scaffold protein binding	Function	ISS	GO_REF:0000024	UniProtKB:Q9WV48	9606	20110818	BHF-UCL	-
UniProtKB	Q9Y566	SHANK1	SHANK1	-	GO:0017124	SH3 domain binding	Function	IEA	GO_REF:0000019	Ensembl:ENSRNOP00000026100	9606	20140315	Ensembl	-
UniProtKB	Q9Y566	SHANK1	SHANK1	-	GO:0017124	SH3 domain binding	Function	ISS	GO_REF:0000024	UniProtKB:Q9WV48	9606	20110818	BHF-UCL	-
UniProtKB	Q9Y566	SHANK1	SHANK1	-	GO:0031877	somatostatin receptor binding	Function	IEA	GO_REF:0000019	Ensembl:ENSRNOP00000026100	9606	20140315	Ensembl	-
UniProtKB	Q9Y566	SHANK1	SHANK1	-	GO:0031877	somatostatin receptor binding	Function	ISS	GO_REF:0000024	UniProtKB:Q9WV48	9606	20131017	BHF-UCL	-
UniProtKB	Q9UPX8	SHANK2	SHANK2	-	GO:0030160	GKAP/Homer scaffold activity	Function	NAS	PMID:10506216	-	9606	20021105	UniProt	-
UniProtKB	Q9UPX8	SHANK2	SHANK2	-	GO:0035255	ionotropic glutamate receptor binding	Function	ISS	GO_REF:0000024	UniProtKB:Q80Z38	9606	20110218	BHF-UCL	-
UniProtKB	Q9UPX8	SHANK2	SHANK2	-	GO:0005515	protein binding	Function	IPI	PMID:11583995	UniProtKB:P50570	9606	20050707	UniProt	-
UniProtKB	Q9UPX8	SHANK2	SHANK2	-	GO:0005515	protein binding	Function	IPI	PMID:17474147	UniProtKB:P16333	9606	20140316	IntAct	-
UniProtKB	Q9UPX8	SHANK2	SHANK2	-	GO:0005515	protein binding	Function	IPI	PMID:17474147	UniProtKB:P19174	9606	20140316	IntAct	-
UniProtKB	Q9UPX8	SHANK2	SHANK2	-	GO:0005515	protein binding	Function	IPI	PMID:17474147	UniProtKB:P27986	9606	20140316	IntAct	-
UniProtKB	Q9UPX8	SHANK2	SHANK2	-	GO:0005515	protein binding	Function	IPI	PMID:17474147	UniProtKB:P46108	9606	20140316	IntAct	-
UniProtKB	Q9UPX8	SHANK2	SHANK2	-	GO:0005515	protein binding	Function	IPI	PMID:17474147	UniProtKB:P62993	9606	20140316	IntAct	-
UniProtKB	Q9UPX8	SHANK2	SHANK2	-	GO:0017124	SH3 domain binding	Function	IEA	GO_REF:0000037	UniProtKB-KW:KW-0729	9606	20140315	UniProt	-
UniProtKB	Q9BYB0	SHANK3	SHANK3	-	GO:0003779	actin binding	Function	IEA	GO_REF:0000037	UniProtKB-KW:KW-0009	9606	20140315	UniProt	-
UniProtKB	Q9BYB0	SHANK3	SHANK3	-	GO:0030160	GKAP/Homer scaffold activity	Function	ISS	GO_REF:0000024	UniProtKB:Q9JLU4	9606	20110818	BHF-UCL	-
UniProtKB	Q9BYB0	SHANK3	SHANK3	-	GO:0042802	identical protein binding	Function	ISS	GO_REF:0000024	UniProtKB:Q9JLU4	9606	20131017	BHF-UCL	-
UniProtKB	Q9BYB0	SHANK3	SHANK3	-	GO:0035255	ionotropic glutamate receptor binding	Function	ISS	GO_REF:0000024	UniProtKB:Q4ACU6	9606	20110218	BHF-UCL	-
UniProtKB	Q9BYB0	SHANK3	SHANK3	-	GO:0005515	protein binding	Function	IPI	PMID:17474147	UniProtKB:P16333	9606	20140316	IntAct	-
UniProtKB	Q9BYB0	SHANK3	SHANK3	-	GO:0005515	protein binding	Function	IPI	PMID:17474147	UniProtKB:P19174	9606	20140316	IntAct	-
UniProtKB	Q9BYB0	SHANK3	SHANK3	-	GO:0005515	protein binding	Function	IPI	PMID:17474147	UniProtKB:P62993	9606	20140316	IntAct	-
UniProtKB	Q9BYB0	SHANK3	SHANK3	-	GO:0005515	protein binding	Function	IPI	PMID:21988832	UniProtKB:P16333	9606	20140316	IntAct	-
UniProtKB	Q9BYB0	SHANK3	SHANK3	-	GO:0005515	protein binding	Function	IPI	PMID:21988832	UniProtKB:P62993	9606	20140316	IntAct	-
UniProtKB	Q9BYB0	SHANK3	SHANK3	-	GO:0008022	protein C-terminus binding	Function	ISS	GO_REF:0000024	UniProtKB:Q4ACU6	9606	20110218	BHF-UCL	-
UniProtKB	Q9BYB0	SHANK3	SHANK3	-	GO:0008022	protein C-terminus binding	Function	ISS	GO_REF:0000024	UniProtKB:Q9JLU4	9606	20131017	BHF-UCL	-
UniProtKB	Q9BYB0	SHANK3	SHANK3	-	GO:0097110	scaffold protein binding	Function	ISS	GO_REF:0000024	UniProtKB:Q4ACU6	9606	20110818	BHF-UCL	-
UniProtKB	Q9BYB0	SHANK3	SHANK3	-	GO:0097110	scaffold protein binding	Function	ISS	GO_REF:0000024	UniProtKB:Q9JLU4	9606	20131017	BHF-UCL	-
UniProtKB	Q9BYB0	SHANK3	SHANK3	-	GO:0017124	SH3 domain binding	Function	IEA	GO_REF:0000037	UniProtKB-KW:KW-0729	9606	20140315	UniProt	-
UniProtKB	Q9BYB0	SHANK3	SHANK3	-	GO:0017124	SH3 domain binding	Function	ISS	GO_REF:0000024	UniProtKB:Q9JLU4	9606	20131017	BHF-UCL	-
UniProtKB	Q9BYB0	SHANK3	SHANK3	-	GO:0008270	zinc ion binding	Function	ISS	GO_REF:0000024	UniProtKB:Q9JLU4	9606	20131017	BHF-UCL	-
UniProtKB	O54991	Cntnap1	Cntnap1	-	GO:0017124	SH3 domain binding	Function	IEA	GO_REF:0000019	Ensembl:ENSRNOP00000027505	10090	20140315	Ensembl	-
UniProtKB	O54991	Cntnap1	Cntnap1	-	GO:0017124	SH3 domain binding	Function	IEA	GO_REF:0000037	UniProtKB-KW:KW-0729	10090	20140315	UniProt	-
UniProtKB	O54991	Cntnap1	Cntnap1	-	GO:0017124	SH3 domain binding	Function	ISS	GO_REF:0000024	UniProtKB:P97846	10090	20131017	BHF-UCL	-
UniProtKB	Q9CPW0	Cntnap2	Cntnap2	-	GO:0019899	enzyme binding	Function	ISS	GO_REF:0000024	UniProtKB:Q9UHC6	10090	20110818	BHF-UCL	-
UniProtKB	Q9CPW0	Cntnap2	Cntnap2	-	GO:0005515	protein binding	Function	IPI	PMID:20962216	UniProtKB:Q61330	10090	20101217	MGI	-
UniProtKB	Q62108	Dlg4	Dlg4	-	GO:0033130	acetylcholine receptor binding	Function	IEA	GO_REF:0000019	Ensembl:ENSRNOP00000059045	10090	20140315	Ensembl	-
UniProtKB	Q62108	Dlg4	Dlg4	-	GO:0033130	acetylcholine receptor binding	Function	ISS	GO_REF:0000024	UniProtKB:P31016	10090	20131017	BHF-UCL	-
UniProtKB	Q62108	Dlg4	Dlg4	-	GO:0031697	beta-1 adrenergic receptor binding	Function	IEA	GO_REF:0000019	Ensembl:ENSRNOP00000059045	10090	20140315	Ensembl	-
UniProtKB	Q62108	Dlg4	Dlg4	-	GO:0031697	beta-1 adrenergic receptor binding	Function	ISS	GO_REF:0000024	UniProtKB:P31016	10090	20131017	BHF-UCL	-
UniProtKB	Q62108	Dlg4	Dlg4	-	GO:0031748	D1 dopamine receptor binding	Function	IEA	GO_REF:0000019	Ensembl:ENSRNOP00000059045	10090	20140315	Ensembl	-
UniProtKB	Q62108	Dlg4	Dlg4	-	GO:0031748	D1 dopamine receptor binding	Function	ISS	GO_REF:0000024	UniProtKB:P31016	10090	20131017	BHF-UCL	-
UniProtKB	Q62108	Dlg4	Dlg4	-	GO:0035254	glutamate receptor binding	Function	IEA	GO_REF:0000019	Ensembl:ENSRNOP00000059045	10090	20140315	Ensembl	-
UniProtKB	Q62108	Dlg4	Dlg4	-	GO:0035255	ionotropic glutamate receptor binding	Function	IEA	GO_REF:0000019	Ensembl:ENSRNOP00000059045	10090	20140315	Ensembl	-
UniProtKB	Q62108	Dlg4	Dlg4	-	GO:0035255	ionotropic glutamate receptor binding	Function	IPI	PMID:15207857	UniProtKB:Q61625	10090	20120314	BHF-UCL	-
UniProtKB	Q62108	Dlg4	Dlg4	-	GO:0042043	neurexin family protein binding	Function	NAS	PMID:9278515	-	10090	20040419	UniProt	-
UniProtKB	Q62108	Dlg4	Dlg4	-	GO:0097109	neuroligin family protein binding	Function	ISS	GO_REF:0000024	UniProtKB:P31016	10090	20150320	BHF-UCL	-
UniProtKB	Q62108	Dlg4	Dlg4	-	GO:0031812	P2Y1 nucleotide receptor binding	Function	IEA	GO_REF:0000019	Ensembl:ENSRNOP00000059045	10090	20140315	Ensembl	-
UniProtKB	Q62108	Dlg4	Dlg4	-	GO:0031812	P2Y1 nucleotide receptor binding	Function	ISS	GO_REF:0000024	UniProtKB:P31016	10090	20120504	BHF-UCL	-
UniProtKB	Q62108	Dlg4	Dlg4	-	GO:0030165	PDZ domain binding	Function	IEA	GO_REF:0000019	Ensembl:ENSRNOP00000059045	10090	20140315	Ensembl	-
UniProtKB	Q62108	Dlg4	Dlg4	-	GO:0030165	PDZ domain binding	Function	ISS	GO_REF:0000024	UniProtKB:P31016	10090	20131017	BHF-UCL	-
UniProtKB	Q62108	Dlg4	Dlg4	-	GO:0005515	protein binding	Function	IPI	PMID:10827173	UniProtKB:A2ARV4	10090	20140316	IntAct	-
UniProtKB	Q62108	Dlg4	Dlg4	-	GO:0005515	protein binding	Function	IPI	PMID:10827173	UniProtKB:Q91ZX7	10090	20140316	IntAct	-
UniProtKB	Q62108	Dlg4	Dlg4	-	GO:0005515	protein binding	Function	IPI	PMID:10862698	UniProtKB:P35438	10090	20140316	IntAct	-
UniProtKB	Q62108	Dlg4	Dlg4	-	GO:0005515	protein binding	Function	IPI	PMID:10862698	UniProtKB:Q01097	10090	20140316	IntAct	-
UniProtKB	Q62108	Dlg4	Dlg4	-	GO:0005515	protein binding	Function	IPI	PMID:11483650	UniProtKB:Q9Z123	10090	20050429	MGI	-
UniProtKB	Q62108	Dlg4	Dlg4	-	GO:0005515	protein binding	Function	IPI	PMID:11925566	UniProtKB:Q9QYR6	10090	20041001	MGI	-
UniProtKB	Q62108	Dlg4	Dlg4	-	GO:0005515	protein binding	Function	IPI	PMID:12067714	UniProtKB:Q61090	10090	20140316	IntAct	-
UniProtKB	Q62108	Dlg4	Dlg4	-	GO:0005515	protein binding	Function	IPI	PMID:15082773	UniProtKB:Q9JI18	10090	20051028	MGI	-
UniProtKB	Q62108	Dlg4	Dlg4	-	GO:0005515	protein binding	Function	IPI	PMID:15663482	UniProtKB:Q9QVP4	10090	20071109	MGI	-
UniProtKB	Q62108	Dlg4	Dlg4	-	GO:0005515	protein binding	Function	IPI	PMID:15883194	UniProtKB:P23818	10090	20080806	MGI	-
UniProtKB	Q62108	Dlg4	Dlg4	-	GO:0005515	protein binding	Function	IPI	PMID:15883194	UniProtKB:P23819	10090	20080806	MGI	-
UniProtKB	Q62108	Dlg4	Dlg4	-	GO:0005515	protein binding	Function	IPI	PMID:15883194	UniProtKB:Q9Z2W8	10090	20080806	MGI	-
UniProtKB	Q62108	Dlg4	Dlg4	-	GO:0005515	protein binding	Function	IPI	PMID:16332682	UniProtKB:P35436	10090	20140316	IntAct	-
UniProtKB	Q62108	Dlg4	Dlg4	-	GO:0005515	protein binding	Function	IPI	PMID:16332682	UniProtKB:Q01097	10090	20140316	IntAct	-
UniProtKB	Q62108	Dlg4	Dlg4	-	GO:0005515	protein binding	Function	IPI	PMID:16332682	UniProtKB:Q924X6	10090	20140316	IntAct	-
UniProtKB	Q62108	Dlg4	Dlg4	-	GO:0005515	protein binding	Function	IPI	PMID:16495444	UniProtKB:Q80TG9	10090	20140316	IntAct	-
UniProtKB	Q62108	Dlg4	Dlg4	-	GO:0005515	protein binding	Function	IPI	PMID:16601687	UniProtKB:P35438	10090	20140316	IntAct	-
UniProtKB	Q62108	Dlg4	Dlg4	-	GO:0005515	protein binding	Function	IPI	PMID:16635246	UniProtKB:P35438	10090	20140316	IntAct	-
UniProtKB	Q62108	Dlg4	Dlg4	-	GO:0005515	protein binding	Function	IPI	PMID:16635246	UniProtKB:Q01097	10090	20140316	IntAct	-
UniProtKB	Q62108	Dlg4	Dlg4	-	GO:0005515	protein binding	Function	IPI	PMID:16710293	UniProtKB:Q01097	10090	20140316	IntAct	-
UniProtKB	Q62108	Dlg4	Dlg4	-	GO:0005515	protein binding	Function	IPI	PMID:16882004	UniProtKB:Q810U4	10090	20080508	MGI	-
UniProtKB	Q62108	Dlg4	Dlg4	-	GO:0005515	protein binding	Function	IPI	PMID:16882004	UniProtKB:Q810U4	10090	20140316	IntAct	-
UniProtKB	Q62108	Dlg4	Dlg4	-	GO:0005515	protein binding	Function	IPI	PMID:17529984	UniProtKB:Q01097	10090	20120306	MGI	-
UniProtKB	Q62108	Dlg4	Dlg4	-	GO:0005515	protein binding	Function	IPI	PMID:17950729	UniProtKB:P30873	10090	20140316	IntAct	-
UniProtKB	Q62108	Dlg4	Dlg4	-	GO:0005515	protein binding	Function	IPI	PMID:17950729	UniProtKB:P49660	10090	20140316	IntAct	-
UniProtKB	Q62108	Dlg4	Dlg4	-	GO:0005515	protein binding	Function	IPI	PMID:17950729	UniProtKB:Q01097	10090	20140316	IntAct	-
UniProtKB	Q62108	Dlg4	Dlg4	-	GO:0005515	protein binding	Function	IPI	PMID:17950729	UniProtKB:Q9WVI4	10090	20140316	IntAct	-
UniProtKB	Q62108	Dlg4	Dlg4	-	GO:0005515	protein binding	Function	IPI	PMID:19022416	UniProtKB:Q9R111	10090	20140316	IntAct	-
UniProtKB	Q62108	Dlg4	Dlg4	-	GO:0005515	protein binding	Function	IPI	PMID:19243221	UniProtKB:Q8R4I7	10090	20100212	UniProt	-
UniProtKB	Q62108	Dlg4	Dlg4	-	GO:0005515	protein binding	Function	IPI	PMID:19455133	UniProtKB:P11798	10090	20140316	IntAct	-
UniProtKB	Q62108	Dlg4	Dlg4	-	GO:0005515	protein binding	Function	IPI	PMID:19455133	UniProtKB:P35436	10090	20140316	IntAct	-
UniProtKB	Q62108	Dlg4	Dlg4	-	GO:0005515	protein binding	Function	IPI	PMID:19455133	UniProtKB:P35438	10090	20140316	IntAct	-
UniProtKB	Q62108	Dlg4	Dlg4	-	GO:0005515	protein binding	Function	IPI	PMID:19455133	UniProtKB:P46460	10090	20140316	IntAct	-
UniProtKB	Q62108	Dlg4	Dlg4	-	GO:0005515	protein binding	Function	IPI	PMID:19455133	UniProtKB:P63001	10090	20140316	IntAct	-
UniProtKB	Q62108	Dlg4	Dlg4	-	GO:0005515	protein binding	Function	IPI	PMID:19455133	UniProtKB:P63085	10090	20140316	IntAct	-
UniProtKB	Q62108	Dlg4	Dlg4	-	GO:0005515	protein binding	Function	IPI	PMID:19455133	UniProtKB:P70175	10090	20140316	IntAct	-
UniProtKB	Q62108	Dlg4	Dlg4	-	GO:0005515	protein binding	Function	IPI	PMID:19455133	UniProtKB:Q01097	10090	20140316	IntAct	-
UniProtKB	Q62108	Dlg4	Dlg4	-	GO:0005515	protein binding	Function	IPI	PMID:19455133	UniProtKB:Q811D0	10090	20140316	IntAct	-
UniProtKB	Q62108	Dlg4	Dlg4	-	GO:0005515	protein binding	Function	IPI	PMID:19455133	UniProtKB:Q8BKX1	10090	20140316	IntAct	-
UniProtKB	Q62108	Dlg4	Dlg4	-	GO:0005515	protein binding	Function	IPI	PMID:19455133	UniProtKB:Q8K4G5	10090	20140316	IntAct	-
UniProtKB	Q62108	Dlg4	Dlg4	-	GO:0005515	protein binding	Function	IPI	PMID:19455133	UniProtKB:Q91XM9	10090	20140316	IntAct	-
UniProtKB	Q62108	Dlg4	Dlg4	-	GO:0005515	protein binding	Function	IPI	PMID:19455133	UniProtKB:Q91ZX7	10090	20140316	IntAct	-
UniProtKB	Q62108	Dlg4	Dlg4	-	GO:0005515	protein binding	Function	IPI	PMID:19455133	UniProtKB:Q9R111	10090	20140316	IntAct	-
UniProtKB	Q62108	Dlg4	Dlg4	-	GO:0005515	protein binding	Function	IPI	PMID:19455133	UniProtKB:Q9WV31	10090	20140316	IntAct	-
UniProtKB	Q62108	Dlg4	Dlg4	-	GO:0005515	protein binding	Function	IPI	PMID:19474308	UniProtKB:Q8CFW1	10090	20091012	UniProt	-
UniProtKB	Q62108	Dlg4	Dlg4	-	GO:0005515	protein binding	Function	IPI	PMID:19571134	UniProtKB:Q925H0	10090	20101101	MGI	-
UniProtKB	Q62108	Dlg4	Dlg4	-	GO:0005515	protein binding	Function	IPI	PMID:20141836	UniProtKB:Q01097	10090	20140316	IntAct	-
UniProtKB	Q62108	Dlg4	Dlg4	-	GO:0005515	protein binding	Function	IPI	PMID:20551902	UniProtKB:Q8R550	10090	20140316	IntAct	-
UniProtKB	Q62108	Dlg4	Dlg4	-	GO:0005515	protein binding	Function	IPI	PMID:20573181	UniProtKB:P12023	10090	20140316	IntAct	-
UniProtKB	Q62108	Dlg4	Dlg4	-	GO:0005515	protein binding	Function	IPI	PMID:22234183	UniProtKB:Q01097	10090	20140316	IntAct	-
UniProtKB	Q62108	Dlg4	Dlg4	-	GO:0005515	protein binding	Function	IPI	PMID:23260144	UniProtKB:P23804	10090	20140316	IntAct	-
UniProtKB	Q62108	Dlg4	Dlg4	-	GO:0005515	protein binding	Function	IPI	PMID:23260144	UniProtKB:Q80TE2	10090	20140316	IntAct	-
UniProtKB	Q62108	Dlg4	Dlg4	-	GO:0005515	protein binding	Function	IPI	PMID:9647694	UniProtKB:P35436	10090	20071109	MGI	-
UniProtKB	Q62108	Dlg4	Dlg4	-	GO:0005515	protein binding	Function	IPI	PMID:9647694	UniProtKB:P35436	10090	20140316	IntAct	-
UniProtKB	Q62108	Dlg4	Dlg4	-	GO:0005515	protein binding	Function	IPI	PMID:9647694	UniProtKB:P35439	10090	20071109	MGI	-
UniProtKB	Q62108	Dlg4	Dlg4	-	GO:0005515	protein binding	Function	IPI	PMID:9647694	UniProtKB:Q00960	10090	20071109	MGI	-
UniProtKB	Q62108	Dlg4	Dlg4	-	GO:0005515	protein binding	Function	IPI	PMID:9647694	UniProtKB:Q00961	10090	20071109	MGI	-
UniProtKB	Q62108	Dlg4	Dlg4	-	GO:0005515	protein binding	Function	IPI	PMID:9647694	UniProtKB:Q62645	10090	20071109	MGI	-
UniProtKB	Q62108	Dlg4	Dlg4	-	GO:0008022	protein C-terminus binding	Function	IEA	GO_REF:0000019	Ensembl:ENSRNOP00000059045	10090	20140315	Ensembl	-
UniProtKB	Q62108	Dlg4	Dlg4	-	GO:0008022	protein C-terminus binding	Function	ISS	GO_REF:0000024	UniProtKB:P31016	10090	20131017	BHF-UCL	-
UniProtKB	Q62108	Dlg4	Dlg4	-	GO:0032403	protein complex binding	Function	IEA	GO_REF:0000019	Ensembl:ENSRNOP00000059045	10090	20140315	Ensembl	-
UniProtKB	Q62108	Dlg4	Dlg4	-	GO:0032403	protein complex binding	Function	ISS	GO_REF:0000024	UniProtKB:P31016	10090	20131017	BHF-UCL	-
UniProtKB	Q62108	Dlg4	Dlg4	-	GO:0019903	protein phosphatase binding	Function	IEA	GO_REF:0000019	Ensembl:ENSRNOP00000059045	10090	20140315	Ensembl	-
UniProtKB	Q62108	Dlg4	Dlg4	-	GO:0019903	protein phosphatase binding	Function	ISS	GO_REF:0000024	UniProtKB:P31016	10090	20131017	BHF-UCL	-
UniProtKB	Q62108	Dlg4	Dlg4	-	GO:0005102	receptor binding	Function	IEA	GO_REF:0000019	Ensembl:ENSRNOP00000059045	10090	20140315	Ensembl	-
UniProtKB	Q62108	Dlg4	Dlg4	-	GO:0097110	scaffold protein binding	Function	IPI	PMID:16606358	UniProtKB:Q4ACU6	10090	20110811	BHF-UCL	-
UniProtKB	Q62108	Dlg4	Dlg4	-	GO:0005198	structural molecule activity	Function	NAS	PMID:14980210	-	10090	20040419	UniProt	-
UniProtKB	Q99K10	Nlgn1	Nlgn1	-	GO:0050839	cell adhesion molecule binding	Function	IEA	GO_REF:0000019	Ensembl:ENSRNOP00000049486	10090	20140315	Ensembl	-
UniProtKB	Q99K10	Nlgn1	Nlgn1	-	GO:0042043	neurexin family protein binding	Function	IMP	PMID:10892652	-	10090	20030815	UniProt	-
UniProtKB	Q99K10	Nlgn1	Nlgn1	-	GO:0042043	neurexin family protein binding	Function	IPI	PMID:12796785	UniProtKB:P0DI97	10090	20110713	BHF-UCL	-
UniProtKB	Q99K10	Nlgn1	Nlgn1	-	GO:0042043	neurexin family protein binding	Function	IPI	PMID:19098102	UniProtKB:P0DI97	10090	20110713	BHF-UCL	-
UniProtKB	Q99K10	Nlgn1	Nlgn1	-	GO:0005515	protein binding	Function	IPI	PMID:19816407	UniProtKB:O14522	10090	20140316	IntAct	-
UniProtKB	Q99K10	Nlgn1	Nlgn1	-	GO:0046983	protein dimerization activity	Function	IEA	GO_REF:0000019	Ensembl:ENSRNOP00000049486	10090	20140315	Ensembl	-
UniProtKB	Q99K10	Nlgn1	Nlgn1	-	GO:0046983	protein dimerization activity	Function	ISS	GO_REF:0000024	UniProtKB:Q62765	10090	20110818	BHF-UCL	-
UniProtKB	Q99K10	Nlgn1	Nlgn1	-	GO:0004872	receptor activity	Function	IBA	GO_REF:0000033	PANTHER:PTN000168538	10090	20110614	RefGenome	-
UniProtKB	Q99K10	Nlgn1	Nlgn1	-	GO:0004872	receptor activity	Function	IEA	GO_REF:0000019	Ensembl:ENSRNOP00000049486	10090	20140315	Ensembl	-
UniProtKB	Q69ZK9	Nlgn2	Nlgn2	-	GO:0050839	cell adhesion molecule binding	Function	IPI	PMID:21424692	UniProtKB:Q9CS84	10090	20110818	BHF-UCL	-
UniProtKB	Q69ZK9	Nlgn2	Nlgn2	-	GO:0042043	neurexin family protein binding	Function	IBA	GO_REF:0000033	PANTHER:PTN000168538	10090	20110614	RefGenome	-
UniProtKB	Q69ZK9	Nlgn2	Nlgn2	-	GO:0042043	neurexin family protein binding	Function	IPI	PMID:21424692	UniProtKB:Q3UGZ9	10090	20110622	BHF-UCL	-
UniProtKB	Q69ZK9	Nlgn2	Nlgn2	-	GO:0042043	neurexin family protein binding	Function	IPI	PMID:21424692	UniProtKB:Q9CS84	10090	20110622	BHF-UCL	-
UniProtKB	Q69ZK9	Nlgn2	Nlgn2	-	GO:0005515	protein binding	Function	IPI	PMID:19816407	UniProtKB:O14522	10090	20140316	IntAct	-
UniProtKB	Q69ZK9	Nlgn2	Nlgn2	-	GO:0004872	receptor activity	Function	IBA	GO_REF:0000033	PANTHER:PTN000168538	10090	20110614	RefGenome	-
UniProtKB	Q8BYM5	Nlgn3	Nlgn3	-	GO:0050839	cell adhesion molecule binding	Function	ISS	GO_REF:0000024	UniProtKB:Q62889	10090	20110818	BHF-UCL	-
UniProtKB	Q8BYM5	Nlgn3	Nlgn3	-	GO:0042043	neurexin family protein binding	Function	IBA	GO_REF:0000033	PANTHER:PTN000168538	10090	20110614	RefGenome	-
UniProtKB	Q8BYM5	Nlgn3	Nlgn3	-	GO:0042043	neurexin family protein binding	Function	ISS	GO_REF:0000024	UniProtKB:Q62889	10090	20131017	BHF-UCL	-
UniProtKB	Q8BYM5	Nlgn3	Nlgn3	-	GO:0004872	receptor activity	Function	IBA	GO_REF:0000033	PANTHER:PTN000168538	10090	20110614	RefGenome	-
UniProtKB	B0F2B4	Nlgn4l	Nlgn4l	-	GO:0042043	neurexin family protein binding	Function	IBA	GO_REF:0000033	PANTHER:PTN000168538	10090	20110614	RefGenome	-
UniProtKB	B0F2B4	Nlgn4l	Nlgn4l	-	GO:0042043	neurexin family protein binding	Function	ISS	GO_REF:0000024	UniProtKB:Q8N0W4	10090	20110818	BHF-UCL	-
UniProtKB	B0F2B4	Nlgn4l	Nlgn4l	-	GO:0004872	receptor activity	Function	IBA	GO_REF:0000033	PANTHER:PTN000168538	10090	20110614	RefGenome	-
UniProtKB	Q9CS84	Nrxn1-α	Nrxn1	-	GO:0033130	acetylcholine receptor binding	Function	IDA	PMID:19567877	-	10090	20110214	MGI	-
UniProtKB	Q9CS84	Nrxn1-α	Nrxn1	-	GO:0005246	calcium channel regulator activity	Function	IGI	PMID:12827191	MGI:MGI:1096362|MGI:MGI:1096389	10090	20040702	MGI	-
UniProtKB	Q9CS84	Nrxn1-α	Nrxn1	-	GO:0005509	calcium ion binding	Function	ISS	GO_REF:0000024	UniProtKB:Q63372	10090	20131017	BHF-UCL	-
UniProtKB	Q9CS84	Nrxn1-α	Nrxn1	-	GO:0050839	cell adhesion molecule binding	Function	IPI	PMID:21424692	UniProtKB:D4A7P2	10090	20110622	BHF-UCL	-
UniProtKB	Q9CS84	Nrxn1-α	Nrxn1	-	GO:0050839	cell adhesion molecule binding	Function	IPI	PMID:21424692	UniProtKB:Q69ZK9	10090	20110621	BHF-UCL	-
UniProtKB	Q9CS84	Nrxn1-α	Nrxn1	-	GO:0046872	metal ion binding	Function	IEA	GO_REF:0000037	UniProtKB-KW:KW-0479	10090	20140315	UniProt	-
UniProtKB	Q9CS84	Nrxn1-α	Nrxn1	-	GO:0097109	neuroligin family protein binding	Function	IPI	PMID:21424692	UniProtKB:Q69ZK9	10090	20110811	BHF-UCL	-
UniProtKB	Q9CS84	Nrxn1-α	Nrxn1	-	GO:0005515	protein binding	Function	IPI	PMID:19816407	UniProtKB:O14522	10090	20140316	IntAct	-
UniProtKB	Q9CS84	Nrxn1-α	Nrxn1	-	GO:0005515	protein binding	Function	IPI	PMID:21356198	UniProtKB:Q8BGU2	10090	20120105	MGI	-
UniProtKB	Q9CS84	Nrxn1-α	Nrxn1	-	GO:0005515	protein binding	Function	IPI	PMID:21356198	UniProtKB:Q8BME9	10090	20120522	MGI	-
UniProtKB	Q9CS84	Nrxn1-α	Nrxn1	-	GO:0005515	protein binding	Function	IPI	PMID:21356198	UniProtKB:Q9R171	10090	20120105	MGI	-
UniProtKB	P0DI97	Nrxn1-β	Nrxn1	-	GO:0033130	acetylcholine receptor binding	Function	IDA	PMID:19567877	-	10090	20110214	MGI	-
UniProtKB	P0DI97	Nrxn1-β	Nrxn1	-	GO:0005246	calcium channel regulator activity	Function	IGI	PMID:12827191	MGI:MGI:1096362|MGI:MGI:1096389	10090	20040702	MGI	-
UniProtKB	P0DI97	Nrxn1-β	Nrxn1	-	GO:0048306	calcium-dependent protein binding	Function	IDA	PMID:19098102	-	10090	20110713	BHF-UCL	-
UniProtKB	P0DI97	Nrxn1-β	Nrxn1	-	GO:0050839	cell adhesion molecule binding	Function	IPI	PMID:12796785	UniProtKB:Q99K10	10090	20110713	BHF-UCL	-
UniProtKB	P0DI97	Nrxn1-β	Nrxn1	-	GO:0050839	cell adhesion molecule binding	Function	IPI	PMID:19098102	UniProtKB:Q99K10	10090	20110713	BHF-UCL	-
UniProtKB	P0DI97	Nrxn1-β	Nrxn1	-	GO:0046872	metal ion binding	Function	IEA	GO_REF:0000037	UniProtKB-KW:KW-0479	10090	20140315	UniProt	-
UniProtKB	P0DI97	Nrxn1-β	Nrxn1	-	GO:0097109	neuroligin family protein binding	Function	IPI	PMID:12796785	UniProtKB:Q99K10	10090	20110811	BHF-UCL	-
UniProtKB	P0DI97	Nrxn1-β	Nrxn1	-	GO:0097109	neuroligin family protein binding	Function	IPI	PMID:19098102	UniProtKB:Q99K10	10090	20110811	BHF-UCL	-
UniProtKB	P0DI97	Nrxn1-β	Nrxn1	-	GO:0005515	protein binding	Function	IPI	PMID:20537373	UniProtKB:Q9R171	10090	20140316	IntAct	-
UniProtKB	P0DI97	Nrxn1-β	Nrxn1	-	GO:0005515	protein binding	Function	IPI	PMID:21356198	UniProtKB:Q8BGU2	10090	20120105	MGI	-
UniProtKB	P0DI97	Nrxn1-β	Nrxn1	-	GO:0005515	protein binding	Function	IPI	PMID:21356198	UniProtKB:Q8BME9	10090	20120522	MGI	-
UniProtKB	P0DI97	Nrxn1-β	Nrxn1	-	GO:0005515	protein binding	Function	IPI	PMID:21356198	UniProtKB:Q9R171	10090	20120105	MGI	-
UniProtKB	P0DI97	Nrxn1-β	Nrxn1	-	GO:0004888	transmembrane signaling receptor activity	Function	IDA	PMID:12796785	-	10090	20150319	BHF-UCL	-
UniProtKB	Q3UGZ9	Nrxn2-α	Nrxn2	-	GO:0005246	calcium channel regulator activity	Function	IGI	PMID:12827191	MGI:MGI:1096389|MGI:MGI:1096391	10090	20040702	MGI	-
UniProtKB	Q3UGZ9	Nrxn2-α	Nrxn2	-	GO:0050839	cell adhesion molecule binding	Function	IPI	PMID:21424692	UniProtKB:D4A7P2	10090	20110622	BHF-UCL	-
UniProtKB	Q3UGZ9	Nrxn2-α	Nrxn2	-	GO:0050839	cell adhesion molecule binding	Function	IPI	PMID:21424692	UniProtKB:Q69ZK9	10090	20110622	BHF-UCL	-
UniProtKB	Q3UGZ9	Nrxn2-α	Nrxn2	-	GO:0097109	neuroligin family protein binding	Function	IPI	PMID:21424692	UniProtKB:Q69ZK9	10090	20110811	BHF-UCL	-
UniProtKB	Q3UGZ9	Nrxn2-α	Nrxn2	-	GO:0005515	protein binding	Function	IPI	PMID:21356198	UniProtKB:Q8BGU2	10090	20120105	MGI	-
UniProtKB	Q3UGZ9	Nrxn2-α	Nrxn2	-	GO:0005515	protein binding	Function	IPI	PMID:21356198	UniProtKB:Q8BME9	10090	20120522	MGI	-
UniProtKB	Q3UGZ9	Nrxn2-α	Nrxn2	-	GO:0005515	protein binding	Function	IPI	PMID:21356198	UniProtKB:Q9R171	10090	20120105	MGI	-
UniProtKB	Q3UGZ9	Nrxn2-α	Nrxn2	-	GO:0004888	transmembrane signaling receptor activity	Function	IDA	PMID:21424692	-	10090	20150319	BHF-UCL	-
UniProtKB	E9PUN2	Nrxn2-β	Nrxn2	-	GO:0005246	calcium channel regulator activity	Function	IGI	PMID:12827191	MGI:MGI:1096389|MGI:MGI:1096391	10090	20040702	MGI	-
UniProtKB	E9PUN2	Nrxn2-β	Nrxn2	-	GO:0005515	protein binding	Function	IPI	PMID:21356198	UniProtKB:Q8BGU2	10090	20120105	MGI	-
UniProtKB	E9PUN2	Nrxn2-β	Nrxn2	-	GO:0005515	protein binding	Function	IPI	PMID:21356198	UniProtKB:Q8BME9	10090	20120522	MGI	-
UniProtKB	E9PUN2	Nrxn2-β	Nrxn2	-	GO:0005515	protein binding	Function	IPI	PMID:21356198	UniProtKB:Q9R171	10090	20120105	MGI	-
UniProtKB	Q6P9K9	Nrxn3-α	Nrxn3	-	GO:0005246	calcium channel regulator activity	Function	IGI	PMID:12827191	MGI:MGI:1096362|MGI:MGI:1096391	10090	20040702	MGI	-
UniProtKB	Q6P9K9	Nrxn3-α	Nrxn3	-	GO:0046872	metal ion binding	Function	IEA	GO_REF:0000037	UniProtKB-KW:KW-0479	10090	20140315	UniProt	-
UniProtKB	Q6P9K9	Nrxn3-α	Nrxn3	-	GO:0005515	protein binding	Function	IPI	PMID:19816407	UniProtKB:O14522	10090	20140316	IntAct	-
UniProtKB	Q8C985	Nrxn3-β	Nrxn3	-	GO:0005246	calcium channel regulator activity	Function	IGI	PMID:12827191	MGI:MGI:1096362|MGI:MGI:1096391	10090	20040702	MGI	-
UniProtKB	D3YZU1	Shank1	Shank1	-	GO:0071532	ankyrin repeat binding	Function	IEA	GO_REF:0000019	Ensembl:ENSRNOP00000026100	10090	20140315	Ensembl	-
UniProtKB	D3YZU1	Shank1	Shank1	-	GO:0071532	ankyrin repeat binding	Function	ISS	GO_REF:0000024	UniProtKB:Q9WV48	10090	20110818	BHF-UCL	-
UniProtKB	D3YZU1	Shank1	Shank1	-	GO:0030160	GKAP/Homer scaffold activity	Function	IEA	GO_REF:0000019	Ensembl:ENSRNOP00000026100	10090	20140315	Ensembl	-
UniProtKB	D3YZU1	Shank1	Shank1	-	GO:0030160	GKAP/Homer scaffold activity	Function	IMP	PMID:18272690	-	10090	20110622	BHF-UCL	-
UniProtKB	D3YZU1	Shank1	Shank1	-	GO:0042802	identical protein binding	Function	IEA	GO_REF:0000019	Ensembl:ENSRNOP00000026100	10090	20140315	Ensembl	-
UniProtKB	D3YZU1	Shank1	Shank1	-	GO:0042802	identical protein binding	Function	ISS	GO_REF:0000024	UniProtKB:Q9WV48	10090	20110818	BHF-UCL	-
UniProtKB	D3YZU1	Shank1	Shank1	-	GO:0035255	ionotropic glutamate receptor binding	Function	IEA	GO_REF:0000019	Ensembl:ENSRNOP00000026100	10090	20140315	Ensembl	-
UniProtKB	D3YZU1	Shank1	Shank1	-	GO:0035255	ionotropic glutamate receptor binding	Function	IPI	PMID:15207857	UniProtKB:Q61625	10090	20120314	BHF-UCL	-
UniProtKB	D3YZU1	Shank1	Shank1	-	GO:0035255	ionotropic glutamate receptor binding	Function	IPI	PMID:16606358	UniProtKB:P23818	10090	20110218	BHF-UCL	-
UniProtKB	D3YZU1	Shank1	Shank1	-	GO:0008022	protein C-terminus binding	Function	IEA	GO_REF:0000019	Ensembl:ENSRNOP00000026100	10090	20140315	Ensembl	-
UniProtKB	D3YZU1	Shank1	Shank1	-	GO:0008022	protein C-terminus binding	Function	ISS	GO_REF:0000024	UniProtKB:Q9WV48	10090	20131017	BHF-UCL	-
UniProtKB	D3YZU1	Shank1	Shank1	-	GO:0032403	protein complex binding	Function	IEA	GO_REF:0000019	Ensembl:ENSRNOP00000026100	10090	20140315	Ensembl	-
UniProtKB	D3YZU1	Shank1	Shank1	-	GO:0032403	protein complex binding	Function	ISS	GO_REF:0000024	UniProtKB:Q9WV48	10090	20131017	BHF-UCL	-
UniProtKB	D3YZU1	Shank1	Shank1	-	GO:0030159	receptor signaling complex scaffold activity	Function	IEA	GO_REF:0000019	Ensembl:ENSRNOP00000026100	10090	20140315	Ensembl	-
UniProtKB	D3YZU1	Shank1	Shank1	-	GO:0097110	scaffold protein binding	Function	IEA	GO_REF:0000019	Ensembl:ENSRNOP00000026100	10090	20140315	Ensembl	-
UniProtKB	D3YZU1	Shank1	Shank1	-	GO:0097110	scaffold protein binding	Function	ISS	GO_REF:0000024	UniProtKB:Q9WV48	10090	20110818	BHF-UCL	-
UniProtKB	D3YZU1	Shank1	Shank1	-	GO:0017124	SH3 domain binding	Function	IEA	GO_REF:0000019	Ensembl:ENSRNOP00000026100	10090	20140315	Ensembl	-
UniProtKB	D3YZU1	Shank1	Shank1	-	GO:0017124	SH3 domain binding	Function	ISS	GO_REF:0000024	UniProtKB:Q9WV48	10090	20110818	BHF-UCL	-
UniProtKB	D3YZU1	Shank1	Shank1	-	GO:0031877	somatostatin receptor binding	Function	IEA	GO_REF:0000019	Ensembl:ENSRNOP00000026100	10090	20140315	Ensembl	-
UniProtKB	D3YZU1	Shank1	Shank1	-	GO:0031877	somatostatin receptor binding	Function	ISS	GO_REF:0000024	UniProtKB:Q9WV48	10090	20131017	BHF-UCL	-
UniProtKB	Q80Z38	Shank2	Shank2	-	GO:0035255	ionotropic glutamate receptor binding	Function	IPI	PMID:15207857	UniProtKB:Q61625	10090	20120314	BHF-UCL	-
UniProtKB	Q80Z38	Shank2	Shank2	-	GO:0035255	ionotropic glutamate receptor binding	Function	IPI	PMID:16606358	UniProtKB:P23818	10090	20110218	BHF-UCL	-
UniProtKB	Q80Z38	Shank2	Shank2	-	GO:0017124	SH3 domain binding	Function	IEA	GO_REF:0000037	UniProtKB-KW:KW-0729	10090	20140315	UniProt	-
UniProtKB	Q4ACU6	Shank3	Shank3	-	GO:0003779	actin binding	Function	IEA	GO_REF:0000037	UniProtKB-KW:KW-0009	10090	20140315	UniProt	-
UniProtKB	Q4ACU6	Shank3	Shank3	-	GO:0030160	GKAP/Homer scaffold activity	Function	IEA	GO_REF:0000019	Ensembl:ENSRNOP00000041083	10090	20140315	Ensembl	-
UniProtKB	Q4ACU6	Shank3	Shank3	-	GO:0030160	GKAP/Homer scaffold activity	Function	ISS	GO_REF:0000024	UniProtKB:Q9JLU4	10090	20110818	BHF-UCL	-
UniProtKB	Q4ACU6	Shank3	Shank3	-	GO:0042802	identical protein binding	Function	IEA	GO_REF:0000019	Ensembl:ENSRNOP00000041083	10090	20140315	Ensembl	-
UniProtKB	Q4ACU6	Shank3	Shank3	-	GO:0042802	identical protein binding	Function	ISS	GO_REF:0000024	UniProtKB:Q9JLU4	10090	20131017	BHF-UCL	-
UniProtKB	Q4ACU6	Shank3	Shank3	-	GO:0035255	ionotropic glutamate receptor binding	Function	IPI	PMID:15207857	UniProtKB:Q61625	10090	20120314	BHF-UCL	-
UniProtKB	Q4ACU6	Shank3	Shank3	-	GO:0035255	ionotropic glutamate receptor binding	Function	IPI	PMID:16606358	UniProtKB:P23818	10090	20110218	BHF-UCL	-
UniProtKB	Q4ACU6	Shank3	Shank3	-	GO:0005515	protein binding	Function	IPI	PMID:15569713	UniProtKB:P35546-2	10090	20050121	MGI	-
UniProtKB	Q4ACU6	Shank3	Shank3	-	GO:0005515	protein binding	Function	IPI	PMID:15569713	UniProtKB:Q60631	10090	20050121	MGI	-
UniProtKB	Q4ACU6	Shank3	Shank3	-	GO:0008022	protein C-terminus binding	Function	IEA	GO_REF:0000019	Ensembl:ENSRNOP00000041083	10090	20140315	Ensembl	-
UniProtKB	Q4ACU6	Shank3	Shank3	-	GO:0008022	protein C-terminus binding	Function	IPI	PMID:16606358	UniProtKB:P23818	10090	20110218	BHF-UCL	-
UniProtKB	Q4ACU6	Shank3	Shank3	-	GO:0043621	protein self-association	Function	IEA	GO_REF:0000019	Ensembl:ENSRNOP00000041083	10090	20140315	Ensembl	-
UniProtKB	Q4ACU6	Shank3	Shank3	-	GO:0097110	scaffold protein binding	Function	IEA	GO_REF:0000019	Ensembl:ENSRNOP00000041083	10090	20140315	Ensembl	-
UniProtKB	Q4ACU6	Shank3	Shank3	-	GO:0097110	scaffold protein binding	Function	IPI	PMID:16606358	UniProtKB:Q62108	10090	20110811	BHF-UCL	-
UniProtKB	Q4ACU6	Shank3	Shank3	-	GO:0017124	SH3 domain binding	Function	IEA	GO_REF:0000019	Ensembl:ENSRNOP00000041083	10090	20140315	Ensembl	-
UniProtKB	Q4ACU6	Shank3	Shank3	-	GO:0017124	SH3 domain binding	Function	ISS	GO_REF:0000024	UniProtKB:Q9JLU4	10090	20131017	BHF-UCL	-
UniProtKB	Q4ACU6	Shank3	Shank3	-	GO:0008270	zinc ion binding	Function	IEA	GO_REF:0000019	Ensembl:ENSRNOP00000041083	10090	20140315	Ensembl	-
UniProtKB	Q4ACU6	Shank3	Shank3	-	GO:0008270	zinc ion binding	Function	ISS	GO_REF:0000024	UniProtKB:Q9JLU4	10090	20131017	BHF-UCL	-
UniProtKB	P97846	Cntnap1	Cntnap1	-	GO:0005515	protein binding	Function	IPI	PMID:12963709	UniProtKB:Q63198	10116	20091117	BHF-UCL	-
UniProtKB	P97846	Cntnap1	Cntnap1	-	GO:0005515	protein binding	Function	IPI	PMID:9292722	RGD:1564762	10116	20050217	RGD	-
UniProtKB	P97846	Cntnap1	Cntnap1	-	GO:0017124	SH3 domain binding	Function	IDA	PMID:9118959	-	10116	20050217	RGD	-
UniProtKB	P97846	Cntnap1	Cntnap1	-	GO:0017124	SH3 domain binding	Function	IEA	GO_REF:0000037	UniProtKB-KW:KW-0729	10116	20140315	UniProt	-
UniProtKB	F1LTJ9	Cntnap2	Cntnap2	-	GO:0019899	enzyme binding	Function	IPI	PMID:19166515	UniProtKB:P15087	10116	20110722	BHF-UCL	-
UniProtKB	P31016	Dlg4	Dlg4	-	GO:0033130	acetylcholine receptor binding	Function	IDA	PMID:22593058	-	10116	20130114	RGD	-
UniProtKB	P31016	Dlg4	Dlg4	-	GO:0031697	beta-1 adrenergic receptor binding	Function	IPI	PMID:11526121	UniProtKB:P08588	10116	20111209	UniProt	-
UniProtKB	P31016	Dlg4	Dlg4	-	GO:0031748	D1 dopamine receptor binding	Function	IPI	PMID:23041629	RGD:2518	10116	20130809	RGD	-
UniProtKB	P31016	Dlg4	Dlg4	-	GO:0035254	glutamate receptor binding	Function	IPI	PMID:20847060	UniProtKB:Q00959	10116	20120504	BHF-UCL	-
UniProtKB	P31016	Dlg4	Dlg4	-	GO:0035255	ionotropic glutamate receptor binding	Function	IEA	GO_REF:0000019	Ensembl:ENSMUSP00000018700	10116	20140315	Ensembl	-
UniProtKB	P31016	Dlg4	Dlg4	-	GO:0035255	ionotropic glutamate receptor binding	Function	IPI	PMID:16540568	RGD:2737	10116	20070911	RGD	-
UniProtKB	P31016	Dlg4	Dlg4	-	GO:0035255	ionotropic glutamate receptor binding	Function	IPI	PMID:16540568	RGD:2738	10116	20070911	RGD	-
UniProtKB	P31016	Dlg4	Dlg4	-	GO:0035255	ionotropic glutamate receptor binding	Function	IPI	PMID:16606616	RGD:2739	10116	20070913	RGD	-
UniProtKB	P31016	Dlg4	Dlg4	-	GO:0097109	neuroligin family protein binding	Function	IPI	PMID:11368788	UniProtKB:Q8N0W4	10116	20150320	BHF-UCL	-
UniProtKB	P31016	Dlg4	Dlg4	-	GO:0031812	P2Y1 nucleotide receptor binding	Function	IPI	PMID:20847060	UniProtKB:P49651	10116	20120504	BHF-UCL	-
UniProtKB	P31016	Dlg4	Dlg4	-	GO:0030165	PDZ domain binding	Function	IPI	PMID:15024025	RGD:621660	10116	20060928	RGD	-
UniProtKB	P31016	Dlg4	Dlg4	-	GO:0005515	protein binding	Function	IPI	PMID:10207009	RGD:708454	10116	20050217	RGD	-
UniProtKB	P31016	Dlg4	Dlg4	-	GO:0005515	protein binding	Function	IPI	PMID:10336672	UniProtKB:Q00959	10116	20140316	IntAct	-
UniProtKB	P31016	Dlg4	Dlg4	-	GO:0005515	protein binding	Function	IPI	PMID:10433268	UniProtKB:P97836	10116	20140316	IntAct	-
UniProtKB	P31016	Dlg4	Dlg4	-	GO:0005515	protein binding	Function	IPI	PMID:10433268	UniProtKB:Q9WV48	10116	20140316	IntAct	-
UniProtKB	P31016	Dlg4	Dlg4	-	GO:0005515	protein binding	Function	IPI	PMID:10644767	RGD:621855	10116	20100913	RGD	-
UniProtKB	P31016	Dlg4	Dlg4	-	GO:0005515	protein binding	Function	IPI	PMID:11134026	UniProtKB:Q64151	10116	20090928	UniProt	-
UniProtKB	P31016	Dlg4	Dlg4	-	GO:0005515	protein binding	Function	IPI	PMID:11152698	UniProtKB:Q80YF2	10116	20060630	UniProt	-
UniProtKB	P31016	Dlg4	Dlg4	-	GO:0005515	protein binding	Function	IPI	PMID:11178875	UniProtKB:P97836	10116	20140316	IntAct	-
UniProtKB	P31016	Dlg4	Dlg4	-	GO:0005515	protein binding	Function	IPI	PMID:11178875	UniProtKB:Q9WV48	10116	20140316	IntAct	-
UniProtKB	P31016	Dlg4	Dlg4	-	GO:0005515	protein binding	Function	IPI	PMID:1127911	UniProtKB:P42260	10116	20060630	UniProt	-
UniProtKB	P31016	Dlg4	Dlg4	-	GO:0005515	protein binding	Function	IPI	PMID:1127911	UniProtKB:Q63273	10116	20060630	UniProt	-
UniProtKB	P31016	Dlg4	Dlg4	-	GO:0005515	protein binding	Function	IPI	PMID:11368788	UniProtKB:Q8N0W4	10116	20080527	UniProt	-
UniProtKB	P31016	Dlg4	Dlg4	-	GO:0005515	protein binding	Function	IPI	PMID:11502259	UniProtKB:O35412	10116	20100407	UniProt	-
UniProtKB	P31016	Dlg4	Dlg4	-	GO:0005515	protein binding	Function	IPI	PMID:11572861	UniProtKB:P20595	10116	20140316	IntAct	-
UniProtKB	P31016	Dlg4	Dlg4	-	GO:0005515	protein binding	Function	IPI	PMID:11572861	UniProtKB:Q9WVI4	10116	20140316	IntAct	-
UniProtKB	P31016	Dlg4	Dlg4	-	GO:0005515	protein binding	Function	IPI	PMID:11937501	UniProtKB:P22459	10116	20140316	IntAct	-
UniProtKB	P31016	Dlg4	Dlg4	-	GO:0005515	protein binding	Function	IPI	PMID:11937501	UniProtKB:Q12879	10116	20140316	IntAct	-
UniProtKB	P31016	Dlg4	Dlg4	-	GO:0005515	protein binding	Function	IPI	PMID:11937501	UniProtKB:Q13224	10116	20140316	IntAct	-
UniProtKB	P31016	Dlg4	Dlg4	-	GO:0005515	protein binding	Function	IPI	PMID:11937501	UniProtKB:Q14957	10116	20140316	IntAct	-
UniProtKB	P31016	Dlg4	Dlg4	-	GO:0005515	protein binding	Function	IPI	PMID:11937501	UniProtKB:Q9P021	10116	20140316	IntAct	-
UniProtKB	P31016	Dlg4	Dlg4	-	GO:0005515	protein binding	Function	IPI	PMID:12097487	UniProtKB:O88881	10116	20040223	UniProt	-
UniProtKB	P31016	Dlg4	Dlg4	-	GO:0005515	protein binding	Function	IPI	PMID:12359873	UniProtKB:Q71RJ2	10116	20140316	IntAct	-
UniProtKB	P31016	Dlg4	Dlg4	-	GO:0005515	protein binding	Function	IPI	PMID:12390249	UniProtKB:P70587	10116	20140316	IntAct	-
UniProtKB	P31016	Dlg4	Dlg4	-	GO:0005515	protein binding	Function	IPI	PMID:12390249	UniProtKB:Q9Z1T4	10116	20140316	IntAct	-
UniProtKB	P31016	Dlg4	Dlg4	-	GO:0005515	protein binding	Function	IPI	PMID:12586822	UniProtKB:Q8R4T5	10116	20140316	IntAct	-
UniProtKB	P31016	Dlg4	Dlg4	-	GO:0005515	protein binding	Function	IPI	PMID:14741046	RGD:70975	10116	20050629	RGD	-
UniProtKB	P31016	Dlg4	Dlg4	-	GO:0005515	protein binding	Function	IPI	PMID:16054660	UniProtKB:P35439	10116	20140316	IntAct	-
UniProtKB	P31016	Dlg4	Dlg4	-	GO:0005515	protein binding	Function	IPI	PMID:16054660	UniProtKB:Q8K430	10116	20110426	UniProt	-
UniProtKB	P31016	Dlg4	Dlg4	-	GO:0005515	protein binding	Function	IPI	PMID:16054660	UniProtKB:Q8K430	10116	20140316	IntAct	-
UniProtKB	P31016	Dlg4	Dlg4	-	GO:0005515	protein binding	Function	IPI	PMID:16054660	UniProtKB:Q9QUH6	10116	20140316	IntAct	-
UniProtKB	P31016	Dlg4	Dlg4	-	GO:0005515	protein binding	Function	IPI	PMID:16271045	UniProtKB:P28572	10116	20140316	IntAct	-
UniProtKB	P31016	Dlg4	Dlg4	-	GO:0005515	protein binding	Function	IPI	PMID:16271045	UniProtKB:P28572-2	10116	20140316	IntAct	-
UniProtKB	P31016	Dlg4	Dlg4	-	GO:0005515	protein binding	Function	IPI	PMID:16332687	UniProtKB:Q12959-2	10116	20140316	IntAct	-
UniProtKB	P31016	Dlg4	Dlg4	-	GO:0005515	protein binding	Function	IPI	PMID:16332687	UniProtKB:Q62696	10116	20140316	IntAct	-
UniProtKB	P31016	Dlg4	Dlg4	-	GO:0005515	protein binding	Function	IPI	PMID:16354929	UniProtKB:P21279	10116	20060630	UniProt	-
UniProtKB	P31016	Dlg4	Dlg4	-	GO:0005515	protein binding	Function	IPI	PMID:16354929	UniProtKB:P39087	10116	20060630	UniProt	-
UniProtKB	P31016	Dlg4	Dlg4	-	GO:0005515	protein binding	Function	IPI	PMID:16495444	UniProtKB:Q460M5	10116	20140316	IntAct	-
UniProtKB	P31016	Dlg4	Dlg4	-	GO:0005515	protein binding	Function	IPI	PMID:16819975	UniProtKB:Q9QYP1	10116	20130806	UniProt	-
UniProtKB	P31016	Dlg4	Dlg4	-	GO:0005515	protein binding	Function	IPI	PMID:16990550	UniProtKB:Q8K4Y5	10116	20090901	UniProt	-
UniProtKB	P31016	Dlg4	Dlg4	-	GO:0005515	protein binding	Function	IPI	PMID:16990791	UniProtKB:Q6IN36	10116	20140316	IntAct	-
UniProtKB	P31016	Dlg4	Dlg4	-	GO:0005515	protein binding	Function	IPI	PMID:16990796	UniProtKB:P05480	10116	20140316	IntAct	-
UniProtKB	P31016	Dlg4	Dlg4	-	GO:0005515	protein binding	Function	IPI	PMID:16990796	UniProtKB:Q00960	10116	20140316	IntAct	-
UniProtKB	P31016	Dlg4	Dlg4	-	GO:0005515	protein binding	Function	IPI	PMID:17950729	RGD:3764	10116	20100518	RGD	-
UniProtKB	P31016	Dlg4	Dlg4	-	GO:0005515	protein binding	Function	IPI	PMID:17950729	UniProtKB:P30937	10116	20140316	IntAct	-
UniProtKB	P31016	Dlg4	Dlg4	-	GO:0005515	protein binding	Function	IPI	PMID:19229292	UniProtKB:O08560	10116	20140316	IntAct	-
UniProtKB	P31016	Dlg4	Dlg4	-	GO:0005515	protein binding	Function	IPI	PMID:19942860	UniProtKB:P10608	10116	20140316	IntAct	-
UniProtKB	P31016	Dlg4	Dlg4	-	GO:0005515	protein binding	Function	IPI	PMID:20139976	RGD:631359	10116	20111104	RGD	-
UniProtKB	P31016	Dlg4	Dlg4	-	GO:0005515	protein binding	Function	IPI	PMID:20531396	RGD:61800	10116	20130829	RGD	-
UniProtKB	P31016	Dlg4	Dlg4	-	GO:0005515	protein binding	Function	IPI	PMID:20628354	UniProtKB:O54857	10116	20140316	IntAct	-
UniProtKB	P31016	Dlg4	Dlg4	-	GO:0005515	protein binding	Function	IPI	PMID:20628354	UniProtKB:P35439	10116	20140316	IntAct	-
UniProtKB	P31016	Dlg4	Dlg4	-	GO:0005515	protein binding	Function	IPI	PMID:20739295	RGD:68337	10116	20120922	RGD	-
UniProtKB	P31016	Dlg4	Dlg4	-	GO:0005515	protein binding	Function	IPI	PMID:21119615	UniProtKB:Q810C5	10116	20140316	IntAct	-
UniProtKB	P31016	Dlg4	Dlg4	-	GO:0005515	protein binding	Function	IPI	PMID:23567299	UniProtKB:P35439	10116	20140316	IntAct	-
UniProtKB	P31016	Dlg4	Dlg4	-	GO:0005515	protein binding	Function	IPI	PMID:23567299	UniProtKB:Q00960	10116	20140316	IntAct	-
UniProtKB	P31016	Dlg4	Dlg4	-	GO:0005515	protein binding	Function	IPI	PMID:23567299	UniProtKB:Q80Z96	10116	20140316	IntAct	-
UniProtKB	P31016	Dlg4	Dlg4	-	GO:0005515	protein binding	Function	IPI	PMID:23567299	UniProtKB:Q91ZD4	10116	20140316	IntAct	-
UniProtKB	P31016	Dlg4	Dlg4	-	GO:0005515	protein binding	Function	IPI	PMID:24418105	UniProtKB:Q71RJ2	10116	20140316	IntAct	-
UniProtKB	P31016	Dlg4	Dlg4	-	GO:0005515	protein binding	Function	IPI	PMID:7569905	UniProtKB:Q00959	10116	20140316	IntAct	-
UniProtKB	P31016	Dlg4	Dlg4	-	GO:0005515	protein binding	Function	IPI	PMID:7569905	UniProtKB:Q00960	10116	20140316	IntAct	-
UniProtKB	P31016	Dlg4	Dlg4	-	GO:0005515	protein binding	Function	IPI	PMID:8601796	UniProtKB:Q00959	10116	20140316	IntAct	-
UniProtKB	P31016	Dlg4	Dlg4	-	GO:0005515	protein binding	Function	IPI	PMID:8601796	UniProtKB:Q00960	10116	20140316	IntAct	-
UniProtKB	P31016	Dlg4	Dlg4	-	GO:0005515	protein binding	Function	IPI	PMID:9115257	UniProtKB:P97836	10116	20140316	IntAct	-
UniProtKB	P31016	Dlg4	Dlg4	-	GO:0005515	protein binding	Function	IPI	PMID:9115257	UniProtKB:P97837	10116	20140316	IntAct	-
UniProtKB	P31016	Dlg4	Dlg4	-	GO:0005515	protein binding	Function	IPI	PMID:9694864	UniProtKB:P97836	10116	20140316	IntAct	-
UniProtKB	P31016	Dlg4	Dlg4	-	GO:0005515	protein binding	Function	IPI	PMID:9756850	UniProtKB:O88881	10116	20040223	UniProt	-
UniProtKB	P31016	Dlg4	Dlg4	-	GO:0005515	protein binding	Function	IPI	PMID:9786987	UniProtKB:P22459	10116	20140316	IntAct	-
UniProtKB	P31016	Dlg4	Dlg4	-	GO:0005515	protein binding	Function	IPI	PMID:9786987	UniProtKB:P34926	10116	20140316	IntAct	-
UniProtKB	P31016	Dlg4	Dlg4	-	GO:0005515	protein binding	Function	IPI	PMID:9786987	UniProtKB:P70478	10116	20140316	IntAct	-
UniProtKB	P31016	Dlg4	Dlg4	-	GO:0005515	protein binding	Function	IPI	PMID:9786987	UniProtKB:Q00960	10116	20140316	IntAct	-
UniProtKB	P31016	Dlg4	Dlg4	-	GO:0008022	protein C-terminus binding	Function	IPI	PMID:11274188	UniProtKB:P23634-6	10116	20061123	UniProt	-
UniProtKB	P31016	Dlg4	Dlg4	-	GO:0008022	protein C-terminus binding	Function	IPI	PMID:11274188	UniProtKB:Q01814-1	10116	20061123	UniProt	-
UniProtKB	P31016	Dlg4	Dlg4	-	GO:0008022	protein C-terminus binding	Function	IPI	PMID:16606616	RGD:2739	10116	20070913	RGD	-
UniProtKB	P31016	Dlg4	Dlg4	-	GO:0008022	protein C-terminus binding	Function	IPI	PMID:20628354	RGD:61995	10116	20100930	RGD	-
UniProtKB	P31016	Dlg4	Dlg4	-	GO:0008022	protein C-terminus binding	Function	IPI	PMID:20847060	UniProtKB:P49651	10116	20120504	BHF-UCL	-
UniProtKB	P31016	Dlg4	Dlg4	-	GO:0008022	protein C-terminus binding	Function	IPI	PMID:9808460	UniProtKB:P42260	10116	20060630	UniProt	-
UniProtKB	P31016	Dlg4	Dlg4	-	GO:0032403	protein complex binding	Function	IPI	PMID:11178875	RGD:620223|RGD:621011|RGD:621667|RGD:631353	10116	20071220	RGD	-
UniProtKB	P31016	Dlg4	Dlg4	-	GO:0032403	protein complex binding	Function	IPI	PMID:12618293	RGD:2641|RGD:2737|RGD:620795	10116	20100527	RGD	-
UniProtKB	P31016	Dlg4	Dlg4	-	GO:0032403	protein complex binding	Function	IPI	PMID:20197063	RGD:2737|RGD:620795	10116	20100519	RGD	-
UniProtKB	P31016	Dlg4	Dlg4	-	GO:0032403	protein complex binding	Function	IPI	PMID:22843680	RGD:2518|RGD:621719	10116	20130809	RGD	-
UniProtKB	P31016	Dlg4	Dlg4	-	GO:0019903	protein phosphatase binding	Function	IPI	PMID:20410104	UniProtKB:D3ZA31	10116	20110421	BHF-UCL	-
UniProtKB	P31016	Dlg4	Dlg4	-	GO:0005102	receptor binding	Function	IPI	PMID:9808460	UniProtKB:P42260	10116	20060630	UniProt	-
UniProtKB	P31016	Dlg4	Dlg4	-	GO:0097110	scaffold protein binding	Function	IEA	GO_REF:0000019	Ensembl:ENSMUSP00000018700	10116	20140315	Ensembl	-
UniProtKB	P31016	Dlg4	Dlg4	-	GO:0097110	scaffold protein binding	Function	ISS	GO_REF:0000024	UniProtKB:Q62108	10116	20110818	BHF-UCL	-
UniProtKB	Q62765	Nlgn1	Nlgn1	-	GO:0050839	cell adhesion molecule binding	Function	IPI	PMID:15797875	UniProtKB:Q63373	10116	20110307	BHF-UCL	-
UniProtKB	Q62765	Nlgn1	Nlgn1	-	GO:0050839	cell adhesion molecule binding	Function	IPI	PMID:19730411	UniProtKB:Q63373	10116	20110811	BHF-UCL	-
UniProtKB	Q62765	Nlgn1	Nlgn1	-	GO:0042043	neurexin family protein binding	Function	IEA	GO_REF:0000019	Ensembl:ENSMUSP00000074565	10116	20140315	Ensembl	-
UniProtKB	Q62765	Nlgn1	Nlgn1	-	GO:0042043	neurexin family protein binding	Function	IPI	PMID:15797875	UniProtKB:Q63373	10116	20110307	BHF-UCL	-
UniProtKB	Q62765	Nlgn1	Nlgn1	-	GO:0042043	neurexin family protein binding	Function	IPI	PMID:18093522	RGD:628659	10116	20091116	RGD	-
UniProtKB	Q62765	Nlgn1	Nlgn1	-	GO:0042043	neurexin family protein binding	Function	IPI	PMID:19730411	UniProtKB:Q63373	10116	20110620	BHF-UCL	-
UniProtKB	Q62765	Nlgn1	Nlgn1	-	GO:0042043	neurexin family protein binding	Function	ISS	GO_REF:0000024	UniProtKB:Q99K10	10116	20041006	UniProt	-
UniProtKB	Q62765	Nlgn1	Nlgn1	-	GO:0005515	protein binding	Function	IPI	PMID:19730411	UniProtKB:Q28146	10116	20120708	BHF-UCL	-
UniProtKB	Q62765	Nlgn1	Nlgn1	-	GO:0005515	protein binding	Function	IPI	PMID:20543817	UniProtKB:Q63373	10116	20140316	IntAct	-
UniProtKB	Q62765	Nlgn1	Nlgn1	-	GO:0046983	protein dimerization activity	Function	IDA	PMID:19730411	-	10116	20110620	BHF-UCL	-
UniProtKB	Q62765	Nlgn1	Nlgn1	-	GO:0004872	receptor activity	Function	IDA	PMID:15797875	-	10116	20110307	BHF-UCL	-
UniProtKB	Q62888	Nlgn2	Nlgn2	-	GO:0050839	cell adhesion molecule binding	Function	ISS	GO_REF:0000024	UniProtKB:Q69ZK9	10116	20110818	BHF-UCL	-
UniProtKB	Q62888	Nlgn2	Nlgn2	-	GO:0042043	neurexin family protein binding	Function	IBA	GO_REF:0000033	PANTHER:PTN000168538	10116	20110614	RefGenome	-
UniProtKB	Q62888	Nlgn2	Nlgn2	-	GO:0042043	neurexin family protein binding	Function	ISS	GO_REF:0000024	UniProtKB:Q69ZK9	10116	20110818	BHF-UCL	-
UniProtKB	Q62888	Nlgn2	Nlgn2	-	GO:0004872	receptor activity	Function	IBA	GO_REF:0000033	PANTHER:PTN000168538	10116	20110614	RefGenome	-
UniProtKB	Q62889	Nlgn3	Nlgn3	-	GO:0050839	cell adhesion molecule binding	Function	IPI	PMID:15152050	UniProtKB:Q63373	10116	20110811	BHF-UCL	-
UniProtKB	Q62889	Nlgn3	Nlgn3	-	GO:0042043	neurexin family protein binding	Function	IBA	GO_REF:0000033	PANTHER:PTN000168538	10116	20110614	RefGenome	-
UniProtKB	Q62889	Nlgn3	Nlgn3	-	GO:0042043	neurexin family protein binding	Function	IPI	PMID:15152050	UniProtKB:Q63373	10116	20110811	BHF-UCL	-
UniProtKB	Q62889	Nlgn3	Nlgn3	-	GO:0004872	receptor activity	Function	IDA	PMID:15797875	-	10116	20110307	BHF-UCL	-
UniProtKB	Q63372	Nrxn1-α	Nrxn1	-	GO:0033130	acetylcholine receptor binding	Function	ISS	GO_REF:0000024	UniProtKB:Q9CS84	10116	20131017	BHF-UCL	-
UniProtKB	Q63372	Nrxn1-α	Nrxn1	-	GO:0005246	calcium channel regulator activity	Function	ISS	GO_REF:0000024	UniProtKB:Q9CS84	10116	20131017	BHF-UCL	-
UniProtKB	Q63372	Nrxn1-α	Nrxn1	-	GO:0005509	calcium ion binding	Function	IDA	PMID:18334216	-	10116	20091116	RGD	-
UniProtKB	Q63372	Nrxn1-α	Nrxn1	-	GO:0050839	cell adhesion molecule binding	Function	ISS	GO_REF:0000024	UniProtKB:Q9CS84	10116	20110818	BHF-UCL	-
UniProtKB	Q63372	Nrxn1-α	Nrxn1	-	GO:0046872	metal ion binding	Function	IEA	GO_REF:0000037	UniProtKB-KW:KW-0479	10116	20140315	UniProt	-
UniProtKB	Q63372	Nrxn1-α	Nrxn1	-	GO:0097109	neuroligin family protein binding	Function	ISS	GO_REF:0000024	UniProtKB:Q9CS84	10116	20110818	BHF-UCL	-
UniProtKB	Q63372	Nrxn1-α	Nrxn1	-	GO:0005515	protein binding	Function	IPI	PMID:18093522	RGD:621117	10116	20091116	RGD	-
UniProtKB	Q63373	Nrxn1-β	Nrxn1	-	GO:0005246	calcium channel regulator activity	Function	ISS	GO_REF:0000024	UniProtKB:P0DI97	10116	20131017	BHF-UCL	-
UniProtKB	Q63373	Nrxn1-β	Nrxn1	-	GO:0005509	calcium ion binding	Function	IDA	PMID:18334216	-	10116	20091116	RGD	-
UniProtKB	Q63373	Nrxn1-β	Nrxn1	-	GO:0048306	calcium-dependent protein binding	Function	ISS	GO_REF:0000024	UniProtKB:P0DI97	10116	20110818	BHF-UCL	-
UniProtKB	Q63373	Nrxn1-β	Nrxn1	-	GO:0050839	cell adhesion molecule binding	Function	IPI	PMID:15152050	UniProtKB:Q62889	10116	20110811	BHF-UCL	-
UniProtKB	Q63373	Nrxn1-β	Nrxn1	-	GO:0050839	cell adhesion molecule binding	Function	IPI	PMID:15797875	UniProtKB:Q62765	10116	20110307	BHF-UCL	-
UniProtKB	Q63373	Nrxn1-β	Nrxn1	-	GO:0050839	cell adhesion molecule binding	Function	IPI	PMID:19730411	UniProtKB:Q62765	10116	20110811	BHF-UCL	-
UniProtKB	Q63373	Nrxn1-β	Nrxn1	-	GO:0046872	metal ion binding	Function	IEA	GO_REF:0000037	UniProtKB-KW:KW-0479	10116	20140315	UniProt	-
UniProtKB	Q63373	Nrxn1-β	Nrxn1	-	GO:0097109	neuroligin family protein binding	Function	IPI	PMID:15152050	UniProtKB:Q62889	10116	20110811	BHF-UCL	-
UniProtKB	Q63373	Nrxn1-β	Nrxn1	-	GO:0097109	neuroligin family protein binding	Function	IPI	PMID:15797875	UniProtKB:Q62765	10116	20110811	BHF-UCL	-
UniProtKB	Q63373	Nrxn1-β	Nrxn1	-	GO:0097109	neuroligin family protein binding	Function	IPI	PMID:19730411	UniProtKB:Q62765	10116	20110811	BHF-UCL	-
UniProtKB	Q63373	Nrxn1-β	Nrxn1	-	GO:0005515	protein binding	Function	IPI	PMID:18093521	UniProtKB:Q8N0W4	10116	20080529	UniProt	-
UniProtKB	Q63373	Nrxn1-β	Nrxn1	-	GO:0005515	protein binding	Function	IPI	PMID:18093522	RGD:621117	10116	20091116	RGD	-
UniProtKB	Q63373	Nrxn1-β	Nrxn1	-	GO:0005515	protein binding	Function	IPI	PMID:18423203	UniProtKB:O14936	10116	20140316	IntAct	-
UniProtKB	Q63373	Nrxn1-β	Nrxn1	-	GO:0005515	protein binding	Function	IPI	PMID:20543817	UniProtKB:Q62765	10116	20140316	IntAct	-
UniProtKB	Q63373	Nrxn1-β	Nrxn1	-	GO:0005515	protein binding	Function	IPI	PMID:20543817	UniProtKB:Q8N0W4	10116	20140316	IntAct	-
UniProtKB	Q63373	Nrxn1-β	Nrxn1	-	GO:0005102	receptor binding	Function	IPI	PMID:15797875	UniProtKB:Q62765	10116	20110307	BHF-UCL	-
UniProtKB	Q63373	Nrxn1-β	Nrxn1	-	GO:0004888	transmembrane signaling receptor activity	Function	IDA	PMID:15797875	-	10116	20150319	BHF-UCL	-
UniProtKB	Q63374	Nrxn2-α	Nrxn2	-	GO:0005246	calcium channel regulator activity	Function	ISS	GO_REF:0000024	UniProtKB:Q3UGZ9	10116	20131017	BHF-UCL	-
UniProtKB	Q63374	Nrxn2-α	Nrxn2	-	GO:0050839	cell adhesion molecule binding	Function	ISS	GO_REF:0000024	UniProtKB:Q3UGZ9	10116	20110818	BHF-UCL	-
UniProtKB	Q63374	Nrxn2-α	Nrxn2	-	GO:0046872	metal ion binding	Function	IEA	GO_REF:0000037	UniProtKB-KW:KW-0479	10116	20140315	UniProt	-
UniProtKB	Q63374	Nrxn2-α	Nrxn2	-	GO:0003674	molecular_function	Function	ND	GO_REF:0000015	-	10116	20091116	RGD	-
UniProtKB	Q63376	Nrxn2-α	Nrxn2	-	GO:0003674	molecular_function	Function	ND	GO_REF:0000015	-	10116	20091116	RGD	-
UniProtKB	Q63374	Nrxn2-α	Nrxn2	-	GO:0097109	neuroligin family protein binding	Function	ISS	GO_REF:0000024	UniProtKB:Q3UGZ9	10116	20130927	BHF-UCL	-
UniProtKB	Q63374	Nrxn2-α	Nrxn2	-	GO:0004888	transmembrane signaling receptor activity	Function	ISS	GO_REF:0000024	UniProtKB:Q3UGZ9	10116	20150319	BHF-UCL	-
UniProtKB	Q07310	Nrxn3-α	Nrxn3	-	GO:0046872	metal ion binding	Function	IEA	GO_REF:0000037	UniProtKB-KW:KW-0479	10116	20140315	UniProt	-
UniProtKB	Q9WV48	Shank1	Shank1	-	GO:0071532	ankyrin repeat binding	Function	IPI	PMID:15496675	UniProtKB:Q9WV48	10116	20110629	BHF-UCL	-
UniProtKB	Q9WV48	Shank1	Shank1	-	GO:0030160	GKAP/Homer scaffold activity	Function	IDA	PMID:10433269	-	10116	20110713	BHF-UCL	-
UniProtKB	Q9WV48	Shank1	Shank1	-	GO:0030160	GKAP/Homer scaffold activity	Function	IEA	GO_REF:0000019	Ensembl:ENSMUSP00000103571	10116	20140315	Ensembl	-
UniProtKB	Q9WV48	Shank1	Shank1	-	GO:0042802	identical protein binding	Function	IPI	PMID:15496675	UniProtKB:Q9WV48	10116	20110629	BHF-UCL	-
UniProtKB	Q9WV48	Shank1	Shank1	-	GO:0035255	ionotropic glutamate receptor binding	Function	IEA	GO_REF:0000019	Ensembl:ENSMUSP00000103571	10116	20140315	Ensembl	-
UniProtKB	Q9WV48	Shank1	Shank1	-	GO:0035255	ionotropic glutamate receptor binding	Function	IPI	PMID:20171009	RGD:2738	10116	20100708	RGD	-
UniProtKB	Q9WV48	Shank1	Shank1	-	GO:0005515	protein binding	Function	IPI	PMID:10433268	UniProtKB:P31016	10116	20140316	IntAct	-
UniProtKB	Q9WV48	Shank1	Shank1	-	GO:0005515	protein binding	Function	IPI	PMID:10433268	UniProtKB:P97836	10116	20140316	IntAct	-
UniProtKB	Q9WV48	Shank1	Shank1	-	GO:0005515	protein binding	Function	IPI	PMID:10433268	UniProtKB:P97836-5	10116	20140316	IntAct	-
UniProtKB	Q9WV48	Shank1	Shank1	-	GO:0005515	protein binding	Function	IPI	PMID:10488079	UniProtKB:P97836	10116	20140316	IntAct	-
UniProtKB	Q9WV48	Shank1	Shank1	-	GO:0005515	protein binding	Function	IPI	PMID:11178875	UniProtKB:P31016	10116	20140316	IntAct	-
UniProtKB	Q9WV48	Shank1	Shank1	-	GO:0005515	protein binding	Function	IPI	PMID:11178875	UniProtKB:P97836	10116	20140316	IntAct	-
UniProtKB	Q9WV48	Shank1	Shank1	-	GO:0005515	protein binding	Function	IPI	PMID:11178875	UniProtKB:Q9EQL9	10116	20140316	IntAct	-
UniProtKB	Q9WV48	Shank1	Shank1	-	GO:0005515	protein binding	Function	IPI	PMID:11509555	RGD:621714	10116	20110105	RGD	-
UniProtKB	Q9WV48	Shank1	Shank1	-	GO:0005515	protein binding	Function	IPI	PMID:12626503	UniProtKB:Q9ES28-2	10116	20140316	IntAct	-
UniProtKB	Q9WV48	Shank1	Shank1	-	GO:0005515	protein binding	Function	IPI	PMID:19345194	UniProtKB:Q9Z214-2	10116	20140316	IntAct	-
UniProtKB	Q9WV48	Shank1	Shank1	-	GO:0008022	protein C-terminus binding	Function	IPI	PMID:10958799	RGD:620768	10116	20050911	RGD	-
UniProtKB	Q9WV48	Shank1	Shank1	-	GO:0032403	protein complex binding	Function	IPI	PMID:11178875	RGD:620223|RGD:621667|RGD:631353|RGD:68424	10116	20071203	RGD	-
UniProtKB	Q9WV48	Shank1	Shank1	-	GO:0030159	receptor signaling complex scaffold activity	Function	IDA	PMID:10958799	-	10116	20050911	RGD	-
UniProtKB	Q9WV48	Shank1	Shank1	-	GO:0097110	scaffold protein binding	Function	IPI	PMID:10433269	UniProtKB:Q9Z214	10116	20110811	BHF-UCL	-
UniProtKB	Q9WV48	Shank1	Shank1	-	GO:0017124	SH3 domain binding	Function	IPI	PMID:15496675	UniProtKB:Q9WV48	10116	20110629	BHF-UCL	-
UniProtKB	Q9WV48	Shank1	Shank1	-	GO:0031877	somatostatin receptor binding	Function	IPI	PMID:10551867	UniProtKB:P30680	10116	20090511	UniProt	-
UniProtKB	Q9QX74	Shank2	Shank2	-	GO:0035255	ionotropic glutamate receptor binding	Function	ISS	GO_REF:0000024	UniProtKB:Q80Z38	10116	20110818	BHF-UCL	-
UniProtKB	Q9QX74	Shank2	Shank2	-	GO:0005515	protein binding	Function	IPI	PMID:10964907	RGD:620768	10116	20091112	RGD	-
UniProtKB	Q9QX74	Shank2	Shank2	-	GO:0005515	protein binding	Function	IPI	PMID:12626503	UniProtKB:Q9ES28-2	10116	20140316	IntAct	-
UniProtKB	Q9QX74	Shank2	Shank2	-	GO:0005515	protein binding	Function	IPI	PMID:15632121	RGD:61993	10116	20101230	RGD	-
UniProtKB	Q9QX74	Shank2	Shank2	-	GO:0005515	protein binding	Function	IPI	PMID:16293618	UniProtKB:P26433	10116	20140316	IntAct	-
UniProtKB	Q9QX74	Shank2	Shank2	-	GO:0005515	protein binding	Function	IPI	PMID:17244609	UniProtKB:P13569	10116	20140316	IntAct	-
UniProtKB	Q9QX74	Shank2	Shank2	-	GO:0005515	protein binding	Function	IPI	PMID:17244609	UniProtKB:P14270-31	10116	20131011	UniProt	-
UniProtKB	Q9QX74	Shank2	Shank2	-	GO:0005515	protein binding	Function	IPI	PMID:17244609	UniProtKB:P14270-33	10116	20131011	UniProt	-
UniProtKB	Q9QX74	Shank2	Shank2	-	GO:0005515	protein binding	Function	IPI	PMID:17244609	UniProtKB:P14270-4	10116	20131011	UniProt	-
UniProtKB	Q9QX74	Shank2	Shank2	-	GO:0005515	protein binding	Function	IPI	PMID:17244609	UniProtKB:P14270-5	10116	20131011	UniProt	-
UniProtKB	Q9QX74	Shank2	Shank2	-	GO:0005515	protein binding	Function	IPI	PMID:17244609	UniProtKB:P14270-7	10116	20131011	UniProt	-
UniProtKB	Q9QX74	Shank2	Shank2	-	GO:0005515	protein binding	Function	IPI	PMID:17244609	UniProtKB:P14270-8	10116	20131011	UniProt	-
UniProtKB	Q9QX74	Shank2	Shank2	-	GO:0005515	protein binding	Function	IPI	PMID:17244609	UniProtKB:P14270-8	10116	20140316	IntAct	-
UniProtKB	Q9QX74	Shank2	Shank2	-	GO:0005515	protein binding	Function	IPI	PMID:17244609	UniProtKB:P14270-9	10116	20131011	UniProt	-
UniProtKB	Q9QX74	Shank2	Shank2	-	GO:0008022	protein C-terminus binding	Function	IPI	PMID:10958799	RGD:620768	10116	20051108	RGD	-
UniProtKB	Q9QX74	Shank2	Shank2	-	GO:0008022	protein C-terminus binding	Function	IPI	PMID:15917299	RGD:3708	10116	20130508	RGD	-
UniProtKB	Q9QX74	Shank2	Shank2	-	GO:0017124	SH3 domain binding	Function	IEA	GO_REF:0000037	UniProtKB-KW:KW-0729	10116	20140315	UniProt	-
UniProtKB	Q9QX74	Shank2	Shank2	-	GO:0017124	SH3 domain binding	Function	IPI	PMID:15014124	RGD:70941	10116	20070213	RGD	-
UniProtKB	Q9JLU4	Shank3	Shank3	-	GO:0003779	actin binding	Function	IEA	GO_REF:0000037	UniProtKB-KW:KW-0009	10116	20140315	UniProt	-
UniProtKB	Q9JLU4	Shank3	Shank3	-	GO:0030160	GKAP/Homer scaffold activity	Function	IDA	PMID:10433269	-	10116	20110713	BHF-UCL	-
UniProtKB	Q9JLU4	Shank3	Shank3	-	GO:0042802	identical protein binding	Function	IPI	PMID:10433268	UniProtKB:Q9JLU4	10116	20140316	IntAct	-
UniProtKB	Q9JLU4	Shank3	Shank3	-	GO:0035255	ionotropic glutamate receptor binding	Function	IEA	GO_REF:0000019	Ensembl:ENSMUSP00000048062	10116	20140315	Ensembl	-
UniProtKB	Q9JLU4	Shank3	Shank3	-	GO:0035255	ionotropic glutamate receptor binding	Function	ISS	GO_REF:0000024	UniProtKB:Q4ACU6	10116	20110818	BHF-UCL	-
UniProtKB	Q9JLU4	Shank3	Shank3	-	GO:0005515	protein binding	Function	IPI	PMID:11509555	RGD:621714	10116	20051108	RGD	-
UniProtKB	Q9JLU4	Shank3	Shank3	-	GO:0005515	protein binding	Function	IPI	PMID:12626503	UniProtKB:Q9ES28-2	10116	20140316	IntAct	-
UniProtKB	Q9JLU4	Shank3	Shank3	-	GO:0005515	protein binding	Function	IPI	PMID:16522626	UniProtKB:Q8K1Q4	10116	20100407	UniProt	-
UniProtKB	Q9JLU4	Shank3	Shank3	-	GO:0005515	protein binding	Function	IPI	PMID:17304222	UniProtKB:Q9QZM5	10116	20140316	IntAct	-
UniProtKB	Q9JLU4	Shank3	Shank3	-	GO:0008022	protein C-terminus binding	Function	IEA	GO_REF:0000019	Ensembl:ENSMUSP00000048062	10116	20140315	Ensembl	-
UniProtKB	Q9JLU4	Shank3	Shank3	-	GO:0008022	protein C-terminus binding	Function	IPI	PMID:10433269	UniProtKB:P97838	10116	20110713	BHF-UCL	-
UniProtKB	Q9JLU4	Shank3	Shank3	-	GO:0008022	protein C-terminus binding	Function	IPI	PMID:10958799	RGD:620768	10116	20110216	RGD	-
UniProtKB	Q9JLU4	Shank3	Shank3	-	GO:0043621	protein self-association	Function	IDA	PMID:16439662	-	10116	20070213	RGD	-
UniProtKB	Q9JLU4	Shank3	Shank3	-	GO:0097110	scaffold protein binding	Function	IEA	GO_REF:0000019	Ensembl:ENSMUSP00000048062	10116	20140315	Ensembl	-
UniProtKB	Q9JLU4	Shank3	Shank3	-	GO:0097110	scaffold protein binding	Function	IPI	PMID:10433269	UniProtKB:P97838	10116	20110811	BHF-UCL	-
UniProtKB	Q9JLU4	Shank3	Shank3	-	GO:0097110	scaffold protein binding	Function	IPI	PMID:10433269	UniProtKB:Q9Z214	10116	20110811	BHF-UCL	-
UniProtKB	Q9JLU4	Shank3	Shank3	-	GO:0017124	SH3 domain binding	Function	IEA	GO_REF:0000037	UniProtKB-KW:KW-0729	10116	20140315	UniProt	-
UniProtKB	Q9JLU4	Shank3	Shank3	-	GO:0017124	SH3 domain binding	Function	IPI	PMID:15014124	RGD:70941	10116	20070213	RGD	-
UniProtKB	Q9JLU4	Shank3	Shank3	-	GO:0008270	zinc ion binding	Function	IDA	PMID:16439662	-	10116	20070213	RGD	-
