# Supplementary material for: Using Gene Ontology to describe the role of the neurexin-neuroligin-SHANK complex in human, mouse and rat and its relevance to autism
Source: BMC Bioinformatics. 2015 Jun 6;16(1):186. doi: 10.1186/s12859-015-0622-0 (PMC4458007; doi:10.1186/s12859-015-0622-0)
Supplement: Additional file 7: Table S6. — QuickGO statistics for the source of GO annotations associated with the NRXN, NLGN, SHANK and DLG4 human, mouse and rat protein families. Downloaded using the QuickGO browser, filtering on the 47 protein IDs (see Additional file 2), 28 March 2014. [file 12859_2015_622_MOESM7_ESM.xls]

## Sheet: Sheet1
QuickGO statistics for the source of GO annotations associated with the NRXN, NLGN, SHANK and DLG4 human, mouse and rat gene families
Source	Percentage	Count
BHF-UCL	43.23	1115
Ensembl	18.34	473
GOC	0.04	1
IntAct	5.62	145
InterPro	2.02	52
MGI	5.58	144
ParkinsonsUK-UCL	0.04	1
PINC	0.54	14
Reactome	0.7	18
RefGenome	1.86	48
RGD	2.75	71
UniProt	19.27	497
Total		2579
Information about each Source
BHF-UCL	http://www.ucl.ac.uk/functional-gene-annotation/cardiovascular
Ensembl	http://www.ensembl.org/index.html
GOC	http://www.geneontology.org/
IntAct	http://www.ebi.ac.uk/intact/
InterPro	http://www.ebi.ac.uk/interpro/
MGI	http://www.informatics.jax.org/
ParkinsonsUK-UCL	http://www.ucl.ac.uk/functional-gene-annotation/neurological
PINC	http://www.geneontology.org/cgi-bin/xrefs.cgi#ref-p
Reactome	http://www.reactome.org/
RefGenome	http://www.geneontology.org/GO.refgenome.shtml
RGD	http://rgd.mcw.edu/
UniProt	http://www.uniprot.org/
