# Supplementary material for: Using Gene Ontology to describe the role of the neurexin-neuroligin-SHANK complex in human, mouse and rat and its relevance to autism
Source: BMC Bioinformatics. 2015 Jun 6;16(1):186. doi: 10.1186/s12859-015-0622-0 (PMC4458007; doi:10.1186/s12859-015-0622-0)
Supplement: Additional file 8: Table S7. — Summary table of the biological process GO annotations associated with human DLG4 and the human NRXN, NLGN and SHANK protein families. All annotations to the human protein records are included. The ‘direct’ GO term annotations are the GO terms that have been associated with the protein record (white rows). These direct GO terms have been grouped into broader biological process ‘grouping’ parent GO terms, or categories (green rows). Due to the structure of the ontology there are some direct GO terms that are child terms of more than one of these broader GO grouping parent terms. In these instances the annotation is then represented more than once in the dataset. Downloaded using the QuickGO browser, filtering on the 17 human protein IDs (see Additional file 2) and the GO ID GO:0008150, 28 March 2014. [file 12859_2015_622_MOESM8_ESM.xls]

## Sheet: Sheet1
GO term names	CNTNAP1	CNTNAP2	DLG4	NLGN1	NLGN2	NLGN3	NLGN4X	NLGN4Y	NRXN1-α	NRXN1-β	NRXN2-α	NRXN2-β	NRXN3-α	NRXN3-β	SHANK1	SHANK2	SHANK3	Grand Total
behavior		7	4		1	6	7	3	9	4	4		4	4	11	4	14	82
adult behavior		1				1	1		2	1	1		1	1	1	1	2	13
associative learning															2			2
habituation															1			1
learning		2	1			1	1	1	2	1			1	1		1	3	15
locomotory exploration behavior			1		1													2
long-term memory															2			2
memory																	1	1
olfactory behavior															1			1
social behavior		2	1			2	2	1	2	1	1		1	1	2	1	3	20
visual learning						1												1
vocal learning		1							1		1						2	5
vocalization behavior		1	1			1	3	1	2	1	1		1	1	2	1	3	20
brain development		7					1			1							2	11
brain development		1																1
brain morphogenesis																	1	1
cerebellar granule cell differentiation										1								1
cerebellum development							1											1
cerebral cortex development		2																2
limbic system development		1																1
striatal medium spiny neuron differentiation																	1	1
striatum development		1																1
superior temporal gyrus development		1																1
thalamus development		1																1
brainstem development							1											1
brainstem development							1											1
cell adhesion	2	2		11	4	3	3	3	2	5	2	2	2	2				43
calcium-dependent cell-cell adhesion				3						1								4
cell adhesion	2	2		2	2	2	2	2	1	1	1	1	1	1				20
cell-cell adhesion					1													1
heterophilic cell-cell adhesion				2						1								3
neuron cell-cell adhesion				4	1	1	1	1	1	2	1	1	1	1				15
cell communication	2	1	8	10	6	7	1		10	5	4		6	4	2		4	70
MAPK cascade																	1	1
negative regulation of excitatory postsynaptic membrane potential							1											1
neuronal action potential propagation	1																	1
neuronal signal transduction				1						1								2
neurotransmitter secretion									2	1	2		2	1				8
positive regulation of excitatory postsynaptic membrane potential			2	4	2	2			2	1					2		2	17
positive regulation of inhibitory postsynaptic membrane potential					3													3
positive regulation of synapse assembly				3	1	1			2				1	1				9
positive regulation of synapse maturation									2	1			1	1				5
positive regulation of synapse structural plasticity																	1	1
regulation of excitatory postsynaptic membrane potential						1												1
regulation of inhibitory postsynaptic membrane potential						2												2
regulation of terminal button organization						1												1
signal transduction	1		1															2
synaptic transmission			3						2	1	2		2	1				11
synaptic vesicle maturation			2															2
synaptic vesicle targeting				2														2
transmission of nerve impulse		1																1
cell volume homeostasis																	1	1
negative regulation of cell volume																	1	1
cell-cell junction organization	2				1		1											4
cell-cell junction maintenance					1													1
cell-cell junction organization							1											1
paranodal junction assembly	2																	2
cellular calcium ion homeostasis			2															2
positive regulation of cytosolic calcium ion concentration			2															2
cytoskeleton organization	2			4											1		1	8
cytoskeletal anchoring at plasma membrane															1			1
cytoskeletal matrix organization at active zone				4														4
cytoskeleton organization	2																	2
postsynaptic density assembly																	1	1
nervous system development	2		1	11	8	5	1	1	4	3	3		2	1	3	1	2	48
nervous system development			1	2											1			4
paranodal junction assembly	2																	2
postsynaptic density assembly																	1	1
postsynaptic membrane assembly				2	2	2			2	1	1							10
presynaptic membrane assembly				3	3	1	1			1								9
synapse assembly				4	3	2		1	2	1	2		2	1		1	1	20
synapse maturation															2			2
neurogenesis		2		4		1	1			1					2		4	15
cerebellar granule cell differentiation										1								1
clustering of voltage-gated potassium channels		1																1
neuron differentiation							1											1
neuron recognition		1																1
positive regulation of dendritic spine development				2											2		1	5
positive regulation of long-term neuronal synaptic plasticity																	1	1
regulation of dendritic spine morphogenesis						1											1	2
regulation of neuron differentiation				2														2
striatal medium spiny neuron differentiation																	1	1
neurological system process	1	3	1	1	2	4	1	1	3	1	1		1	1	5	1	6	33
associative learning															2			2
habituation															1			1
learning		2	1			1	1	1	2	1			1	1		1	3	15
long-term memory															2			2
memory																	1	1
neuronal action potential propagation	1																	1
regulation of respiratory gaseous exchange by neurological system process				1	2	2												5
transmission of nerve impulse		1																1
visual learning						1												1
vocal learning									1		1						2	4
neuromuscular process	2		1		1				2						2			8
neuromuscular process controlling balance	1		1		1				1						2			6
neuromuscular process controlling posture	1																	1
prepulse inhibition									1									1
neuron projection development	4	2	5			1			1				1		2		1	17
axon extension						1												1
axon guidance	1		1						1				1					4
dendritic spine morphogenesis			4												2		1	7
neuron projection development	1	2																3
neuron projection morphogenesis	2																	2
neurotransmitter-gated ion channel clustering			3	4						2							2	11
alpha-amino-3-hydroxy-5-methyl-4-isoxazole propionate selective glutamate receptor clustering			3	2													1	6
gamma-aminobutyric acid receptor clustering										1								1
N-methyl-D-aspartate receptor clustering				2						1							1	4
organ growth							1											1
organ growth							1											1
protein complex assembly			1	3											2			6
protein complex assembly			1												2			3
protein heterotetramerization				1														1
protein homooligomerization				2														2
protein localization	2	3	5	12	6				6	7	3				3		1	48
cytoskeletal anchoring at plasma membrane															1			1
establishment of protein localization			1	2						1								4
gephyrin clustering involved in postsynaptic density assembly					2				2	1	1							6
guanylate kinase-associated protein clustering										1							1	2
neurexin clustering involved in presynaptic membrane assembly				2														2
neuroligin clustering									2	1	1							4
postsynaptic density protein 95 clustering				2	2				2	1	1							8
protein localization to juxtaparanode region of axon		2																2
protein localization to paranode region of axon	2																	2
protein localization to synapse			2	2	2					1					2			9
protein targeting				2														2
receptor localization to synapse			2	2						1								5
receptor-mediated endocytosis						1												1
receptor-mediated endocytosis						1												1
regulation of behavior			1						1									2
regulation of grooming behavior			1						1									2
regulation of cell projection assembly				4						1								5
negative regulation of filopodium assembly										1								1
positive regulation of filopodium assembly				2														2
positive regulation of ruffle assembly				2														2
regulation of cytoskeleton organization															2		1	3
negative regulation of actin filament bundle assembly															2		1	3
regulation of establishment of protein localization										1								1
positive regulation of establishment of protein localization to plasma membrane										1								1
regulation of glutamate receptor signaling pathway			2	6	2	4				2					2		2	20
positive regulation of alpha-amino-3-hydroxy-5-methyl-4-isoxazole propionate selective glutamate receptor activity						2											1	3
positive regulation of glutamate receptor signaling pathway																	1	1
regulation of alpha-amino-3-hydroxy-5-methyl-4-isoxazole propionate selective glutamate receptor activity				2	2	1				1					2			8
regulation of N-methyl-D-aspartate selective glutamate receptor activity			2	4		1				1								8
regulation of long term synaptic depression																	1	1
regulation of long term synaptic depression																	1	1
regulation of long-term synaptic potentiation						1											1	2
regulation of long-term synaptic potentiation						1											1	2
regulation of signal transduction	1			1														2
positive regulation of intracellular signal transduction				1														1
positive regulation of signal transduction	1																	1
regulation of synaptic plasticity			2													2	1	5
long term synaptic depression																1		1
long-term synaptic potentiation																1		1
positive regulation of long-term neuronal synaptic plasticity																	1	1
regulation of long-term neuronal synaptic plasticity			2															2
regulation of synaptic transmission			2	12	6	6			2	1							1	30
positive regulation of synaptic transmission			2															2
positive regulation of synaptic transmission, GABAergic				2	2													4
positive regulation of synaptic transmission, glutamatergic				2	2	2			2	1							1	10
positive regulation of synaptic vesicle endocytosis				4														4
positive regulation of synaptic vesicle exocytosis				3														3
regulation of synaptic transmission				1	2	2												5
regulation of synaptic transmission, glutamatergic						1												1
rhythmic synaptic transmission						1												1
regulation of vesicle-mediated transport			2	7														9
negative regulation of receptor internalization			2															2
positive regulation of synaptic vesicle endocytosis				4														4
positive regulation of synaptic vesicle exocytosis				3														3
response to external stimulus	1		1						3		1		1		1		2	10
axon guidance	1		1						1				1					4
prepulse inhibition									1									1
righting reflex															1			1
vocal learning		1							1		1						2	5
sensory perception					1										1			2
determination of affect															1			1
sensory perception of pain					1													1
synapse organization				13	10	6	3	1	4	3	3		2	1	2	1	2	51
postsynaptic density assembly																	1	1
postsynaptic membrane assembly				2	2	2			2	1	1							10
presynaptic membrane assembly				3	3	1	1			1								9
synapse assembly				4	3	2		1	2	1	2		2	1		1	1	20
synapse maturation															2			2
synapse organization				1	1	1	2											5
terminal button organization				3	1													4
synaptic vesicle localization			2	4						1								7
synaptic vesicle clustering				2						1								3
synaptic vesicle maturation			2															2
synaptic vesicle targeting				2														2
vesicle-mediated transport			2	2														4
synaptic vesicle maturation			2															2
synaptic vesicle targeting				2														2
Grand Total	23	27	45	109	48	45	21	9	47	38	21	2	19	13	41	9	49	566
