# Supplementary material for: Using Gene Ontology to describe the role of the neurexin-neuroligin-SHANK complex in human, mouse and rat and its relevance to autism
Source: BMC Bioinformatics. 2015 Jun 6;16(1):186. doi: 10.1186/s12859-015-0622-0 (PMC4458007; doi:10.1186/s12859-015-0622-0)
Supplement: Additional file 9: Table S8. — Number of annotations associated with new GO terms created to support detailed ASD-relevant annotations. Downloaded using the QuickGO browser, filtering on the new GO IDs (Table 1), 11 July 2014. Focus annotations are those generated by this autism-focused annotation project; Other annotations are those generated by other databases not involved in this autism-focused annotation project (e.g. MGI, RGD, UniProt); Automatic annotations are those generated by a variety of automatic scripts based on orthology (Ensembl), protein domain structure (InterPro) or UniProt Keyword mapping files (UniProt). For cases when multiple protein IDs are mapped to a single gene, the manual annotations are counted as a single annotation not multiple annotations, e.g. MGI has associated Lrcc4 with postsynaptic density protein 95 clustering [91], based on evidence presented in Kim S et al., 2006, this annotation is mapped to 4 protein IDs (E9PUX8, Q149E6, Q8BJ09, Q99PH1) in QuickGO; this is counted as a single annotation. [file 12859_2015_622_MOESM9_ESM.xls]

## Sheet: Sheet1
New GO Term	GO ID	Date new GO term created	Number of annotations applying new GO term
			Focused	Other	Automatic
Synapse assembly terms
postsynaptic density assembly	GO:0097107	2011-07-31	6	0	51
postsynaptic density organization	GO:0097106	2011-07-31	0	1	0
postsynaptic membrane assembly	GO:0097104	2011-07-31	18	5	99
presynaptic membrane assembly	GO:0097105	2011-07-31	22	5	85
presynaptic membrane organization	GO:0097090	2011-07-06	0	6	0
Regulation of postsynaptic membrane potential terms
negative regulation of excitatory postsynaptic membrane potential	GO:0090394	2010-12-17	6	3	88
positive regulation of excitatory postsynaptic membrane potential	GO:2000463	2011-03-10	39	19	245
positive regulation of inhibitory postsynaptic membrane potential	GO:0097151	2011-08-14	5	1	20
Protein clustering/localization terms
alpha-amino-3-hydroxy-5-methyl-4-isoxazole propionate receptor clustering	GO:0097113	2011-08-02	13	4	58
gamma-aminobutyric acid receptor clustering	GO:0097112	2011-08-02	3	0	0
gephyrin clustering involved in postsynaptic density assembly	GO:0097116	2011-08-02	12	0	42
guanylate kinase-associated protein clustering	GO:0097117	2011-08-02	6	0	20
neurexin clustering involved in presynaptic membrane assembly	GO:0097115	2011-08-02	3	0	27
neuroligin clustering	GO:0097118	2011-08-02	9	0	22
N-methyl-D-aspartate receptor clustering	GO:0097114	2011-08-02	10	2	55
postsynaptic density protein 95 clustering	GO:0097119	2011-08-02	18	1	100
receptor localization to synapse	GO:0097120	2011-08-02	10	2	74
Protein binding terms
neuroligin family protein binding	GO:0097109	2011-07-31	16	1	22
scaffold protein binding	GO:0097110	2011-07-31	50	26	493
Total annotations created using new GO terms			246	76	1501
Note for some genes there are multiple protein IDs, for manual annotations these are just counted as 1 annotation not >1
eg MGI has associated Lrcc4 with postsynaptic density protein 95 clustering, based on evidence presented in PMID:16980967, this annotation is mapped to 4 protein IDs (E9PUX8, Q149E6, Q8BJ09, Q99PH1) in QuickGO. This is counted as a single annotation in the table above.
Focused annotations are those generated by this autism-focused annotation project; Other annotations are those generated by other databaset; Automatic annotations are those generated by a variety of automatic scripts based on othology (Ensembl), protein domain structure (InterPro) or UniProt Keyword mapping files (UniProt).
